# Supplementary material for: Genetic screens in Saccharomyces cerevisiae identify a role for 40S ribosome recycling factors Tma20 and Tma22 in nonsense-mediated decay
Source: G3 (Bethesda). 2024 Jan 10;14(3):jkad295. doi: 10.1093/g3journal/jkad295 (PMC10917514; doi:10.1093/g3journal/jkad295)
Supplement: jkad295_Supplementary_Data [file jkad295_supplementary_data.zip]

Archive with 8 entries (8 files):
- File_S1_G3-2023-404709.xlsx
- File_S2_G3-2023-404709.xlsx
- File_S3_G3-2023-404709.xlsx
- File_S4_G3-2023-404709.xlsx
- File_S5_G3-2023-404709.xlsx
- Supplemental_Figure_Legends_G3-2023-404709.docx
- Figure_S1_G3-2023-404709.pdf
- Figure_S2_G3-2023-404709.pdf
