# Supplementary material for: Genetic screens in Saccharomyces cerevisiae identify a role for 40S ribosome recycling factors Tma20 and Tma22 in nonsense-mediated decay
Source: G3 (Bethesda). 2024 Jan 10;14(3):jkad295. doi: 10.1093/g3journal/jkad295 (PMC10917514; doi:10.1093/g3journal/jkad295)
Supplement: jkad295_Supplementary_Data [file jkad295_supplementary_data.zip › File_S1_G3-2023-404709.xlsx]

## Sheet: Deletion_Screen_OPT (1).txt
Plate	Reporter	Row Deletion Array	Column Deletion Array	Gene	Sys Name	Row.1	Column.1	GFP_Mean.1	RFP_Mean.1	GFP_Median.1	RFP_Median.1	Row.2	Column.2	GFP_Mean.2	RFP_Mean.2	GFP_Median.2	RFP_Median.2	Row.3	Column.3	GFP_Mean.3	RFP_Mean.3	GFP_Median.3	RFP_Median.3	Row.4	Column.4	GFP_Mean.4	RFP_Mean.4	GFP_Median.4	RFP_Median.4	medianlogRatioNorm.1	medianlogRatioNorm.2	medianlogRatioNorm.3	medianlogRatioNorm.4	meanlogRatioNorm.1	meanlogRatioNorm.2	meanlogRatioNorm.3	meanlogRatioNorm.4	Avg_medianlogratioNorm	Avg_meanlogratioNorm	Z_LOG
Plate01	OPT	3	22	VPS8	YAL002W	5	6	23176	5843	24291	5958	5	5	21496	5551	22625	5731	6	6	NA	5675	NA	5866	6	5	NA	3425	NA	3593	0.062258	0.00387762	NA	NA	0.0138368	-0.03535	NA	NA	0.0330678	-0.0107566	-0.245806
Plate01	OPT	3	20	NA	YAL004W	5	10	27842	7468	28355	7594	5	9	26790	7144	27154	7296	6	10	26887	7173	27175	7258	6	9	25942	6816	26602	6857	-0.0027071	-0.0237385	-0.0159097	0.0218182	-0.00458007	-0.0136127	-0.0127097	-0.00709342	-0.00513427	-0.00949897	-0.214717
Plate01	OPT	3	18	SSA1	YAL005C	5	14	26078	6803	26393	6834	5	13	26195	6932	26576	7050	6	14	27563	7395	27919	7528	6	13	26098	7034	26689	7186	0.0134777	-0.0151831	-0.0174322	-0.0325934	0.00379292	-0.0126237	-0.00931531	-0.0370243	-0.0129328	-0.0137926	-0.320855
Plate01	OPT	3	16	ERP2	YAL007C	5	18	29239	7990	29837	8159	5	17	28830	7953	29295	8193	6	18	28822	7880	29303	7970	6	17	28223	7731	28733	7867	-0.00497222	-0.040884	-0.00716624	-0.0241535	-0.00340153	-0.0218478	-0.0113435	-0.0238767	-0.019294	-0.0151174	-0.353604
Plate01	OPT	3	14	FUN14	YAL008W	5	22	30215	8341	30977	8498	5	21	29287	7976	30115	8162	6	22	30685	8487	31310	8628	6	21	30070	8241	30816	8363	0.0106386	0.0102711	0.0112551	0.0205465	0.0026068	0.00146547	0.00930467	0.00831791	0.0131778	0.00542371	0.154169
Plate01	OPT	3	12	MDM10	YAL010C	5	26	30054	8588	31026	8913	5	25	30134	8551	31313	8970	6	26	29946	8455	30963	8699	6	25	29577	8395	30780	8742	-0.0422084	-0.0336666	-0.0174643	-0.0334061	-0.0403518	-0.0307696	-0.0285607	-0.0416881	-0.0316864	-0.0353425	-0.853566
Plate01	OPT	3	10	SWC3	YAL011W	5	30	24102	6509	25145	6830	5	29	24340	6587	25452	6830	6	30	23793	6417	24564	6614	6	29	24251	6538	25304	6731	-0.0630973	-0.0437911	-0.0582926	-0.0341472	-0.0661236	-0.0658594	-0.0680851	-0.0620675	-0.049832	-0.0655339	-1.59989
Plate01	OPT	3	8	DEP1	YAL013W	5	34	23043	5439	23782	5605	5	33	22820	5416	23667	5548	6	34	25752	6351	26318	6495	6	33	26101	6639	26826	6832	0.110806	0.116969	0.0745509	0.0399555	0.0998202	0.0903198	0.0712208	0.0361635	0.0855704	0.0743811	1.85878
Plate01	OPT	3	6	SYN8	YAL014C	5	38	25990	6781	26798	6949	5	37	28234	7570	28927	7831	6	38	29085	7816	29506	7976	6	37	28492	7573	29166	7694	0.0165991	-0.00735355	0.00350057	0.0279047	0.00241912	0.00224026	0.0137596	0.0169813	0.0101627	0.00885008	0.238868
Plate01	OPT	3	4	NTG1	YAL015C	5	42	28156	7715	28759	7919	5	41	28223	7692	28769	7872	6	42	28196	7804	28670	7978	6	41	28780	8072	29347	8255	-0.0306856	-0.0228455	-0.0448947	-0.0469332	-0.0253655	-0.0177721	-0.0368063	-0.0424161	-0.0363397	-0.03059	-0.736085
Plate01	OPT	3	2	PSK1	YAL017W	5	46	27519	7316	27872	7353	5	45	27923	7636	28432	7799	6	46	28503	8004	28994	8145	6	45	27726	7610	28189	7751	0.00910179	-0.0310059	-0.0511854	-0.037633	0.00121973	-0.0268104	-0.0487972	-0.0344873	-0.0276806	-0.0272188	-0.652749
Plate01	OPT	5	22	NA	YAL018C	9	6	26996	6891	27354	7024	9	5	27743	7250	28287	7411	10	6	25159	6350	25606	6533	10	5	25307	6403	25925	6458	0.0361273	0.0235427	0.0234702	0.0581087	0.0439237	0.0257861	0.0342061	0.0328627	0.0353122	0.0341946	0.865381
Plate01	OPT	5	20	FUN30	YAL019W	9	10	26089	6863	26184	6955	9	9	26057	6937	26239	7065	10	10	26383	6989	26661	7067	10	9	25804	6866	26325	7004	-0.0217707	-0.0384588	-0.013094	-0.0221257	-0.00661573	-0.0221243	-0.0112617	-0.0249832	-0.0238623	-0.0162462	-0.381509
Plate01	OPT	5	18	ATS1	YAL020C	9	14	26794	7096	26727	7163	9	13	26213	6892	26736	6997	10	14	27022	7165	27541	7285	10	13	25986	6812	26346	6908	-0.0262284	0.00410074	0.00121354	-0.00318885	-0.0049774	-0.00422268	-0.00308935	-0.00360566	-0.00602573	-0.00397377	-0.0781354
Plate01	OPT	5	16	FUN26	YAL022C	9	18	27381	7273	27734	7377	9	17	26924	7150	27485	7252	10	18	26478	6847	27173	7030	10	17	26342	6901	26689	6966	-0.00309024	0.00359491	0.0243035	0.00691846	0.0001635	-0.0064611	0.020385	0.00212182	0.00793167	0.0040523	0.120268
Plate01	OPT	5	14	PMT2	YAL023C	9	22	28677	7647	29025	7641	9	21	28471	7676	28733	7664	10	22	27941	7367	28407	7559	10	21	27605	7402	27991	7529	0.0283399	0.00789368	0.00602106	-0.0133624	0.0161026	-0.000573406	0.0179567	-0.00794659	0.00722307	0.00638483	0.177927
Plate14	OPT	12	4	LTE1	YAL024C	87	90	11662	5943	12410	6243	87	89	11831	6185	12338	6375	88	90	16765	8402	16107	8164	88	89	10954	5760	11439	5894	-0.0542982	-0.0920591	-0.0370337	-0.0966187	-0.078002	-0.111672	-0.0133468	-0.128855	-0.0700024	-0.082969	-0.60571
Plate01	OPT	5	12	DRS2	YAL026C	9	26	25677	6912	26628	7186	9	25	24435	6421	25430	6639	10	26	24781	6565	25622	6802	10	25	24633	6539	25733	6819	-0.0362956	-0.00839159	-0.0278773	-0.0242069	-0.0414248	-0.0266733	-0.0328675	-0.037328	-0.0241928	-0.0345734	-0.834554
Plate01	OPT	5	10	NA	YAL027W	9	30	28163	7333	28551	7507	9	29	27637	7202	28068	7340	10	30	27560	7232	28112	7411	10	29	27332	7103	27953	7310	0.0228918	0.0227829	0.0133543	0.021177	0.0367727	0.0276368	0.017901	0.0264554	0.0200515	0.0271915	0.692265
Plate01	OPT	5	8	FRT2	YAL028W	9	34	27336	7309	27953	7491	9	33	27599	7443	28332	7634	10	34	27647	7424	28145	7506	10	33	27668	7449	27998	7570	-0.00931157	-0.0105288	-0.000541633	-0.0196842	-0.00864152	-0.0150689	-0.00905391	-0.0119027	-0.0100165	-0.0111668	-0.255945
Plate01	OPT	5	6	MYO4	YAL029C	9	38	28195	7583	28856	7755	9	37	28650	7772	29303	7887	10	38	28703	7798	29128	7863	10	37	28621	7735	29104	7861	0.000487517	0.00551879	-0.000782657	-0.00184837	-0.002153	-0.00496492	-0.00584643	-0.000946505	0.000843822	-0.00347772	-0.065873
Plate01	OPT	5	4	SNC1	YAL030W	9	42	26660	7077	27089	7225	9	41	25830	6801	26498	6977	10	42	26272	6971	26639	7049	10	41	27244	7205	27710	7344	-0.0153199	-0.0066577	-0.011183	0.00109855	-0.00985127	-0.0113052	-0.0148972	0.00348697	-0.00801551	-0.00814166	-0.181165
Plate01	OPT	5	2	FUN21	YAL031C	9	46	28328	7906	28856	7920	9	45	27781	7690	28495	7756	10	46	28348	7839	28871	7950	10	45	27976	7674	28751	7836	-0.0252255	-0.0205479	-0.0289586	-0.0182866	-0.0445146	-0.0438873	-0.0331272	-0.0296635	-0.0232547	-0.0377981	-0.914268
Plate01	OPT	7	22	FUN19	YAL034C	13	6	24140	6250	24772	6370	13	5	23684	6149	24175	6239	14	6	23494	6043	23856	6064	14	5	22253	5735	22549	5770	0.0043136	-0.00638252	0.0106974	-0.0104054	-0.0107921	-0.0194847	-0.00924875	-0.0248819	-0.000444228	-0.0161019	-0.37794
Plate01	OPT	7	20	RBG1	YAL036C	13	10	27915	7201	28678	7323	13	9	27336	6973	27646	7093	14	10	27752	7077	28239	7218	14	9	27324	6991	27934	7119	0.0609387	0.0409935	0.0536561	0.0532475	0.0443587	0.0496433	0.0561138	0.0457145	0.052209	0.0489576	1.23032
Plate01	OPT	7	18	NA	YAL037W	13	14	28587	7803	29153	7957	13	13	27998	7659	28612	7914	14	14	27498	7492	28259	7699	14	13	28032	7528	28632	7702	-0.013782	-0.0384506	-0.0252425	-0.00401754	-0.0134492	-0.0259763	-0.0291883	-0.00299014	-0.0203731	-0.017901	-0.422414
Plate01	OPT	7	16	CLN3	YAL040C	13	18	23783	6265	23969	6360	13	17	23688	6254	23707	6287	14	18	23050	6102	23245	6179	14	17	23206	6158	23354	6256	-0.0451823	-0.0470277	-0.0546453	-0.0638314	-0.0374315	-0.0414357	-0.0519585	-0.0534218	-0.0526716	-0.0460618	-1.11855
Plate01	OPT	7	14	ERV46	YAL042W	13	22	27966	7328	28289	7419	13	21	27705	7260	28289	7394	14	22	27819	7309	28304	7431	14	21	27506	7183	27865	7214	0.0223185	0.0265132	0.0211829	0.0325748	0.0259363	0.0218217	0.0203668	0.0230523	0.0256474	0.0227943	0.583566
Plate01	OPT	7	12	NA	YAL043C-A	13	26	27081	7278	27349	7399	13	25	26581	7344	26979	7466	14	26	26546	7307	26967	7445	14	25	26018	7207	26409	7243	-0.0296651	-0.0631962	-0.0603903	-0.059671	-0.0188725	-0.0607572	-0.056667	-0.0724756	-0.0532306	-0.0521931	-1.27011
Plate01	OPT	7	10	NA	YAL045C	13	30	28390	7687	28866	7852	13	29	28535	7677	29061	7793	14	30	28529	7666	28904	7735	14	29	28229	7624	28647	7718	-0.0141367	0.00627796	0.00641081	-0.00569931	-0.00708538	0.0030425	0.00441689	-0.00667491	-0.00178682	-0.00157522	-0.0188437
Plate14	OPT	6	16	NA	YAL046C	75	66	16570	5604	17957	5967	75	65	16157	5689	16901	5906	76	66	19625	6665	20725	6954	76	65	15957	5455	16424	5691	0.561477	0.485194	0.562803	0.493868	0.530586	0.471871	0.543881	0.511299	0.525836	0.514409	4.05321
Plate14	OPT	4	14	GEM1	YAL048C	71	70	17111	8553	16771	8544	71	69	14658	7788	13880	7250	72	70	17638	8369	16642	8235	72	69	12552	7517	12958	7587	-0.0399625	-0.0942841	-0.000257522	-0.260217	-0.00746013	-0.109376	0.0681533	-0.292865	-0.0986802	-0.085387	-0.624567
Plate01	OPT	7	8	NA	YAL049C	13	34	26313	6924	26831	7071	13	33	26890	7079	27347	7273	14	34	22129	5523	23111	5714	14	33	26891	7144	27274	7228	-0.00354903	-0.0082376	0.0407391	-0.00478074	-0.00385558	0.00387533	0.0164771	-0.00743311	0.00604294	0.00226595	0.0761094
Plate01	OPT	7	6	OAF1	YAL051W	13	38	27342	7272	27874	7426	13	37	27220	7187	27771	7275	14	38	27117	7211	27670	7395	14	37	27245	7196	27693	7324	-0.00310632	0.0165068	-0.00991471	0.00350769	-0.00202162	0.00512974	-0.00524307	0.00509374	0.00174836	0.000739698	0.0383808
Plate01	OPT	7	4	NA	YAL053W	13	42	27190	7377	27778	7567	13	41	27148	7395	27705	7628	14	42	26934	7351	27639	7593	14	41	27604	7534	28302	7747	-0.0321706	-0.0464602	-0.0446751	-0.0303767	-0.0289029	-0.03446	-0.0401824	-0.029612	-0.0384207	-0.0332893	-0.802811
Plate01	OPT	7	2	ACS1	YAL054C	13	46	27119	7310	27519	7341	13	45	26962	7236	27402	7362	14	46	27658	7514	28068	7611	14	45	26653	7144	26903	7190	-0.00968971	-0.0202243	-0.0222553	-0.0203648	-0.0219771	-0.0189706	-0.0231144	-0.0220262	-0.0181335	-0.0215221	-0.511926
Plate01	OPT	9	22	PEX22	YAL055W	17	6	18411	4692	18857	4785	17	5	NA	3945	NA	4097	18	6	17165	4354	17686	4493	18	5	19365	4878	20033	4986	-0.0320312	NA	-0.0438324	0.00447621	-0.048375	NA	-0.0542252	-0.0233262	-0.0237958	-0.0419755	-1.01753
Plate01	OPT	9	20	GPB2	YAL056W	17	10	27252	7034	27634	7168	17	9	25700	6563	26119	6630	18	10	26245	6711	26562	6808	18	9	25780	6575	26163	6666	0.0270435	0.035831	0.0285962	0.0315106	0.0337565	0.0258738	0.0313677	0.0285393	0.0307453	0.0298843	0.758831
Plate01	OPT	9	18	NA	YAL058C-A	17	14	26216	6641	26703	6797	17	13	27515	7087	27798	7191	18	14	26877	6872	27260	7054	18	13	26704	6814	27029	6978	0.0391574	0.0326557	0.0251567	0.025145	0.0428812	0.0402348	0.0401722	0.0402942	0.0305287	0.0408956	1.03103
Plate01	OPT	9	16	CNE1	YAL058W	17	18	26296	6837	26656	7020	17	17	25721	6655	26228	6793	18	18	25750	6686	26103	6749	18	17	25737	6643	26158	6827	-0.00490868	0.0111626	0.0118834	0.000470533	0.0110092	0.00943554	0.00534176	0.0127354	0.00465196	0.00963048	0.258159
Plate01	OPT	9	14	ECM1	YAL059W	17	22	27710	7201	28392	7400	17	21	26190	6766	26881	6946	18	22	27486	7070	28058	7276	18	21	25960	6703	26501	6843	0.0314761	0.0221342	0.0331358	0.018335	0.0321669	0.0176362	0.0414748	0.0152277	0.0262703	0.0266264	0.678296
Plate01	OPT	9	12	BDH1	YAL060W	17	26	27368	7224	27639	7316	17	25	27183	7279	27702	7483	18	26	27152	7076	27612	7170	18	25	26147	6782	26578	6886	0.0016879	-0.0227815	0.0253964	0.0149668	0.00772198	-0.0128391	0.020319	0.0119856	0.00481742	0.00679685	0.188113
Plate01	OPT	9	10	NA	YAL061W	17	30	27037	7140	27347	7170	17	29	27405	7236	27707	7311	18	30	27204	7217	27801	7391	18	29	26803	7040	27183	7112	0.00971418	0.00655721	-0.00150913	0.0102108	0.00216078	0.00790292	-0.000993501	0.00544989	0.00624327	0.00363002	0.109829
Plate01	OPT	9	8	GDH3	YAL062W	17	34	28092	7493	28721	7635	17	33	28381	7641	28917	7858	18	34	28334	7641	28912	7816	18	33	27677	7450	28335	7646	0.0118632	-0.0121289	-0.00587546	-0.0122904	0.00624806	-0.00037157	-0.00315052	-0.0115259	-0.0046079	-0.00219998	-0.0342877
Plate01	OPT	9	6	NA	YAL064C-A	17	38	26729	7068	27115	7212	17	37	25943	6778	26288	6809	18	38	26278	6939	26673	7056	18	37	26463	6968	26907	7143	-0.0114903	0.0117981	-0.0103872	-0.0118232	-0.00403035	5.09e-05	-0.0087434	-0.00254886	-0.00547565	-0.00381792	-0.0742829
Plate01	OPT	9	4	NA	YAL065C	17	42	26134	6907	26701	7062	17	41	27112	7197	27429	7336	18	42	26840	7121	27458	7260	18	41	26690	7026	27228	7163	-0.00977435	-0.0141828	0.000608682	0.00386422	-0.0118686	-0.00314047	-0.00654085	0.00102143	-0.00487105	-0.00513213	-0.10677
Plate01	OPT	9	2	NA	YAL066W	17	46	27739	7664	28337	7803	17	45	28073	7606	28596	7782	18	46	27671	7511	28217	7677	18	45	27445	7393	28247	7594	-0.0371826	-0.0187917	-0.0241751	-0.00900582	-0.0423016	-0.0130774	-0.0218446	-0.0161018	-0.0222888	-0.0233314	-0.556652
Plate01	OPT	11	22	SEO1	YAL067C	21	6	24219	6247	24822	6416	21	5	23878	6165	24466	6321	22	6	24427	6326	24837	6487	22	5	24300	6248	24647	6392	-0.0019864	-0.00497154	-0.0154831	-0.00816148	-0.00500497	-0.0100666	-0.00784711	6.2e-05	-0.00765064	-0.00571419	-0.121158
Plate01	OPT	11	20	NA	YAL068C	21	10	24323	6353	24553	6503	21	9	24990	6545	25405	6714	22	10	24013	6227	24081	6192	22	9	23746	6199	24058	6298	-0.0368066	-0.0245411	-0.00242976	-0.0264239	-0.0201482	-0.015514	-0.0142954	-0.0260044	-0.0225503	-0.0189905	-0.449346
Plate01	OPT	11	18	ERP1	YAR002C-A	21	14	24932	6390	25172	6442	21	13	24706	6364	24862	6458	22	14	25170	6452	25360	6481	22	13	24088	6171	24345	6237	0.0147419	-0.00802326	0.0185976	0.00497765	0.011646	0.00241472	0.0143739	0.0024463	0.00757349	0.00772023	0.210938
Plate01	OPT	11	16	NUP60	YAR002W	21	18	27150	7193	27653	7353	21	17	27424	7248	27897	7397	22	18	27385	7240	27835	7488	22	17	27494	7266	28018	7357	-0.00379915	0.00312368	-0.015758	0.0169766	-0.000145197	0.00700279	0.0060154	0.00815692	0.000135774	0.00525748	0.15006
Plate01	OPT	11	14	SWD1	YAR003W	21	22	20825	5484	21504	5696	21	21	20154	5237	21135	5496	22	22	21066	5465	21644	5634	22	21	23217	6080	23880	6223	-0.0663936	-0.0449862	-0.0416852	-0.022119	-0.0683388	-0.057302	-0.0458711	-0.0358843	-0.043796	-0.051849	-1.2616
Plate01	OPT	11	12	BUD14	YAR014C	21	26	26012	6880	26727	7131	21	25	25964	6832	26708	7000	22	26	25722	6834	26149	7078	22	25	25393	6624	26033	6811	-0.0205503	0.00186542	-0.0463348	-0.00417941	-0.0145365	-0.00868718	-0.0242195	-0.00526538	-0.0172998	-0.0131771	-0.305641
Plate01	OPT	11	10	ADE1	YAR015W	21	30	27431	7254	28020	7479	21	29	27014	7122	27771	7297	22	30	27083	7119	27575	7310	22	29	26821	7047	27534	7233	-0.00338671	0.0127256	-0.00106893	0.00979241	0.00640367	0.00389661	0.00861216	0.00530959	0.0045156	0.00605551	0.169787
Plate01	OPT	11	8	KIN3	YAR018C	21	34	25836	6785	26346	6936	21	33	23954	6198	24634	6299	22	34	23864	6075	24421	6249	22	33	25306	6549	25960	6711	-0.00836903	0.0103404	0.00729975	0.0104065	-0.0079428	-0.0120613	0.00832245	0.00381606	0.00491941	-0.00196639	-0.0285132
Plate01	OPT	11	6	PAU7	YAR020C	21	38	27622	7379	28075	7534	21	37	27697	7487	28194	7656	22	38	27279	7297	27624	7345	22	37	27596	7412	28045	7530	-0.00925574	-0.0221443	-0.0041517	-0.0103567	-0.00311164	-0.0163751	-0.0100654	-0.0101415	-0.0114771	-0.00992341	-0.22521
Plate01	OPT	11	4	NA	YAR023C	21	42	27015	7272	27680	7512	21	41	27211	7293	27805	7480	22	42	27161	7304	27796	7528	22	41	26935	7150	27368	7371	-0.0289023	-0.0161963	-0.0246865	-0.0237818	-0.0218769	-0.0135114	-0.0184084	-0.00578984	-0.0233917	-0.0148966	-0.348147
Plate01	OPT	11	2	UIP3	YAR027W	21	46	27065	7268	27429	7265	21	45	26645	7045	26912	7166	22	46	27126	7253	27371	7288	22	45	26861	7052	27199	7112	-0.00197777	-0.0155926	-0.00939699	0.0111644	-0.0181476	-0.00511355	-0.0118809	0.00686691	-0.00395073	-0.00706878	-0.154644
Plate01	OPT	13	22	NA	YAR028W	25	6	26164	6549	26435	6668	25	5	24494	6119	24728	6139	26	6	25123	6303	25351	6358	26	5	24325	6056	24627	6171	0.0476238	0.0503194	0.0430994	0.037045	0.0574098	0.039873	0.0415154	0.0425197	0.0445219	0.0453295	1.14063
Plate01	OPT	13	20	NA	YAR029W	25	10	22329	5666	22693	5825	25	9	21974	5530	22316	5625	26	10	22577	5739	22922	5864	26	9	21768	5486	21934	5547	-0.0132461	0.00764215	-0.00661343	-0.000255257	-0.00350176	0.00386495	-0.00327335	-0.000128648	-0.00311817	-0.000759704	0.00131582
Plate01	OPT	13	18	NA	YAR030C	25	14	25028	6389	25217	6457	25	13	24752	6336	24584	6344	26	14	24128	6116	24438	6189	26	13	23986	6102	24289	6241	0.0145151	-0.00223612	0.0211624	0.000533837	0.0179793	0.0110842	0.0167918	0.0105116	0.00849381	0.0140917	0.36844
Plate01	OPT	13	16	PRM9	YAR031W	25	18	26409	6639	26815	6741	25	17	25402	6437	25925	6591	26	18	25334	6393	25820	6545	26	17	24903	6262	25322	6377	0.0564755	0.0316229	0.0342761	0.037386	0.0551189	0.032037	0.036579	0.0359796	0.0399401	0.0399286	1.00713
Plate01	OPT	13	14	YAT1	YAR035W	25	22	26529	6824	26639	6989	25	21	26425	6829	26845	6911	26	22	26646	6814	26845	6910	26	21	26054	6686	26555	6761	-0.000302651	0.0264099	0.0265945	0.0370641	0.0277502	0.0204397	0.0367554	0.0242916	0.0224415	0.0273092	0.695175
Plate01	OPT	13	12	NA	YAR037W	25	26	25649	6567	25907	6626	25	25	25834	6672	26214	6794	26	26	25434	6590	25783	6768	26	25	25256	6526	25583	6688	0.0236517	0.010119	-0.0114218	-0.00841946	0.0219024	0.013263	0.00390952	0.00516492	0.00348237	0.01106	0.293496
Plate01	OPT	13	10	NA	YAR040C	25	30	26541	6748	26715	6855	25	29	26379	6785	26898	6877	26	30	24809	6253	24756	6322	26	29	26536	6769	26900	6924	0.0289965	0.0358761	0.013267	0.0273126	0.0425952	0.025755	0.0318446	0.0383713	0.0263631	0.0346415	0.876428
Plate01	OPT	13	8	SWH1	YAR042W	25	34	26892	6852	27313	6990	25	33	26721	6833	27063	6944	26	34	26926	6879	27405	7079	26	33	26835	6822	27281	6978	0.0398507	0.0333842	0.0292759	0.0401353	0.0447382	0.0378296	0.041868	0.0467884	0.0356615	0.042806	1.07825
Plate01	OPT	13	6	NA	YAR043C	25	38	26011	6817	26736	7038	25	37	25167	6593	25843	6711	26	38	25848	6770	26365	6931	26	37	25986	6739	26428	6854	-0.00333197	0.00321254	-0.00628863	0.0118532	-0.00297619	-0.0136008	-0.00438448	0.0100467	0.0013613	-0.0027287	-0.0473573
Plate01	OPT	13	4	OSH1	YAR044W	25	42	26164	6892	26512	7097	25	41	25635	6651	26253	6850	26	42	25160	6542	25606	6712	26	41	24766	6364	25290	6509	-0.0275251	0.00195612	-0.0116355	0.00860414	-0.0072652	0.00480196	-0.00407709	0.00627352	-0.00715008	-6.67e-05	0.0184467
Plate01	OPT	13	2	NA	YAR047C	25	46	26446	6813	27084	6934	25	45	25639	6669	26109	6768	26	46	27000	7013	27325	7130	26	45	25992	6776	26163	6879	0.0364688	0.00862997	0.0154652	-0.00896727	0.0246857	0.00161148	0.0222387	0.00347822	0.0128992	0.0130035	0.34154
Plate01	OPT	15	22	FLO1	YAR050W	29	6	24704	6176	25094	6337	29	5	24130	6061	24871	6249	30	6	24775	6283	25174	6422	30	5	24993	6333	25284	6457	0.0314197	0.035848	0.0189393	0.0187021	0.0412503	0.0287751	0.0234534	0.0271144	0.0262273	0.0301483	0.765356
Plate01	OPT	15	20	ECM15	YBL001C	29	10	25450	6154	25854	6241	29	9	26429	6438	26732	6524	30	10	25664	6281	26116	6369	30	9	25627	6293	25843	6355	0.0983816	0.0936123	0.0877954	0.0740352	0.0930566	0.0954234	0.0800168	0.0752536	0.0884561	0.0859376	2.14446
Plate01	OPT	15	18	HTA2	YBL003C	29	14	23918	6057	24090	6196	29	13	23300	5836	23789	5974	30	14	23748	5928	24066	6025	30	13	23235	5809	23516	5930	-0.00270413	0.0262172	0.0329119	0.0181341	0.0157737	0.0237647	0.0329296	0.0255273	0.0186398	0.0244988	0.625703
Plate01	OPT	15	16	PDR3	YBL005W	29	18	25698	6564	26116	6724	29	17	25285	6498	25610	6685	30	18	26422	6758	26760	6889	30	17	25919	6637	26328	6732	0.0174618	-0.00616199	0.0253759	0.028846	0.025554	0.0125259	0.0334315	0.0252523	0.0163804	0.0241909	0.618091
Plate01	OPT	15	14	SLA1	YBL007C	29	22	NA	5042	NA	5183	29	21	21150	5390	21076	5506	30	22	NA	4242	NA	4444	30	21	23518	5929	24347	6177	NA	-0.0517356	NA	0.0179146	NA	-0.0212468	NA	0.0174616	-0.0169105	-0.00189263	-0.02669
Plate01	OPT	15	12	HIR1	YBL008W	29	26	26006	6479	26649	6580	29	25	26781	6672	27151	6817	30	26	26927	6644	27668	6756	30	25	25476	6308	26244	6402	0.0776204	0.0621247	0.103969	0.088817	0.0613622	0.0715027	0.085636	0.0627487	0.0831329	0.0703124	1.75821
Plate01	OPT	15	10	NA	YBL009W	29	30	24367	6317	24186	6248	29	29	24318	6293	24651	6373	30	30	24695	6410	24868	6477	30	29	24048	6195	24514	6371	-0.00758305	-0.00398534	-0.0114967	-0.0123046	-0.00989267	-0.00812383	-0.00761251	-0.00525575	-0.00884243	-0.00772119	-0.170771
Plate01	OPT	15	8	NA	YBL010C	29	34	26444	6833	26993	6963	29	33	25720	6752	26283	6939	30	34	26480	6905	26934	7009	30	33	25443	6500	26089	6612	0.0257301	-0.0127654	0.0138269	0.0375216	0.0208712	-0.00902587	0.00990093	0.0221039	0.0160783	0.0109625	0.291088
Plate01	OPT	15	6	SCT1	YBL011W	29	38	26368	6871	26857	7034	29	37	25223	6418	25824	6524	30	38	25793	6561	26402	6744	30	37	26159	6727	26545	6832	0.00467971	0.0386987	0.0310474	0.0230574	0.00920857	0.0245376	0.0320714	0.0230388	0.0243708	0.0222141	0.569225
Plate01	OPT	15	4	FMT1	YBL013W	29	42	25693	6897	26052	7021	29	41	26037	6937	26524	7158	30	42	26814	7177	27458	7329	30	41	26454	7058	26796	7243	-0.0419755	-0.0376691	-0.0112617	-0.0361105	-0.0376672	-0.0233731	-0.0178702	-0.0191819	-0.0317542	-0.0245231	-0.586112
Plate01	OPT	15	2	ACH1	YBL015W	29	46	26462	6980	26907	7214	29	45	25840	6803	26421	6978	30	46	26644	6969	27051	7096	30	45	25939	6792	26409	6877	-0.0243368	-0.0115217	0.00517885	0.0064054	-0.00476865	-0.0110517	0.00839463	-0.00281341	-0.00606857	-0.00255979	-0.043182
Plate01	OPT	3	23	FUS3	YBL016W	5	4	23212	6061	23581	6180	5	3	23913	6026	24404	6071	6	4	24811	6454	25228	6534	6	3	24822	6340	25090	6353	-0.0325328	0.0445231	-0.000276418	0.0278548	-0.0320956	0.022193	-0.00897012	0.0147576	0.00989217	-0.00102876	-0.00533513
Plate01	OPT	3	21	PEP1	YBL017C	5	8	24641	6380	25090	6471	5	7	24939	6443	25221	6516	6	8	24865	6410	25194	6463	6	7	24654	6321	24805	6298	0.00371887	0.00288298	0.0118609	0.0213807	-0.00502675	0.00144386	0.00332147	0.00785508	0.00996087	0.00189842	0.0670242
Plate01	OPT	3	19	APN2	YBL019W	5	12	27147	7050	27575	7184	5	11	25932	6699	26442	6830	6	12	27301	7096	27480	7214	6	11	27129	7068	27658	7222	0.0207604	0.017201	0.00990189	0.0190255	0.0245928	0.0142427	0.025811	0.0203331	0.0167222	0.0212449	0.545266
Plate01	OPT	3	17	HAP3	YBL021C	5	16	31008	8854	32429	9273	5	15	30389	8483	32013	8933	6	16	30184	8481	31566	8766	6	15	31253	8943	32847	9209	-0.0108748	0.0094067	0.00685518	0.0193839	-0.0208174	-0.0069655	-0.0184177	-0.0183727	0.00619275	-0.0161433	-0.378965
Plate01	OPT	3	15	NCL1	YBL024W	5	20	27183	7395	27600	7544	5	19	26861	7237	27534	7487	6	20	27112	7318	27612	7504	6	19	26633	7104	27390	7320	-0.0389425	-0.0334157	-0.0316081	-0.0137655	-0.0323276	-0.0253207	-0.0237534	-0.016261	-0.0294329	-0.0244156	-0.583455
Plate01	OPT	3	13	RRN10	YBL025W	5	24	NA	NA	NA	NA	5	23	NA	4309	NA	4548	6	24	5876	1220	5529	1062	6	23	NA	NA	NA	NA	NA	NA	-0.0391156	NA	NA	NA	-0.0813245	NA	-0.0391156	-0.0813245	-1.99023
Plate01	OPT	3	11	RPL19B	YBL027W	5	28	21571	5821	21990	5920	5	27	22968	6401	23089	6447	6	28	22002	6052	22401	6195	6	27	21542	5944	21963	6127	-0.0835886	-0.12154	-0.11555	-0.131446	-0.0931281	-0.120489	-0.113883	-0.122986	-0.113031	-0.112621	-2.76388
Plate01	OPT	3	9	NA	YBL028C	5	32	27971	7569	28642	7860	5	31	27391	7247	28033	7435	6	32	28584	7633	29233	7836	6	31	27124	7309	27707	7482	-0.0283412	0.00471278	0.00940688	-0.0223191	-0.0132323	0.00518447	0.0128534	-0.0215039	-0.00913516	-0.00417458	-0.0830993
Plate01	OPT	3	7	NA	YBL029W	5	36	28802	7830	29556	8029	5	35	28207	7659	28733	7824	6	36	29317	8046	29898	8159	6	35	28831	7710	29371	7863	-0.00164193	-0.0174532	-0.00152114	0.0130925	-0.00492425	-0.0135252	-0.00710583	0.0152589	-0.00188095	-0.00257411	-0.0435361
Plate01	OPT	3	5	SHE1	YBL031W	5	40	NA	5079	NA	5439	5	39	28602	7521	29653	7789	6	40	NA	1467	NA	1360	6	39	27785	7667	28264	7838	NA	0.0405427	NA	-0.0469538	NA	0.0317768	NA	-0.0400091	-0.00320556	-0.00411616	-0.0816553
Plate01	OPT	3	3	HEK2	YBL032W	5	44	27418	7342	28095	7539	5	43	27638	7519	28100	7723	6	44	28223	7654	28639	7812	6	43	28103	7613	28675	7811	-0.00890576	-0.0384061	-0.0210169	-0.0187742	-0.0092306	-0.0251306	-0.011785	-0.0124088	-0.0217757	-0.0146387	-0.341772
Plate01	OPT	5	23	NA	YBL036C	9	4	26257	6875	26926	7034	9	3	26265	6762	27075	7004	10	4	26619	6925	27337	7144	10	3	26427	6930	26850	7063	0.00882335	0.0231658	0.0137019	-0.000967911	0.00161449	0.0230182	0.0148026	0.00209667	0.0111808	0.010383	0.276762
Plate01	OPT	5	21	APL3	YBL037W	9	8	25294	6344	25613	6446	9	7	24637	6220	24908	6339	10	8	25518	6405	25538	6425	10	7	25192	6344	25754	6498	0.041357	0.0193258	0.0409767	0.0395902	0.0439674	0.0277027	0.0457332	0.037517	0.0353124	0.03873	0.977496
Plate01	OPT	5	19	URA7	YBL039C	9	12	25892	6777	26706	6916	9	11	26296	6843	26857	7046	10	12	25807	6806	26328	6899	10	11	25808	6723	26541	6882	0.0171318	0.00251395	-0.00261459	0.013474	-0.00294511	0.00990395	-0.0136779	0.00195851	0.00762628	-0.00119014	-0.00932438
Plate01	OPT	5	17	FUI1	YBL042C	9	16	29104	8411	29402	8319	9	15	30426	9414	30739	9213	10	16	30084	8867	30561	8747	10	15	29456	8699	29642	8546	-0.0530066	-0.0965442	-0.0463436	-0.0712213	-0.0716384	-0.123422	-0.0753047	-0.0899768	-0.0667789	-0.0900854	-2.2068
Plate01	OPT	5	15	ECM13	YBL043W	9	20	27522	7256	28018	7395	9	19	26533	6958	26996	7018	10	20	27029	7083	27349	7178	10	19	26663	6988	27190	7100	0.0105532	0.0159095	0.00842754	0.0127645	0.0115367	0.00356138	0.0116333	0.00614977	0.0119137	0.0082203	0.2233
Plate01	OPT	5	13	NA	YBL046W	9	24	28970	7659	29608	7784	9	23	28819	7628	29376	7765	10	24	28400	7445	28845	7577	10	23	28492	7447	28986	7553	0.0387843	0.0286274	0.0283753	0.0403488	0.0313285	0.0274034	0.0322635	0.0373368	0.034034	0.0320831	0.813184
Plate01	OPT	5	11	EDE1	YBL047C	9	28	28628	7927	29634	8108	9	27	29471	8198	30161	8381	10	28	28914	8008	29491	8093	10	27	29624	8287	30337	8304	-0.0089785	-0.0186067	-0.0148998	0.00222307	-0.0298688	-0.0201402	-0.0250858	-0.0238742	-0.0100655	-0.0247422	-0.591528
Plate01	OPT	5	9	NA	YBL048W	9	32	27188	7198	27749	7342	9	31	26738	6958	27371	7095	10	32	27273	7161	27548	7330	10	31	26644	6971	27187	7133	0.0037384	0.0244096	-0.00609156	0.00672111	0.00129864	0.0161242	0.0128211	0.00803521	0.0071944	0.00956978	0.256659
Plate01	OPT	5	7	MOH1	YBL049W	9	36	28134	7605	28805	7831	9	35	28422	7697	28961	7952	10	36	28300	7600	28858	7830	10	35	27987	7553	28627	7726	-0.014386	-0.0240665	-0.0111721	-0.00812913	-0.00928967	-0.00676042	0.00134955	-0.0097044	-0.0144384	-0.00610124	-0.130726
Plate01	OPT	5	5	PIN4	YBL051C	9	40	29620	8079	30552	8390	9	39	29712	8056	30636	8307	10	40	29701	7705	30520	7933	10	39	29507	7971	30286	8171	0.00206516	0.0184861	0.0668644	0.0185472	0.00564655	0.0143008	0.0663108	0.0149604	0.0264907	0.0253047	0.645622
Plate01	OPT	5	3	SAS3	YBL052C	9	44	28111	7616	28802	7795	9	43	28322	7646	28940	7826	10	44	28475	7734	29035	7900	10	43	28271	7702	28897	7790	-0.00892343	-0.00582594	-0.0118305	-0.00266579	-0.0124109	-0.00465152	-0.00940145	-0.0164895	-0.00731142	-0.0107383	-0.245354
Plate01	OPT	7	23	NA	YBL053W	13	4	22370	5753	22853	5950	13	3	22758	5785	23128	5938	14	4	21822	5701	22372	5841	14	3	23162	5958	23458	6069	-0.0307286	-0.00948337	-0.0389647	-0.016562	-0.0208665	-0.00139436	-0.0474399	-0.0128581	-0.0239347	-0.0206397	-0.490115
Plate01	OPT	7	21	NA	YBL054W	13	8	26811	6968	27214	7091	13	7	24828	6484	25272	6622	14	8	26378	6839	26651	6953	14	7	26362	6835	26848	6918	0.0157988	-0.0149364	0.00700521	0.0252993	0.0187816	-0.013853	0.0157023	0.0154526	0.00829174	0.00902088	0.24309
Plate01	OPT	7	19	NA	YBL055C	13	12	28110	7490	28503	7578	13	11	28075	7398	28548	7497	14	12	27770	7357	28282	7477	14	11	27954	7383	28390	7501	0.00849294	0.0243658	0.0122484	0.0145561	0.00780408	0.0207885	0.00941833	0.0160785	0.0149158	0.0135224	0.354366
Plate01	OPT	7	17	PTC3	YBL056W	13	16	27726	7485	27892	7561	13	15	27205	7334	27651	7312	14	16	27322	7353	27688	7432	14	15	27439	7427	27899	7435	-0.0244517	0.00308168	-0.015082	-0.00314606	-0.0143068	-0.0207902	-0.0168785	-0.0220912	-0.00989954	-0.0185167	-0.437634
Plate01	OPT	7	15	PTH2	YBL057C	13	20	27901	7249	28415	7470	13	19	27667	7123	28528	7321	14	20	28600	7465	29373	7762	14	19	28273	7347	29027	7529	0.021133	0.0526645	0.0289279	0.0466042	0.0353627	0.0430451	0.0407242	0.040932	0.0373324	0.040016	1.00928
Plate01	OPT	7	13	NA	YBL059W	13	24	28264	7590	29002	7751	13	23	28106	7505	28825	7723	14	24	28115	7474	28807	7712	14	23	27496	7299	28177	7509	0.00950229	0.00377395	0.00448747	0.000833011	0.000815201	0.00513211	0.0107039	0.00269721	0.00464918	0.00483709	0.139668
Plate01	OPT	7	11	NA	YBL060W	13	28	25865	6874	26265	6986	13	27	27165	7188	27680	7238	14	28	26894	7081	27308	7133	14	27	26755	7113	27130	7257	-0.0225043	0.0175439	0.0139242	-0.0184313	-0.0226292	0.00162561	0.0037676	-0.0103462	-0.00236688	-0.00689556	-0.150361
Plate01	OPT	7	9	SKT5	YBL061C	13	32	27631	7497	28312	7681	13	31	27503	7473	28184	7662	14	32	27110	7322	27609	7485	14	31	27591	7486	28272	7706	-0.0192608	-0.0236967	-0.0286261	-0.0256011	-0.0219759	-0.0257811	-0.0245496	-0.0225932	-0.0242962	-0.0237249	-0.566381
Plate01	OPT	7	7	NA	YBL062W	13	36	27439	7323	27840	7437	13	35	27650	7389	28282	7528	14	36	27420	7326	27894	7508	14	35	26990	7162	27570	7354	-0.00695163	0.00382894	-0.0155994	-0.00888125	-0.00477625	-0.00308882	-0.00642663	-0.00451843	-0.00690084	-0.00470253	-0.0961502
Plate01	OPT	7	5	KIP1	YBL063W	13	40	27404	7326	27936	7467	13	39	26143	6978	26677	7109	14	40	26066	6989	26386	7116	14	39	27996	7500	28523	7634	-0.00631963	-0.0196543	-0.0386123	0.000577857	-0.00739264	-0.0241757	-0.0309586	-0.000598611	-0.0160021	-0.0157814	-0.370018
Plate01	OPT	7	3	PRX1	YBL064C	13	44	27555	7570	28287	7777	13	43	27115	7508	27646	7712	14	44	27604	7567	28249	7774	14	43	26570	7260	27344	7493	-0.036007	-0.0635346	-0.0377587	-0.0457522	-0.0383853	-0.0551007	-0.0349415	-0.0471738	-0.0457631	-0.0439003	-1.06511
Plate01	OPT	9	23	NA	YBL065W	17	4	26546	7342	26974	7533	17	3	25692	6897	26304	6975	18	4	26402	7043	26642	7094	18	3	25716	7397	26160	7598	-0.0746867	-0.0181054	-0.0190916	-0.135449	-0.0625897	-0.0377303	-0.0197336	-0.124061	-0.0618332	-0.0610286	-1.48852
Plate01	OPT	9	21	SEF1	YBL066C	17	8	28520	8245	28858	8020	17	7	27365	7536	27602	7561	18	8	28080	8197	28556	8132	18	7	26956	7374	27478	7424	-0.0403581	-0.0416249	-0.0747726	-0.0261953	-0.0829407	-0.0444092	-0.102489	-0.0426896	-0.0457377	-0.0681321	-1.66412
Plate01	OPT	9	19	UBP13	YBL067C	17	12	27145	7104	27267	7159	17	11	26972	7007	27303	7175	18	12	27342	7045	27887	7141	18	11	27716	7165	27902	7292	0.00689262	0.00621919	0.0466274	0.0212733	0.0149898	0.0216061	0.0372312	0.0387056	0.0202531	0.0281332	0.715543
Plate01	OPT	9	17	PRS4	YBL068W	17	16	27024	6781	27553	6981	17	15	26574	6731	27291	6892	18	16	25739	6499	26237	6661	18	15	25437	6325	25877	6427	0.0556393	0.0564812	0.0369816	0.0614351	0.0657953	0.0477953	0.0408455	0.0568343	0.0526343	0.0528176	1.32574
Plate01	OPT	9	15	AST1	YBL069W	17	20	25564	6763	26153	6927	17	19	25969	6735	26300	6820	18	20	26162	6763	26437	6876	18	19	25585	6651	26022	6732	-0.0185005	0.0104558	0.00829134	0.0101751	-0.0209176	0.00974201	0.0164646	0.00165682	0.00260543	0.00173647	0.0630209
Plate01	OPT	9	13	NA	YBL070C	17	24	25998	6792	26103	6793	17	23	25481	6625	25914	6694	18	24	25586	6698	25971	6849	18	23	25420	6668	25999	6793	0.00351853	0.0108609	-0.0151462	-0.00286345	0.000864314	0.000101554	-0.0072476	-0.012015	-0.000907581	-0.00457418	-0.0929774
Plate01	OPT	9	11	NA	YBL071C	17	28	27398	7127	28072	7345	17	27	27394	7090	27865	7241	18	28	27970	7254	28400	7471	18	27	28254	7470	29027	7691	0.0221668	0.0278922	0.0200976	0.0204509	0.0262463	0.0324552	0.0386113	0.0195835	0.0226519	0.0292241	0.74251
Plate01	OPT	9	9	RPS8A	YBL072C	17	32	NA	4806	NA	5067	17	31	24072	5694	25041	5850	18	32	21545	5734	22117	5909	18	31	24249	5727	25317	5944	NA	0.133897	-0.0721902	0.129821	NA	0.107295	-0.0749894	0.111131	0.0638428	0.0478123	1.20201
Plate01	OPT	9	7	SSA3	YBL075C	17	36	28006	7366	28387	7513	17	35	28057	7396	28721	7618	18	36	27091	7147	27670	7266	18	35	27806	7277	28329	7466	0.0124042	0.0146054	0.0121115	0.0168062	0.0219869	0.0200507	0.0042258	0.0249757	0.0139818	0.0178098	0.46035
Plate01	OPT	9	5	ATG8	YBL078C	17	40	24982	6695	25470	6820	17	39	24858	6685	25293	6787	18	40	23913	6375	24484	6533	18	39	24907	6621	25597	6788	-0.0407709	-0.0455846	-0.0472755	-0.0267694	-0.0451104	-0.0511756	-0.0515671	-0.035675	-0.0401001	-0.045882	-1.1141
Plate01	OPT	9	3	NUP170	YBL079W	17	44	23556	5932	23846	6040	17	43	24095	6184	24723	6271	18	44	24428	6256	24780	6300	18	43	24612	6304	25105	6363	0.0153187	0.0218669	0.0193825	0.0267278	0.0193228	0.000148495	0.00670144	0.0086455	0.020824	0.00870455	0.235271
Plate01	OPT	11	23	NA	YBL081W	21	4	22628	5774	23173	5926	21	3	22539	5700	23046	5800	22	4	22933	5737	23290	5883	22	3	24490	6222	24538	6331	-0.00376918	0.0164075	0.0137595	-0.00246113	-0.00781285	0.00314342	0.021598	0.017815	0.00598417	0.00868589	0.234809
Plate01	OPT	11	21	RHK1	YBL082C	21	8	24169	6065	24673	6256	21	7	22509	5558	23083	5701	22	8	23876	5895	24399	6003	22	7	22636	5591	23005	5676	0.0218636	0.0419088	0.0591622	0.0425505	0.0304488	0.0345637	0.0487127	0.0354608	0.0413713	0.0372965	0.942059
Plate01	OPT	11	19	NA	YBL083C	21	12	25998	6501	26774	6749	21	11	24727	6164	25588	6367	22	12	26029	6582	26592	6783	22	11	25324	6389	26079	6612	0.0525017	0.0559129	0.0351247	0.0369119	0.0565361	0.0452578	0.0426701	0.0367542	0.0451128	0.0453045	1.14002
Plate01	OPT	11	17	BOI1	YBL085W	21	16	26623	6973	26962	7147	21	15	24956	6368	25452	6510	22	16	25923	6681	26256	6768	22	15	26218	6768	26489	6867	-0.00922575	0.0185069	0.0176082	0.0131215	0.00638846	0.0176326	0.0171007	0.0189937	0.0100027	0.0150289	0.391607
Plate01	OPT	11	15	NA	YBL086C	21	20	28100	7272	28415	7394	21	19	26939	6784	27159	6926	22	20	26698	6770	27310	6914	22	19	27058	6918	27529	7006	0.0338143	0.042399	0.053553	0.0497025	0.0432686	0.0601075	0.0480802	0.0427797	0.0448672	0.048559	1.22047
Plate01	OPT	11	13	RPL23A	YBL087C	21	24	25910	6581	26480	6716	21	23	26225	6581	26637	6684	22	24	25641	6437	25813	6539	22	23	26782	6710	26996	6806	0.0411148	0.0567128	0.035038	0.0549803	0.0354757	0.0549678	0.0470232	0.0644004	0.0469615	0.0504668	1.26763
Plate01	OPT	11	11	TEL1	YBL088C	21	28	26655	7076	27405	7346	21	27	26344	6986	27298	7233	22	28	25450	6593	26339	6733	22	27	25229	6718	26086	6975	-0.0173189	-0.0042206	0.029323	-0.0314651	-0.00998206	-0.0131354	0.00433677	-0.0336856	-0.00592038	-0.0131166	-0.304144
Plate01	OPT	11	9	AVT5	YBL089W	21	32	24196	6451	24302	6527	21	31	26425	7143	26781	7251	22	32	24097	6431	24560	6606	22	31	25045	6691	25221	6798	-0.0577905	-0.0384135	-0.0569653	-0.0522139	-0.0483348	-0.0359332	-0.0508108	-0.0403026	-0.0513458	-0.0438453	-1.06375
Plate01	OPT	11	7	MAP2	YBL091C	21	36	25721	6544	25971	6653	21	35	26319	6815	26746	6987	22	36	25613	6476	26325	6601	22	35	25394	6361	25722	6457	0.0223072	0.00652418	0.0540076	0.0458587	0.0308925	0.0164921	0.0375201	0.0468205	0.0321744	0.0329313	0.834152
Plate01	OPT	11	5	SCS22	YBL091C-A	21	40	25341	6778	25697	6862	21	39	26319	6911	26691	7013	22	40	25290	6675	25681	6800	22	39	25209	6611	25606	6739	-0.0345443	-0.00152284	-0.0238318	-0.0168359	-0.037874	-0.00112119	-0.0216015	-0.0144235	-0.0191837	-0.0187551	-0.443526
Plate01	OPT	11	3	NA	YBL094C	21	44	27650	7441	28209	7638	21	43	26025	6949	26781	7130	22	44	27300	7337	27835	7541	22	43	27383	7334	28087	7534	-0.0183615	-0.0171088	-0.0245272	-0.00855238	-0.0116712	-0.0262989	-0.0155303	-0.0100042	-0.0171375	-0.0158762	-0.37236
Plate01	OPT	13	23	NA	YBL095W	25	4	25850	6411	26216	6538	25	3	25071	6276	25529	6414	26	4	25449	6365	25824	6469	26	3	24619	6138	25041	6160	0.0598247	0.0426573	0.0497102	0.0654529	0.0652216	0.0437709	0.0494673	0.0438557	0.0544113	0.0505789	1.2704
Plate01	OPT	13	21	NA	YBL096C	25	8	23936	6106	24240	6236	25	7	22334	5701	22790	5828	26	8	22745	5749	22899	5836	26	7	21745	5448	21802	5581	-0.00155581	-0.00733025	-0.00177374	-0.0177722	0.00636995	-0.0113286	0.00598378	0.00749427	-0.00710801	0.00212984	0.0727449
Plate01	OPT	13	19	BNA4	YBL098W	25	12	23019	5981	23072	6060	25	11	22870	5920	22723	5924	26	12	23053	5951	23247	6014	26	11	23144	5987	23282	6017	-0.0403625	-0.0337235	-0.0184751	-0.0168034	-0.0276376	-0.0242504	-0.0186872	-0.0204849	-0.0273411	-0.022765	-0.542652
Plate01	OPT	13	17	NA	YBL100C	25	16	26439	6849	26725	6955	25	15	26228	6761	26812	6869	26	16	25212	6440	25279	6537	26	15	25306	6503	25960	6656	0.011104	0.0322115	0.00232019	0.0210496	0.0176194	0.0209206	0.0194347	0.0128663	0.0166713	0.0177103	0.45789
Plate01	OPT	13	15	ECM21	YBL101C	25	20	25499	6533	26026	6668	25	19	25049	6401	25649	6632	26	20	25535	6534	26109	6665	26	19	25730	6545	26112	6684	0.0227601	0.00658237	0.0284125	0.0249177	0.0191319	0.0168993	0.0211985	0.0312593	0.0206682	0.0221222	0.566953
Plate01	OPT	13	13	SFT2	YBL102W	25	24	25410	6503	25475	6558	25	23	25113	6397	25608	6510	26	24	25243	6460	25493	6491	26	23	25106	6394	25441	6539	0.0103748	0.0281833	0.0248614	0.0120356	0.0194328	0.021779	0.0174085	0.0219384	0.0188638	0.0201397	0.517945
Plate01	OPT	13	11	RTG3	YBL103C	25	28	23440	6092	24388	6317	25	27	24001	6317	25110	6518	26	28	23184	5927	24122	6151	26	27	23737	6115	24802	6350	-0.00912891	-0.00448613	0.0090375	0.0103531	-0.0234947	-0.0338374	-0.00448393	-0.0086865	0.0014439	-0.0176256	-0.415607
Plate14	OPT	12	2	RTG3	YBL103C	87	94	20287	9604	20678	10247	87	93	NA	NA	NA	NA	88	94	18357	8668	18343	8901	88	93	1032	161	1012	150	0.0197569	NA	0.0368396	0.245382	0.0869463	NA	0.0793487	0.274306	0.100659	0.146867	1.18677
Plate01	OPT	13	9	NA	YBL104C	25	32	23540	6060	24096	6157	25	31	24090	6225	24612	6404	26	32	23831	6121	24298	6325	26	31	23684	6092	24045	6252	0.00606311	-0.0128604	-0.016582	-0.0175522	-0.00988182	-0.00882566	-0.0037639	-0.00724282	-0.0102329	-0.00742855	-0.163537
Plate01	OPT	13	7	SRO77	YBL106C	25	36	24875	6265	25396	6456	25	35	26241	6740	26845	6881	26	36	24816	6244	25212	6433	26	35	26226	6677	26791	6845	0.0258837	0.0319605	0.019075	0.0354268	0.0335718	0.02566	0.0341633	0.0366358	0.0280865	0.0325077	0.823681
Plate01	OPT	13	5	NA	YBL107C	25	40	25818	6856	26395	6984	25	39	25380	6710	26073	6950	26	40	25912	6862	26177	6971	26	39	26084	6857	26699	7002	-0.0142028	-0.0276623	-0.0251426	0.000958315	-0.0222601	-0.0225586	-0.0174771	-0.00582332	-0.0165124	-0.0170298	-0.400878
Plate01	OPT	13	3	NTH2	YBR001C	25	44	26188	6801	26803	6956	25	43	26236	6901	26562	7046	26	44	26526	6921	27005	7103	26	43	26420	6912	26874	7097	0.0156177	-0.0153107	0.00117521	-0.00561917	0.0109886	-0.00443902	0.00982183	0.00493297	-0.00103424	0.00532609	0.151756
Plate01	OPT	15	23	RCR1	YBR005W	29	4	21872	5429	22051	5460	29	3	21698	5339	21835	5450	30	4	22704	5607	23056	5629	30	3	23823	5902	24005	5972	0.0291902	0.0164886	0.0571052	0.0407146	0.0211914	0.0310975	0.0363397	0.0436659	0.0358746	0.0330736	0.83767
Plate01	OPT	15	21	UGA2	YBR006W	29	8	21751	5527	21765	5540	29	7	21354	5438	21428	5500	30	8	22516	5742	22631	5867	30	7	23223	5948	23464	6109	-0.010482	-0.0247743	-0.0270881	-0.0249061	-0.0112617	-0.0182066	-0.00818539	-0.00652375	-0.0218126	-0.0110444	-0.25292
Plate01	OPT	15	19	DSF2	YBR007C	29	12	26179	6482	26384	6533	29	11	26002	6559	26267	6756	30	12	26826	6453	26957	6512	30	11	26354	6553	26864	6665	0.0709698	0.0205596	0.109354	0.0739533	0.0714344	0.0454533	0.116511	0.0683085	0.0687093	0.0754269	1.88464
Plate01	OPT	15	17	FLR1	YBR008C	29	16	23922	6174	24296	6284	29	15	23743	6073	24039	6210	30	16	24713	6354	25255	6519	30	15	23641	6007	23803	6184	-0.00810749	-0.00900179	0.00441218	-0.0188037	-0.00908195	0.000772251	0.00490191	0.00840306	-0.00787521	0.00124882	0.0509661
Plate01	OPT	15	15	HHF1	YBR009C	29	20	25685	6549	25932	6682	29	19	24322	6109	24555	6208	30	20	24989	6264	25279	6422	30	19	23665	5849	23958	5890	0.0142871	0.0245588	0.0254989	0.056072	0.0276655	0.0309044	0.0410418	0.0451452	0.0301042	0.0361892	0.914688
Plate01	OPT	15	13	HHT1	YBR010W	29	24	26854	6652	27168	6696	29	23	25402	6257	26103	6364	30	24	24401	5764	25250	5906	30	23	26405	6486	27022	6709	0.086032	0.0880293	0.134196	0.0749045	0.0797106	0.0685767	0.112424	0.0844987	0.0957904	0.0863024	2.15348
Plate01	OPT	15	11	NA	YBR012C	29	28	24255	6176	24369	6186	29	27	25395	6547	25624	6675	30	28	26025	6722	26276	6828	30	27	26447	6755	26708	6851	0.0173934	-0.00335236	0.00748853	0.0293226	0.0122781	0.00983458	0.0156757	0.0355269	0.012713	0.0183288	0.473181
Plate01	OPT	15	9	NA	YBR013C	29	32	26335	6859	26661	6989	29	31	25679	6602	25710	6708	30	32	25901	6734	26191	6841	30	31	25689	6668	25983	6841	0.00102796	-0.00441872	-0.000142344	-0.012905	0.00937207	0.0169926	0.00569284	0.00494443	-0.00410954	0.00925048	0.248766
Plate01	OPT	15	7	NA	YBR014C	29	36	24693	6237	25434	6347	29	35	26419	6794	26581	6939	30	36	25200	6142	25925	6344	30	35	26581	6805	27115	7015	0.0505161	0.00534603	0.0813029	0.0235589	0.0277453	0.0265442	0.0799188	0.0344451	0.040181	0.0421634	1.06237
Plate01	OPT	15	5	MNN2	YBR015C	29	40	24875	6387	25499	6555	29	39	24358	6239	24934	6471	30	40	23955	5962	24432	6051	30	39	25032	6357	25653	6508	0.0124619	-0.00610864	0.0506901	0.0313642	0.00860317	0.00571101	0.0389996	0.0247124	0.0221019	0.0195065	0.502294
Plate01	OPT	15	3	NA	YBR016W	29	44	23952	6150	24800	6401	29	43	21640	5476	22370	5689	30	44	23159	5907	23702	6070	30	43	24286	6295	25050	6486	-0.000301801	-0.00379257	-0.00069194	-0.00182686	-0.00200176	-0.00685335	-0.00170722	-0.0106216	-0.00165329	-0.00529598	-0.11082
Plate01	OPT	2	18	GAL1	YBR020W	3	14	19745	5160	19946	5383	3	13	NA	5409	NA	5656	4	14	23536	5763	23960	5934	4	13	22738	5742	23456	5888	-0.105901	NA	0.0462923	0.0236449	-0.0690495	NA	0.0561602	0.00711801	-0.0119881	-0.00192378	-0.02746
Plate14	OPT	10	22	NA	YBR020W	83	54	17697	8503	19016	8961	83	53	16979	8365	18186	8866	84	54	11514	5309	12310	5553	84	53	21405	10226	21618	10360	0.0813079	0.0294808	0.0960311	0.0709302	0.0511215	0.0117765	0.0587335	0.0804165	0.0694375	0.050512	0.435301
Plate01	OPT	2	16	POA1	YBR022W	3	18	28995	7833	29488	7938	3	17	28728	7697	29169	7792	4	18	28387	7494	28721	7496	4	17	28180	7533	28794	7618	0.00824696	0.0126117	0.0345007	0.0188072	0.00592136	0.0112537	0.023525	0.00499344	0.0185416	0.0114234	0.302479
Plate01	OPT	2	14	CHS3	YBR023C	3	22	28708	7837	29355	7961	3	21	28014	7644	28614	7707	4	22	28642	7740	29277	7932	4	21	28045	7552	29012	7718	-0.0028285	-0.00585677	-0.00286554	0.0152982	-0.0115188	-0.022643	-0.000486592	-0.00608736	0.000936854	-0.0101839	-0.23165
Plate01	OPT	2	12	SCO2	YBR024W	3	26	30129	8385	30712	8544	3	25	29618	8152	30262	8236	4	26	29205	8016	29834	8048	4	25	30008	8198	30547	8345	-0.0104071	0.00777714	0.0112714	0.0081361	-0.00841026	-0.00502064	-0.00922325	0.01086	0.00419439	-0.00294854	-0.0527919
Plate01	OPT	2	10	NA	YBR025C	3	30	28788	7740	29537	7762	3	29	28381	7599	29007	7600	4	30	28293	7491	28973	7468	4	29	28647	7588	29233	7763	0.0382151	0.0339205	0.0535463	0.0208104	0.00808564	0.00629457	0.0184722	0.0236848	0.0366231	0.0141343	0.369493
Plate01	OPT	2	8	ETR1	YBR026C	3	34	27239	7157	28789	7546	3	33	27746	7267	29493	7762	4	34	28155	7575	28861	7829	4	33	27176	7236	28150	7530	0.0302094	0.0357274	-0.0108431	-0.00420588	0.0114587	0.0230857	-0.00324404	-0.00594282	0.0127219	0.0063394	0.176804
Plate01	OPT	2	6	NA	YBR027C	3	38	29413	8087	29792	8230	3	37	28439	7659	29182	7875	4	38	26116	7125	26642	7326	4	37	27563	7460	28209	7589	-0.0178762	0.000454472	-0.0598519	-0.0104129	-0.00750906	0.000212368	-0.0520165	-0.020029	-0.0219216	-0.0198355	-0.470236
Plate01	OPT	2	4	NA	YBR028C	3	42	27690	7615	28347	7764	3	41	28541	7820	29192	8034	4	42	26786	7264	27451	7376	4	41	27147	7345	28038	7600	-0.0304413	-0.0231988	-0.0196867	-0.0222292	-0.0374546	-0.0187738	-0.0345383	-0.0261649	-0.023889	-0.0292329	-0.702537
Plate01	OPT	2	2	NA	YBR030W	3	46	28889	8118	29653	8277	3	45	28272	7840	28822	8003	4	46	28722	7988	29475	8164	4	45	28400	7740	29117	7964	-0.0325849	-0.0398696	-0.0263054	-0.0169153	-0.0426987	-0.037805	-0.0334354	-0.0147713	-0.0289188	-0.0321776	-0.775329
Plate01	OPT	4	22	RPL4A	YBR031W	7	6	26657	7039	27101	7173	7	5	26164	6853	26798	7011	8	6	26386	6930	26850	7068	8	5	25976	6852	26564	7055	-0.0054835	0.00529389	-0.00186652	-0.0168137	-0.00331235	-0.00011437	-0.000432693	-0.011634	-0.00471745	-0.00387335	-0.0756529
Plate01	OPT	4	20	NA	YBR032W	7	10	26249	6676	26647	6830	7	9	25815	6589	26604	6840	8	10	26257	6632	26727	6823	8	9	25542	6480	26137	6661	0.0295836	0.0251183	0.0357069	0.0308958	0.0382432	0.0280101	0.0471279	0.0322802	0.0303262	0.0364153	0.920277
Plate01	OPT	4	18	EDS1	YBR033W	7	14	24539	6409	24686	6481	7	13	24556	6517	24840	6639	8	14	25530	6734	25856	6792	8	13	24677	6532	25219	6658	-0.0238634	-0.045575	-0.0114811	-0.0253155	-0.0174967	-0.0379836	-0.0176013	-0.033098	-0.0265587	-0.0265449	-0.63609
Plate01	OPT	4	16	HMT1	YBR034C	7	18	28541	7801	29169	7917	7	17	27870	7604	28721	7851	8	18	28812	7859	29561	8059	8	17	28279	7780	28521	7916	-0.00675107	-0.0223606	-0.00584692	-0.04406	-0.0158587	-0.024881	-0.00874932	-0.0281558	-0.0197546	-0.0194112	-0.459746
Plate01	OPT	4	12	FIG1	YBR040W	7	26	29294	7820	29760	7939	7	25	28420	7528	28879	7610	8	26	28922	7685	29177	7780	8	25	28956	7720	29290	7852	0.0235008	0.0249796	0.0149483	0.0101785	0.0252889	0.0199696	0.0244674	0.021004	0.0184018	0.0226825	0.580803
Plate01	OPT	4	10	FAT1	YBR041W	7	30	28299	7707	28708	7795	7	29	27502	7535	28199	7617	8	30	27978	7594	28309	7702	8	29	27987	7680	28357	7865	-0.0143527	-0.0155477	-0.0227985	-0.0457275	-0.0156106	-0.0359378	-0.0168227	-0.0299529	-0.0246066	-0.024581	-0.587543
Plate01	OPT	4	8	NA	YBR042C	7	34	27385	7357	27862	7470	7	33	27517	7359	28035	7487	8	34	26750	7180	26903	7239	8	33	25877	6890	26538	7060	-0.0111715	-0.00383561	-0.0289482	-0.0192946	-0.0137341	-0.00610039	-0.0223155	-0.0248149	-0.0158125	-0.0167412	-0.393745
Plate01	OPT	4	6	QDR3	YBR043C	7	38	27913	7557	28284	7669	7	37	27575	7452	28117	7602	8	38	27592	7472	28182	7643	8	37	27320	7324	27953	7543	-0.0189702	-0.0179162	-0.0207503	-0.0179016	-0.0147672	-0.0179932	-0.0202455	-0.0121352	-0.0188845	-0.0162853	-0.382473
Plate01	OPT	4	4	TCM62	YBR044C	7	42	27195	7376	27778	7555	7	41	26709	7141	27368	7347	8	42	27429	7392	28050	7511	8	41	27049	7228	27813	7409	-0.0301996	-0.0196939	-0.0069295	-0.00383792	-0.0284318	-0.01806	-0.0169029	-0.0122945	-0.0151653	-0.0189223	-0.447661
Plate01	OPT	4	2	GIP1	YBR045C	7	46	28711	7807	29215	8077	7	45	26948	7149	27815	7293	8	46	28482	7697	29208	7874	8	45	28028	7579	28772	7747	-0.0283223	0.0159983	0.00209604	-0.00308505	-0.00675613	-0.00482313	-0.00321632	-0.0114378	-0.00332825	-0.00655836	-0.142026
Plate01	OPT	6	22	ZTA1	YBR046C	11	6	26415	6880	26876	6943	11	5	25097	6330	25389	6389	12	6	25846	6721	26256	6883	12	5	25397	6452	25772	6499	0.0223843	0.0390873	-0.00402782	0.040497	0.0104594	0.0343425	0.00471266	0.0287292	0.0244852	0.019561	0.503639
Plate01	OPT	6	20	FMP23	YBR047W	11	10	26337	6752	26487	6807	11	9	26015	6673	26564	6768	12	10	26198	6688	26543	6718	12	9	25826	6687	26174	6744	0.0242535	0.0362783	0.0445353	0.0171768	0.0293271	0.0243437	0.0328205	0.00990787	0.030561	0.0240998	0.615839
Plate01	OPT	6	18	RPS11B	YBR048W	11	14	25670	6566	26639	6658	11	13	25620	6621	26246	6722	12	14	25490	6536	26290	6681	12	13	22647	5907	22930	6152	0.0618424	0.0257733	0.0363321	-0.0700241	0.0234123	0.00962361	0.0179773	-0.0366566	0.0134809	0.00358916	0.108819
Plate01	OPT	6	16	REG2	YBR050C	11	18	26988	7097	27631	7142	11	17	26255	6924	26272	6962	12	18	26763	7059	27175	7144	12	17	25924	6808	26249	6965	0.0314393	-0.0176737	0.00405769	-0.0196312	0.00668544	-0.00744763	-0.000358728	-0.00673027	-0.000451984	-0.0019628	-0.0284244
Plate01	OPT	6	14	NA	YBR051W	11	22	29315	7759	29760	7942	11	21	28901	7599	29308	7721	12	22	28597	7420	29218	7505	12	21	28016	7340	28652	7530	0.0230453	0.0316977	0.0613871	0.0249439	0.0358232	0.0367664	0.0478944	0.0269033	0.0352685	0.0368468	0.930943
Plate01	OPT	6	12	NA	YBR052C	11	26	26421	7034	26793	7069	11	25	27093	7216	27260	7318	12	26	26325	7036	26430	7129	12	25	26998	7199	27286	7248	-0.00547922	-0.0211778	-0.0382447	-0.00754303	-0.0169575	-0.00755986	-0.0232563	-0.0104219	-0.0181112	-0.0145489	-0.339551
Plate01	OPT	6	10	NA	YBR053C	11	30	28243	7623	28594	7821	11	29	27851	7426	28282	7540	12	30	27981	7499	28440	7585	12	29	27629	7429	28095	7532	-0.0250382	0.00185822	0.00369907	-0.00775457	-0.00568593	0.00284243	-0.00132999	-0.01096	-0.00680887	-0.00378337	-0.0734287
Plate01	OPT	6	8	YRO2	YBR054W	11	34	27563	7368	27993	7471	11	33	27172	7174	27560	7407	12	34	27383	7256	27860	7480	12	33	27382	7314	27988	7387	-0.00363976	-0.0184566	-0.0129546	0.0101465	-0.00483047	0.0044646	0.00317065	-0.00670352	-0.00622611	-0.000974685	-0.00399847
Plate01	OPT	6	6	NA	YBR056W	11	38	27196	7100	27783	7187	11	37	28088	7435	28594	7606	12	38	27920	7452	28370	7593	12	37	27456	7212	27874	7327	0.0324746	0.00921504	-0.00167133	0.0136448	0.0187747	0.0154753	0.00269571	0.0150736	0.0134158	0.0130048	0.341573
Plate01	OPT	6	4	MUM2	YBR057C	11	42	23813	6529	24525	6788	11	41	23415	6386	24156	6657	12	42	24225	6704	24719	6856	12	41	23497	6431	24103	6610	-0.0946841	-0.0931671	-0.0951582	-0.0873185	-0.0892638	-0.087054	-0.0961032	-0.0907164	-0.0925819	-0.0907843	-2.22408
Plate01	OPT	6	2	UBP14	YBR058C	11	46	27194	7854	27688	8003	11	45	26374	7582	26883	7678	12	46	26847	7832	27475	8037	12	45	26285	7605	26857	7774	-0.106662	-0.104032	-0.124666	-0.121096	-0.105199	-0.113054	-0.123232	-0.122374	-0.114114	-0.115965	-2.84653
Plate01	OPT	8	22	AKL1	YBR059C	15	6	23290	5700	23667	5918	15	5	22474	5505	23093	5667	16	6	21589	5266	22302	5415	16	5	23394	5789	24124	5952	0.0307723	0.0505814	0.0577587	0.0528672	0.0542823	0.0448784	0.0416787	0.0407482	0.0479949	0.0453969	1.1423
Plate01	OPT	8	20	TRM7	YBR061C	15	10	25223	6587	25751	6747	15	9	24203	6255	24682	6375	16	10	24757	6348	25221	6540	16	9	25289	6559	25599	6664	-0.00938429	-0.00242831	-0.00191195	-0.00276281	-0.00887062	-0.0077199	0.00895425	0.000781669	-0.00412184	-0.00171365	-0.0222655
Plate14	OPT	10	20	TRM7	YBR061C	83	58	16352	8032	17186	8501	83	57	13935	6441	14014	6561	84	58	15159	7719	15685	7813	84	57	15244	7143	15955	7489	0.00356356	0.0587769	-0.0155066	0.0689245	0.0117344	0.077938	-0.0466755	0.0692192	0.0289396	0.028054	0.260153
Plate01	OPT	8	18	NA	YBR062C	15	14	26758	6921	27313	7066	15	13	26491	6889	26841	7021	16	14	25920	6674	26149	6901	16	13	26236	6788	26639	6929	0.0261505	0.0060689	-0.0139223	0.0106933	0.0240241	0.0134928	0.0182462	0.0163761	0.00724761	0.0180348	0.465913
Plate01	OPT	8	16	NA	YBR063C	15	18	26775	7026	27168	7228	15	17	26671	6937	27096	7011	16	18	26535	6869	26891	6976	16	17	26319	6901	26618	6966	-0.0111117	0.0231502	0.0172493	0.00262806	0.0062237	0.0158151	0.0198499	0.000700194	0.00797895	0.0106472	0.283293
Plate01	OPT	8	14	NA	YBR064W	15	22	27812	7358	28317	7450	15	21	28292	7514	28930	7609	16	22	28783	7620	29438	7755	16	21	28389	7476	29025	7630	0.0187693	0.0280632	0.0337123	0.0301088	0.0117618	0.0146872	0.0265647	0.0265649	0.0276634	0.0198947	0.511889
Plate01	OPT	8	12	ECM2	YBR065C	15	26	25582	6642	25850	6693	15	25	25907	6653	26353	6861	16	26	25475	6640	25795	6817	16	25	25681	6683	26045	6812	0.00711843	0.00598868	-0.019988	-0.00363108	0.00319459	0.021443	-0.00316592	0.00158332	-0.002628	0.00576375	0.162575
Plate01	OPT	8	10	NRG2	YBR066C	15	30	25209	6680	25831	6792	15	29	26242	7020	26461	7097	16	30	26305	6964	26658	7020	16	29	25631	6775	25918	6866	-0.0130247	-0.0306321	-0.00478768	-0.0216012	-0.0277148	-0.0255532	-0.01159	-0.0189441	-0.0175114	-0.0209505	-0.497798
Plate01	OPT	8	8	TIP1	YBR067C	15	34	27223	7249	27614	7385	15	33	27109	7244	27453	7455	16	34	27050	7176	27648	7369	16	33	26789	7093	27216	7194	-0.0115371	-0.0328916	-0.00681332	-0.00229999	-0.00531131	-0.0113791	-0.00328814	-0.00475675	-0.0133855	-0.00618383	-0.132768
Plate01	OPT	8	6	BAP2	YBR068C	15	38	25643	6799	25969	6892	15	37	25457	6725	25962	6837	16	38	25693	6829	25932	6897	16	37	25688	6820	26181	6933	-0.0233103	-0.013447	-0.0265245	-0.0178948	-0.0226788	-0.0205195	-0.0251163	-0.0237584	-0.0202941	-0.0230182	-0.548912
Plate01	OPT	8	4	TAT1	YBR069C	15	42	27462	7568	27907	7789	15	41	27392	7809	28035	8004	16	42	27568	7826	28090	7967	16	41	27206	7622	27695	7749	-0.0602853	-0.0861519	-0.0772226	-0.0665306	-0.0436945	-0.0860982	-0.0780157	-0.0679653	-0.0725476	-0.0689434	-1.68417
Plate01	OPT	8	2	NA	YBR071W	15	46	27481	7407	27926	7495	15	45	26653	7181	27132	7303	16	46	26504	7185	26829	7258	16	45	26733	7165	27221	7241	-0.0115623	-0.0262639	-0.0367276	-0.0102066	-0.0162475	-0.0284543	-0.0383471	-0.0207598	-0.0211901	-0.0259522	-0.621438
Plate01	OPT	10	22	HSP26	YBR072W	19	6	25854	6505	25804	6581	19	5	23849	6126	24120	6248	20	6	25222	6478	25731	6596	20	5	24964	6398	25376	6523	0.0261672	-0.0118462	0.0187152	0.0111746	0.0468225	-0.00364924	0.0124983	0.012078	0.0110527	0.0169374	0.438785
Plate01	OPT	10	20	RDH54	YBR073W	19	10	25546	6582	25907	6678	19	9	25190	6499	25355	6607	20	10	24943	6402	25141	6418	20	9	24023	6176	24531	6348	0.0135269	-0.00679092	0.0176897	-0.00644731	0.0125199	0.00630565	0.00992903	-0.00287163	0.0044946	0.00647074	0.180051
Plate01	OPT	10	18	NA	YBR074W	19	14	25108	6521	25246	6626	19	13	25635	6750	25932	6973	20	14	25018	6435	25012	6473	20	13	25523	6629	25699	6718	-0.0173528	-0.0405916	-0.00159341	-0.00702825	-0.00325518	-0.0139946	0.00809515	0.00197904	-0.0166415	-0.0017939	-0.0242493
Plate14	OPT	10	18	NA	YBR075W	83	62	20687	10269	20989	10407	83	61	23164	11386	22961	11463	84	62	15588	7652	16045	7935	84	61	18480	9098	17515	8845	0.0205109	0.0201622	-0.00318816	-0.0233631	0.023441	0.0499571	0.00722542	0.0222095	0.00353048	0.0257082	0.241858
Plate01	OPT	10	16	NA	YBR075W	19	18	27869	7290	28488	7362	19	17	27401	7138	27949	7291	20	18	27384	7109	27776	7302	20	17	26589	6854	27087	6944	0.0434178	0.0241963	0.0121623	0.0348146	0.0265381	0.0245172	0.0285372	0.0259084	0.0286478	0.0263752	0.672087
Plate01	OPT	10	14	ECM8	YBR076W	19	22	22162	5543	22883	5703	19	21	21181	5291	21980	5441	20	22	21690	5337	22182	5465	20	21	21580	5359	22145	5435	0.0279731	0.0289075	0.0370899	0.041915	0.0139849	0.00580024	0.0310258	0.0176512	0.0339714	0.0171155	0.443189
Plate01	OPT	10	12	SLM4	YBR077C	19	26	26553	6848	27202	7004	19	25	26254	6841	26926	7045	20	26	26914	6986	27575	7148	20	25	26104	6702	26691	6860	0.0307283	0.00683881	0.0270824	0.0266203	0.0248042	0.00767423	0.0218279	0.0243562	0.0228175	0.0196656	0.506226
Plate14	OPT	2	6	ECM33	YBR078W	67	86	18072	9142	18398	9346	67	85	19054	9632	20264	10106	68	86	11908	5979	12926	6196	68	85	NA	NA	NA	NA	-0.0265885	0.00881717	0.0171755	NA	-0.0179351	-0.011071	-0.0550301	NA	-0.000198616	-0.0280121	-0.177103
Plate01	OPT	10	10	UBC4	YBR082C	19	30	25562	6775	25427	6763	19	29	24543	6458	24783	6528	20	30	24599	6526	24822	6633	20	29	24053	6443	24306	6514	-0.0325954	-0.0271675	-0.0455425	-0.0549093	-0.0232971	-0.0270898	-0.0369692	-0.0561318	-0.0400537	-0.035872	-0.866654
Plate14	OPT	10	16	UBC4	YBR082C	83	66	14995	7232	15600	7493	83	65	15350	7511	16175	7879	84	66	16414	8222	17026	8582	84	65	15688	7940	16671	8394	0.0345476	0.0187213	-0.0236055	-0.0242503	0.0273582	0.00997541	-0.0150074	-0.0344463	0.00135327	-0.00303002	0.0177299
Plate01	OPT	10	8	TEC1	YBR083W	19	34	26809	7003	27240	7154	19	33	27279	7147	27626	7267	20	34	26549	6939	26777	7027	20	33	26955	6979	27296	7109	0.00616651	0.0093428	0.00112989	0.0174688	0.0123959	0.0156071	0.0079747	0.025571	0.00852701	0.0153872	0.400464
Plate01	OPT	10	6	RPL19A	YBR084C-A	19	38	22477	5988	22776	6080	19	37	22858	6125	23095	6272	20	38	22495	6037	22750	6160	20	37	22799	6032	22916	6093	-0.0647999	-0.0845822	-0.0839967	-0.0581343	-0.0664462	-0.0700243	-0.07597	-0.0538778	-0.0728783	-0.0665796	-1.62574
Plate01	OPT	10	4	MIS1	YBR084W	19	42	27080	7463	27600	7675	19	41	26973	7425	27284	7547	20	42	27044	7477	27376	7604	20	41	26752	7332	27286	7448	-0.0603235	-0.0583126	-0.0621729	-0.0416946	-0.049866	-0.050143	-0.0543723	-0.0481676	-0.0556259	-0.0506372	-1.23165
Plate14	OPT	10	14	AAC3	YBR085W	83	70	18854	9468	19751	9989	83	69	15319	7796	14898	7957	84	70	17704	9251	18411	9660	84	69	1126	303	1087	260	-0.0132727	-0.117827	-0.0715371	-0.129267	-0.00306158	-0.0447171	-0.065202	-0.167349	-0.0829762	-0.0700823	-0.505207
Plate14	OPT	10	12	IST2	YBR086C	83	74	12943	6233	13931	6623	83	73	19578	9598	21130	10165	84	74	17126	8330	17976	8487	84	73	13960	6763	14958	6981	0.0368337	0.0632453	0.0729546	0.0700869	0.0124245	0.034487	0.0305069	0.0130451	0.0607801	0.0226159	0.217741
Plate01	OPT	10	2	NA	YBR090C	19	46	26530	6897	26891	6987	19	45	25673	6590	26029	6712	20	46	26589	6926	26706	7008	20	45	25221	6618	25581	6704	0.0152451	0.0144445	0.000290915	-0.0116421	0.0144304	0.018939	0.0127826	-0.0150162	0.00458459	0.00778395	0.212514
Plate01	OPT	12	22	NA	YBR090C-A	23	6	20809	5211	21113	5296	23	5	21687	5430	21862	5525	24	6	20982	5198	21381	5308	24	5	19547	4877	19501	4939	0.00338005	1.6e-05	0.0197106	-0.0238225	-0.00121933	0.00776172	0.0149263	-0.00866654	-0.000178973	0.00320054	0.0992125
Plate01	OPT	12	20	PHO3	YBR092C	23	10	25149	6393	25450	6553	23	9	23924	6056	24139	6076	24	10	24483	6236	24723	6322	24	9	24831	6300	25196	6338	0.00981205	0.0264249	0.0111772	0.0375861	0.0248724	0.0163848	0.0144328	0.0235338	0.0212501	0.0198059	0.509695
Plate01	OPT	12	18	PHO5	YBR093C	23	14	24526	6252	25012	6334	23	13	24145	6140	24597	6242	24	14	25227	6438	25558	6584	24	13	24148	6119	24464	6237	0.0269031	0.0200021	0.0103826	0.0125915	0.0138713	0.0127672	0.0207851	0.0174532	0.0174698	0.0162192	0.421032
Plate01	OPT	12	16	NA	YBR094W	23	18	25632	6657	26393	6876	23	17	26119	6746	26571	6912	24	18	25905	6700	26541	6898	24	17	25872	6709	26590	6833	0.00561992	0.00972319	0.0105019	0.025586	0.00346464	0.0169886	0.0123707	0.0086067	0.0128578	0.0103576	0.276135
Plate14	OPT	10	10	RXT2	YBR095C	83	78	20516	10210	20566	10343	83	77	19543	10536	19967	10560	84	78	17142	8096	16889	8264	84	77	18586	9791	19537	10229	-0.00133087	-0.074383	0.016876	-0.062592	0.0189789	-0.0974395	0.071437	-0.0710424	-0.0303575	-0.0195165	-0.110847
Plate01	OPT	12	14	RXT2	YBR095C	23	22	22336	5340	22843	5450	23	21	23609	5835	23759	5915	24	22	23180	5636	23514	5755	24	21	23318	5763	23707	5864	0.0860765	0.0374735	0.0579642	0.0456109	0.0758144	0.0446009	0.0618477	0.0416144	0.0567813	0.0559694	1.40365
Plate01	OPT	12	12	MMS4	YBR098W	23	26	26028	6917	26232	7082	23	25	25746	6848	26084	7019	24	26	25752	6888	26029	7071	24	25	25910	6883	26251	7030	-0.0419526	-0.0396398	-0.0524696	-0.0313851	-0.0202988	-0.0253036	-0.0322988	-0.0214634	-0.0413618	-0.0248412	-0.593974
Plate01	OPT	12	10	NA	YBR099C	23	30	23725	6041	24216	6149	23	29	24837	6474	25250	6647	24	30	24574	6283	25027	6414	24	29	24526	6336	25052	6452	0.0155296	-0.0212181	0.0113539	0.00518066	0.00653352	-0.0112855	0.010532	-0.00348422	0.0027115	0.000573939	0.0342833
Plate01	OPT	12	8	NA	YBR100W	23	34	24646	6286	24715	6377	23	33	24817	6294	25016	6367	24	34	24866	6333	24979	6413	24	33	24552	6209	24899	6357	-0.000746102	0.020321	0.00853876	0.0150266	0.0145501	0.0238734	0.0190052	0.0245409	0.0107851	0.0204924	0.526664
Plate01	OPT	12	6	FES1	YBR101C	23	38	26848	6912	27318	7097	23	37	25595	6508	26119	6626	24	38	26651	6819	27168	6908	24	37	25990	6679	26658	6811	0.0209105	0.0366119	0.0462434	0.0338153	0.0311358	0.0300723	0.036138	0.0216492	0.0343953	0.0297488	0.755482
Plate01	OPT	12	4	SIF2	YBR103W	23	42	19715	6234	20484	6475	23	41	19754	6138	20696	6477	24	42	19337	5921	19988	6106	24	41	19272	5808	20054	6120	-0.313261	-0.297727	-0.272501	-0.270493	-0.324246	-0.300521	-0.285632	-0.265094	-0.288496	-0.293874	-7.24441
Plate01	OPT	12	2	YMC2	YBR104W	23	46	25855	7066	26449	7150	23	45	26167	7055	26656	7236	24	46	26743	7341	27027	7410	24	45	25301	6875	25946	7070	-0.0408228	-0.0433774	-0.050854	-0.0574212	-0.057967	-0.0364599	-0.0502398	-0.0584861	-0.0481188	-0.0507882	-1.23538
Plate01	OPT	14	22	VID24	YBR105C	27	6	21794	5322	22037	5340	27	5	22486	5524	22893	5635	28	6	22156	5427	22826	5483	28	5	21453	5122	21653	5195	0.058103	0.0447067	0.0768281	0.0681569	0.0421997	0.0411281	0.0417167	0.0689783	0.0619487	0.0485057	1.21915
Plate01	OPT	14	20	PHO88	YBR106W	27	10	NA	NA	NA	NA	27	9	NA	NA	NA	NA	28	10	4395	703	4275	647	28	9	NA	NA	NA	NA	NA	NA	-0.0249754	NA	NA	NA	-0.0134634	NA	-0.0249754	-0.0134634	-0.312717
Plate01	OPT	14	18	IML3	YBR107C	27	14	24247	6151	24073	6164	27	13	24219	6130	24544	6186	28	14	24098	6099	24464	6212	28	13	22857	5747	22960	5840	0.00306701	0.0285597	0.0179087	0.0014321	0.0170656	0.0197232	0.0184847	0.0141101	0.0127419	0.0173459	0.448883
Plate01	OPT	14	16	NA	YBR108W	27	18	26817	6709	26912	6701	27	17	26853	6737	27293	6764	28	18	27096	6769	27441	6788	28	17	26057	6586	26047	6633	0.0698971	0.0804802	0.0846713	0.0308532	0.0667109	0.0636472	0.0723554	0.0436317	0.0664754	0.0615863	1.5425
Plate01	OPT	14	14	YSA1	YBR111C	27	22	26075	6726	26614	6879	27	21	24193	6087	24693	6209	28	22	25828	6622	26381	6882	28	21	25457	6540	25875	6705	0.0184419	0.0331005	0.00377266	0.00633949	0.0180245	0.0272594	0.0224571	0.0151157	0.0154136	0.0207142	0.532147
Plate01	OPT	14	12	NA	YBR113W	27	26	25412	6470	25877	6592	27	25	25789	6643	26374	6896	28	26	25367	6483	25742	6658	28	25	25543	6548	26265	6767	0.0284833	0.000742688	0.00725331	0.0183466	0.0260932	0.0159907	0.0206774	0.0189594	0.0137065	0.0204302	0.525126
Plate01	OPT	14	10	RAD16	YBR114W	27	30	25391	6493	25738	6672	27	29	25464	6535	25843	6607	28	30	25298	6503	25608	6643	28	29	24785	6370	25045	6465	0.00428339	0.0234465	0.00189177	0.0021038	0.0202111	0.016537	0.0123602	0.00627473	0.00793136	0.0138458	0.362361
Plate14	OPT	12	22	LYS2	YBR115C	87	54	13167	6578	13573	6880	87	53	12866	6489	13349	6805	88	54	12513	6493	12699	6747	88	53	14834	7245	15472	7612	-0.0549758	-0.0647225	-0.127629	0.000322997	-0.0363345	-0.0522391	-0.0948645	0.00866931	-0.0617511	-0.0436922	-0.299392
Plate01	OPT	14	8	LYS2	YBR115C	27	34	NA	1470	NA	1413	27	33	NA	NA	NA	NA	28	34	5322	912	5162	850	28	33	NA	2321	NA	2348	NA	NA	0.0733333	NA	NA	NA	0.0732134	NA	0.0733333	0.0732134	1.82992
Plate01	OPT	14	6	NA	YBR116C	27	38	24666	6314	25205	6433	27	37	25271	6533	25461	6632	28	38	25752	6714	26133	6891	28	37	25230	6508	25744	6745	0.0186373	-0.00508865	-0.0130422	-0.00943387	0.0100656	0.00473884	0.000153672	0.00706507	-0.00223185	0.0055058	0.156198
Plate14	OPT	12	20	TEF2	YBR118W	87	58	15942	7073	16022	7181	87	57	16863	7202	17509	7575	88	58	17556	7435	17071	7514	88	57	13740	5813	14812	6162	0.133575	0.191843	0.165262	0.228776	0.150007	0.209087	0.225307	0.198695	0.179864	0.195774	1.56819
Plate01	OPT	14	4	MUD1	YBR119W	27	42	25617	6677	26056	6841	27	41	26048	6777	26482	6927	28	42	25673	6706	25921	6825	28	41	25484	6657	26024	6816	-0.00841505	0.00156065	-0.0137148	-0.00567614	-0.00129877	0.00677491	-0.00328926	-0.00586148	-0.00656134	-0.00091865	-0.00261328
Plate01	OPT	14	2	GRS1	YBR121C	27	46	22738	5721	23583	5924	27	45	21077	5471	21951	5703	28	46	21592	5751	22346	5894	28	45	21387	5658	22283	5886	0.0239007	-0.0362933	-0.0528486	-0.0554014	0.0119741	-0.046527	-0.0755354	-0.0686783	-0.0301606	-0.0446917	-1.08467
Plate01	OPT	2	23	MRPL36	YBR122C	3	4	23376	6185	24300	6422	3	3	23402	6206	24358	6458	4	4	21529	5653	22374	5892	4	3	21927	5667	22645	5868	-0.0365552	-0.0401889	-0.0504563	-0.0263582	-0.0477222	-0.0504318	-0.0572167	-0.032019	-0.0383897	-0.0468474	-1.13796
Plate01	OPT	2	21	PTC4	YBR125C	3	8	28647	8045	29117	8211	3	7	28397	7954	29158	8146	4	8	28679	7945	29420	8134	4	7	27639	7607	28342	7779	-0.0537844	-0.0418558	-0.0250317	-0.0331057	-0.0463185	-0.0476372	-0.0295558	-0.039251	-0.0384444	-0.0406906	-0.98577
Plate01	OPT	2	19	TPS1	YBR126C	3	12	28572	7767	29148	7927	3	11	28558	7740	29231	7893	4	12	28444	7694	29257	7817	4	11	27309	7252	27776	7378	-0.0094871	0.000483535	0.0137305	-0.000783553	-0.00878958	-0.00543415	-0.0049905	-0.000617063	0.000985838	-0.00495782	-0.102461
Plate01	OPT	2	17	ATG14	YBR128C	3	16	27438	7109	27773	7251	3	15	27470	7063	27759	7157	4	16	27929	7315	28427	7562	4	15	27435	7040	28023	7130	0.0207649	0.036322	0.00669265	0.0564907	0.0317809	0.0417447	0.0259113	0.0436944	0.0300676	0.0357828	0.904641
Plate01	OPT	2	15	OPY1	YBR129C	3	20	26903	7116	27373	7182	3	19	28116	7632	28738	7781	4	20	26847	7067	27700	7253	4	19	27301	7314	27818	7435	0.00915134	-0.0104161	0.0161249	-0.00791202	-0.00181855	-0.0146586	0.00336426	-0.0116022	0.00173703	-0.00617876	-0.132642
Plate01	OPT	2	13	SHE3	YBR130C	3	24	28934	7858	29781	8115	3	23	28969	7832	29882	8099	4	24	29751	8022	30542	8282	4	23	29208	7937	29993	8128	-0.00167028	0.00640691	0.0168202	0.00839079	-0.00144289	0.00455436	0.0215134	0.00266986	0.00748691	0.00682369	0.188776
Plate01	OPT	2	11	CCZ1	YBR131W	3	28	24544	6339	24937	6507	3	27	24232	6122	25232	6316	4	28	23508	6024	24388	6239	4	27	21173	5380	22010	5537	-0.0131857	0.0443984	0.00730819	0.00750238	-0.00293446	0.0222794	-0.00416527	-0.0170818	0.0115058	-0.000475547	0.00834014
Plate01	OPT	2	9	AGP2	YBR132C	3	32	29749	8355	30426	8569	3	31	29390	8150	30107	8374	4	32	28791	7942	29423	8120	4	31	28558	7735	29220	7954	-0.0298489	-0.0206649	-0.0227896	-0.00948337	-0.0261461	-0.0179669	-0.0224985	-0.00465773	-0.0206967	-0.0178173	-0.420345
Plate01	OPT	2	7	NA	YBR134W	3	36	29091	7972	29771	8133	3	35	29089	7990	29637	8149	4	36	27356	7406	28010	7629	4	35	27961	7585	28614	7784	-0.00489141	-0.0148577	-0.0285869	-0.0180635	-0.0093691	-0.0121571	-0.0236439	-0.0163965	-0.0165999	-0.0153916	-0.360383
Plate01	OPT	2	5	NA	YBR137W	3	40	28597	7778	29138	7860	3	39	28823	7862	29467	8093	4	40	27148	7158	27551	7291	4	39	26357	6828	27183	7009	0.00025443	-0.0162698	0.000773066	0.0286933	-0.00901281	-0.0085584	0.00577675	0.0164351	0.00336276	0.00116015	0.0487744
Plate01	OPT	2	3	HDR1	YBR138C	3	44	28399	7742	29017	7895	3	43	28310	7831	29045	8070	4	44	27638	7543	28365	7802	4	43	27749	7646	28335	7870	-0.0120953	-0.0370674	-0.0353886	-0.0477945	-0.0151414	-0.0341629	-0.0290177	-0.038842	-0.0330865	-0.029291	-0.703974
Plate01	OPT	4	23	NA	YBR139W	7	4	26900	7035	27395	7259	7	3	26025	6774	26701	6999	8	4	26240	6927	26522	7130	8	3	26569	6919	27091	7078	-0.00296	0.00162459	-0.0328129	0.0107882	0.0122535	0.00590574	-0.00892262	0.0128248	-0.00584003	0.00551535	0.156434
Plate01	OPT	4	21	NA	YBR141C	7	8	24352	6523	24890	6726	7	7	25606	6755	26174	6916	8	8	24953	6588	25527	6746	8	7	25050	6589	25742	6788	-0.0593418	-0.0151759	-0.0230944	-0.0177691	-0.0524774	-0.0167631	-0.0263025	-0.0202866	-0.0288453	-0.0289574	-0.695727
Plate01	OPT	4	19	NA	YBR144C	7	12	28416	7572	28856	7599	7	11	27358	7115	27815	7248	8	12	27933	7353	28239	7417	8	11	27868	7302	28284	7431	0.0254393	0.0237498	0.0197472	0.0200209	0.0126684	0.025928	0.019807	0.0244616	0.0222393	0.0207162	0.532198
Plate01	OPT	4	17	ADH5	YBR145W	7	16	26917	7130	27381	7207	7	15	27165	7144	27712	7305	8	16	26595	7049	26867	7098	8	15	26784	7070	27135	7172	0.0052506	0.00787989	-0.0062191	-0.00327343	-0.00340783	0.00923411	-0.00889526	-0.00101546	0.00090949	-0.00102111	-0.00514606
Plate01	OPT	4	15	MRPS9	YBR146W	7	20	27110	7125	27929	7383	7	19	25753	6719	26480	6868	8	20	26481	6959	27154	7132	8	19	26247	6940	26480	6989	0.00736455	0.0123899	0.00492938	-0.00994426	0.00920437	-0.000729856	0.000181498	-0.0108464	0.00368489	-0.000547597	0.00655908
Plate01	OPT	4	13	NA	YBR147W	7	24	28558	7643	28889	7758	7	23	29035	7875	29350	8005	8	24	27212	7320	27466	7335	8	23	29505	7818	30046	7914	0.00191165	-0.0097764	-0.0118121	0.0433743	0.00974616	0.00189074	-0.0180093	0.0377774	0.00592437	0.00785125	0.214177
Plate01	OPT	4	11	YSW1	YBR148W	7	28	27451	7444	28075	7703	7	27	28255	7683	28772	7862	8	28	26752	7207	27415	7387	8	27	27841	7547	28385	7753	-0.0366805	-0.0211199	-0.0236959	-0.0264799	-0.0241665	-0.0144571	-0.0268552	-0.0174645	-0.026994	-0.0207358	-0.49249
Plate01	OPT	4	9	ARA1	YBR149W	7	32	28202	7370	28622	7555	7	31	27475	7262	28015	7410	8	32	28015	7256	28365	7398	8	31	28154	7370	28690	7544	0.0191249	0.00785305	0.0302483	0.0248424	0.0329312	0.00769291	0.0409397	0.0300948	0.0205171	0.0279146	0.710141
Plate01	OPT	4	7	TBS1	YBR150C	7	36	27480	7376	27939	7498	7	35	27445	7425	28030	7479	8	36	26993	7174	27441	7332	8	35	27809	7445	28299	7626	-0.0112953	-0.00280052	-0.0127853	-0.0111608	-0.0111634	-0.0213983	-0.00641282	-0.00278968	-0.00951046	-0.010441	-0.238005
Plate01	OPT	4	5	APD1	YBR151W	7	40	30062	9585	30731	9467	7	39	27092	6897	27724	7079	8	40	29760	9288	30340	9260	8	39	29864	9500	30337	9328	-0.12826	0.048062	-0.125039	-0.133653	-0.164864	0.0486346	-0.147039	-0.166451	-0.0847225	-0.10743	-2.63555
Plate01	OPT	4	3	SLI15	YBR156C	7	44	26880	7417	27514	7589	7	43	27967	7649	28342	7824	8	44	27820	7585	28473	7790	8	43	27128	7377	27788	7512	-0.0514646	-0.0401907	-0.0271997	-0.0225131	-0.0545249	-0.0262441	-0.0248359	-0.0326792	-0.035342	-0.034571	-0.834494
Plate01	OPT	6	23	ICS2	YBR157C	11	4	25353	6503	25708	6614	11	3	25311	6425	25715	6582	12	4	25420	6501	25911	6630	12	3	24866	6340	25284	6473	0.0137574	0.0204884	0.0231149	0.0154684	0.0158367	0.0286998	0.0204579	0.0175754	0.0182073	0.0206425	0.530374
Plate01	OPT	6	21	AMN1	YBR158W	11	8	25724	6609	26232	6768	11	7	24456	6199	24822	6401	12	8	24858	6338	25034	6470	12	7	25053	6407	25317	6608	0.016145	0.00109064	0.000399118	-0.00936421	0.0184591	0.0204501	0.0174717	0.0159467	0.00206764	0.0180819	0.467078
Plate01	OPT	6	19	NA	YBR159W	11	12	27577	7231	27976	7335	11	11	27334	7164	27742	7221	12	12	27708	7287	28090	7448	12	11	27473	7181	28147	7385	0.0182579	0.0241428	0.00587399	0.0197709	0.0190905	0.0159833	0.0174381	0.0214156	0.0170114	0.0184819	0.476965
Plate01	OPT	6	17	CSH1	YBR161W	11	16	27972	7383	28733	7542	11	15	27462	7210	28177	7467	12	16	27714	7361	28435	7612	12	15	27623	7255	28247	7514	0.0276442	0.00779023	-0.000974098	0.00409344	0.0171493	0.0157767	0.0054009	0.017764	0.00963845	0.0140227	0.366735
Plate01	OPT	6	15	TOS1	YBR162C	11	20	26381	6844	26914	6980	11	19	26403	6828	27036	6878	12	20	26327	6866	26798	6997	12	19	26664	6988	27289	7063	0.0178994	0.0439308	0.00783663	0.0252641	0.0149669	0.0192699	0.00759366	0.00621104	0.0237327	0.0120104	0.31699
Plate01	OPT	6	13	YSY6	YBR162W-A	11	24	26474	6922	26898	6998	11	23	26020	6759	26545	6861	12	24	26138	6858	26616	6913	12	23	25941	6765	26384	6911	0.0136646	0.0176294	0.0122577	-0.00143243	0.00644267	0.0084038	-0.00264906	0.00236009	0.0105298	0.00363937	0.11006
Plate01	OPT	6	11	ARL1	YBR164C	11	28	26768	7010	27024	7108	11	27	27148	7182	27766	7289	12	28	26893	7161	27265	7357	12	27	26629	6975	27161	7098	0.00142202	0.0138049	-0.0275505	0.0113924	0.00864382	0.00162893	-0.0102637	0.00639718	-0.000232791	0.00160156	0.0596859
Plate01	OPT	6	9	UBS1	YBR165W	11	32	26510	6950	26855	7064	11	31	25258	6615	26105	6829	12	32	25935	6813	26405	6948	12	31	25643	6751	26367	6995	-0.000846875	-0.00315219	-0.00698852	-0.0179197	0.00359006	-0.0120835	-0.00697308	-0.0136791	-0.00722683	-0.00728641	-0.160023
Plate14	OPT	12	18	UBS1	YBR165W	87	62	21408	10555	22808	11069	87	61	20323	9998	22211	10636	88	62	19529	9705	20890	10307	88	61	20315	10449	21107	10593	0.0588166	0.0747704	0.0268772	0.00424491	0.0367291	0.0338823	0.0153588	-0.027851	0.0411773	0.0145298	0.154678
Plate01	OPT	6	7	TYR1	YBR166C	11	36	27319	7221	27801	7379	11	35	27227	7187	27766	7318	12	36	27866	7404	28397	7575	12	35	26689	7016	27238	7173	0.00051954	0.00883492	0.00282893	0.00269973	0.00527819	0.00555339	0.00736296	0.0027405	0.00372078	0.00523376	0.149473
Plate01	OPT	6	5	PEX32	YBR168W	11	40	26695	7339	27043	7468	11	39	26734	7346	27135	7521	12	40	26175	7180	26555	7299	12	39	26730	7367	27175	7525	-0.0596642	-0.0629643	-0.0604942	-0.0612195	-0.0528636	-0.0516368	-0.0579439	-0.0554131	-0.0610855	-0.0544644	-1.32625
Plate01	OPT	6	3	SSE2	YBR169C	11	44	26641	7113	27359	7285	11	43	27301	7303	28132	7495	12	44	27164	7323	27860	7472	12	43	26972	7241	27688	7426	-0.00959432	0.000517255	-0.0116225	-0.0140741	-0.0173473	-0.0097469	-0.0214314	-0.0192153	-0.00869342	-0.0169352	-0.39854
Plate01	OPT	8	23	NPL4	YBR170C	15	4	19785	5073	20140	5185	15	3	20165	5184	20917	5395	16	4	19547	4925	19981	5076	16	3	19762	5113	20440	5263	-0.0403784	-0.0359331	-0.0237462	-0.0379058	-0.0430752	-0.0428123	-0.0218617	-0.0554261	-0.0344909	-0.0407938	-0.988321
Plate01	OPT	8	21	SEC66	YBR171W	15	8	23572	5715	24285	5842	15	7	22627	5345	23365	5487	16	8	23476	5634	24203	5807	16	7	21594	5111	22186	5176	0.0880326	0.111906	0.0907801	0.110478	0.0696078	0.0946742	0.0821221	0.0819897	0.100299	0.0820985	2.04956
Plate01	OPT	8	19	SMY2	YBR172C	15	12	25601	6473	26311	6652	15	11	26128	6643	26929	6767	16	12	25796	6558	26211	6676	16	11	25445	6461	25921	6644	0.0432178	0.0583441	0.032497	0.0209952	0.0373636	0.0370677	0.0328425	0.0299588	0.0387635	0.0343082	0.868188
Plate01	OPT	8	17	NA	YBR174C	15	16	23083	6151	23909	6406	15	15	23136	6105	24084	6376	16	16	23095	6108	24005	6403	16	15	22827	5973	23527	6230	-0.0586341	-0.0410288	-0.0517521	-0.0468083	-0.0602582	-0.0467706	-0.050198	-0.0389733	-0.0495558	-0.04905	-1.19241
Plate01	OPT	8	15	SWD3	YBR175W	15	20	22863	6051	23787	6310	15	19	22701	5961	23435	6167	16	20	22515	6046	23448	6261	16	19	23390	6261	23962	6503	-0.0466195	-0.0393978	-0.0586388	-0.0750277	-0.0536429	-0.0449702	-0.0765491	-0.0628271	-0.0549209	-0.0594973	-1.45067
Plate01	OPT	8	13	ECM31	YBR176W	15	24	27178	7160	27504	7218	15	23	27436	7123	27810	7190	16	24	27229	7110	27634	7174	16	23	27058	7008	27519	7101	0.0106261	0.0335338	0.0259912	0.0320931	0.00724838	0.0292244	0.0190223	0.0266446	0.0255611	0.0205349	0.527716
Plate01	OPT	8	11	EHT1	YBR177C	15	28	27413	7271	27936	7415	15	27	27436	7209	27911	7393	16	28	26927	7031	27441	7132	16	27	27680	7322	28040	7489	0.00238295	0.00462021	0.0219888	-0.00387428	0.00243257	0.0143846	0.0146064	0.00987863	0.00627941	0.0103255	0.275341
Plate01	OPT	8	9	NA	YBR178W	15	32	29054	7808	29350	7908	15	31	28865	7684	29327	7829	16	32	29097	7812	29724	7950	16	31	29169	7800	29753	8043	0.00497444	0.0158524	0.0197983	0.00743858	0.0131741	0.0212983	0.0150683	0.0210864	0.0120159	0.0176568	0.456568
Plate01	OPT	8	7	DTR1	YBR180W	15	36	26988	7100	27269	7193	15	35	27277	7231	27781	7431	16	36	26550	6881	27204	7044	16	35	26692	7018	27154	7136	0.00103602	-0.0094219	0.0236257	0.00422046	0.00615994	0.00102994	0.0185762	0.00256798	0.00486508	0.00708352	0.195199
Plate01	OPT	8	5	RPS6B	YBR181C	15	40	23611	6098	24475	6294	15	39	23487	5922	24434	6095	16	40	23733	5964	24612	6103	16	39	24189	6145	25025	6249	0.00126043	0.041201	0.0507769	0.0455145	-0.0133843	0.0169548	0.0239585	0.0145691	0.0346882	0.0105245	0.28026
Plate01	OPT	8	3	SMP1	YBR182C	15	44	26920	7129	27255	7253	15	43	27139	7222	27578	7322	16	44	27772	7394	28175	7565	16	43	27378	7338	27788	7501	-0.0102604	-0.00294656	-0.00848462	-0.0206897	-0.00305044	-0.00579332	0.00339719	-0.0109773	-0.0105953	-0.00410597	-0.0814033
Plate01	OPT	10	23	YPC1	YBR183W	19	4	26328	6673	26585	6776	19	3	25225	6381	25522	6489	20	4	26288	6747	26614	6855	20	3	26204	6616	26543	6779	0.0360279	0.0270626	0.0229156	0.032927	0.0436734	0.0321117	0.0272454	0.0469327	0.0297332	0.0374908	0.946862
Plate01	OPT	10	21	NA	YBR184W	19	8	22973	5826	23361	5900	19	7	24910	6329	25369	6518	20	8	24487	6268	24818	6490	20	7	24044	6094	24514	6275	0.0146322	0.0117367	-0.0172941	0.00774646	0.00394061	0.0226359	0.00802356	0.016032	0.00420534	0.012658	0.333
Plate01	OPT	10	19	MBA1	YBR185C	19	12	29043	7955	29988	8272	19	11	27995	7640	28711	7885	20	12	28612	7815	29739	7997	20	11	28001	7608	28881	7943	-0.0128372	-0.0282191	0.0135446	-0.0273092	-0.00964623	-0.0231423	-0.0138144	-0.0176878	-0.0137053	-0.0160727	-0.377218
Plate01	OPT	10	17	PCH2	YBR186W	19	16	25944	6678	26279	6805	19	15	25525	6550	25640	6652	20	16	25313	6536	25183	6591	20	15	26264	6761	26288	6792	0.0120046	0.00211693	-0.014417	0.0150091	0.0189789	0.017437	0.0068091	0.0231435	0.00367843	0.0165921	0.430251
Plate01	OPT	10	15	NA	YBR187W	19	20	25595	6714	25699	6757	19	19	24906	6524	25304	6599	20	20	25832	6779	25820	6792	20	19	24889	6502	24855	6493	-0.0145181	-0.00840452	-0.0137043	-0.0155543	-0.00971538	-0.0167623	-0.00707098	-0.0135045	-0.0130453	-0.0117633	-0.270691
Plate01	OPT	10	13	NTC20	YBR188C	19	24	27144	6957	27641	7103	19	23	27033	6864	27135	6826	20	24	26952	6878	27185	6961	20	23	26821	6818	26986	6899	0.038924	0.0594927	0.0375369	0.0370641	0.0409514	0.0510771	0.0436255	0.0466752	0.0432544	0.0455823	1.14688
Plate01	OPT	10	9	SOY1	YBR194W	19	32	22211	6085	22733	6269	19	31	23201	6322	23806	6470	20	32	21523	5808	21922	5930	20	31	22407	6069	22999	6235	-0.108515	-0.0785281	-0.0906386	-0.0831925	-0.106303	-0.0883139	-0.0936253	-0.0890864	-0.0902187	-0.0943322	-2.31178
Plate01	OPT	10	7	MSI1	YBR195C	19	36	26717	7115	26810	7214	19	35	26651	7092	26762	7239	20	36	26423	7036	26675	7162	20	35	26111	6938	26290	7053	-0.0301915	-0.0374707	-0.0292015	-0.0331644	-0.0130273	-0.0130457	-0.0171899	-0.0189383	-0.032507	-0.0155503	-0.364306
Plate01	OPT	10	5	NA	YBR197C	19	40	26372	7012	26644	7118	19	39	26540	7088	26853	7209	20	40	26189	6962	26635	7072	20	39	26092	6997	26244	6970	-0.0232606	-0.0267173	-0.015568	-0.0208556	-0.0160623	-0.0191753	-0.0184274	-0.0307734	-0.0216004	-0.0211096	-0.501731
Plate01	OPT	10	3	KTR4	YBR199W	19	44	27815	7298	28337	7460	19	43	27971	7370	28612	7538	20	44	26918	6975	27289	7110	20	43	27771	7205	28267	7385	0.0182675	0.0213265	0.0168752	0.0267507	0.0219756	0.0192435	0.0240395	0.0351181	0.020805	0.0250942	0.640419
Plate01	OPT	12	23	BEM1	YBR200W	23	4	17562	4449	18488	4641	23	3	17978	4710	18609	4873	24	4	16051	4134	16897	4349	24	3	16120	4022	17190	4312	-0.0205468	-0.0770117	-0.0686777	-0.0308926	-0.0485925	-0.0900249	-0.0860667	-0.0421301	-0.0492822	-0.0667035	-1.6288
Plate01	OPT	12	21	DER1	YBR201W	23	8	23046	5811	23325	5905	23	7	24369	6071	24384	6115	24	8	23643	5974	23835	5971	24	7	22639	5562	22916	5637	0.0111095	0.0336616	0.0298884	0.0457843	0.0123081	0.0421211	0.0157953	0.0425736	0.0301109	0.0281995	0.717184
Plate01	OPT	12	19	COS111	YBR203W	23	12	26711	6872	27005	7062	23	11	26547	6758	26826	6876	24	12	27005	6911	27492	7046	24	11	26751	6799	27111	6900	0.00851467	0.0317498	0.0403214	0.0443302	0.0300701	0.0410948	0.0408408	0.0459281	0.031229	0.0394835	0.996121
Plate01	OPT	12	17	NA	YBR204C	23	16	NA	NA	NA	NA	23	15	NA	NA	NA	NA	24	16	4589	746	4437	678	24	15	NA	NA	NA	NA	NA	NA	0.00578657	NA	NA	NA	0.0100606	NA	0.00578657	0.0100606	0.268792
Plate01	OPT	12	15	KTR3	YBR205W	23	20	24976	6353	25351	6494	23	19	25992	6679	26430	6814	24	20	25834	6578	26043	6765	24	19	25313	6444	25398	6529	0.0154224	0.0194831	0.00515749	0.0113494	0.0219555	0.0217735	0.0313254	0.0250265	0.0128531	0.0250202	0.638591
Plate01	OPT	12	13	NA	YBR206W	23	24	26782	6873	26972	6949	23	23	26805	6811	27084	6929	24	24	25807	6610	26295	6758	24	23	26800	6748	27175	6914	0.0270348	0.0373864	0.0218837	0.0455547	0.0342148	0.0469942	0.0234555	0.05838	0.0329649	0.0407611	1.0277
Plate01	OPT	12	11	FTH1	YBR207W	23	28	26115	6753	26517	6881	23	27	26339	6750	26696	6806	24	28	26169	6693	26581	6830	24	27	26461	6776	26900	6943	0.012208	0.0370409	0.0256059	0.0238234	0.0154268	0.0298247	0.0300817	0.0324697	0.0246696	0.0269507	0.686314
Plate01	OPT	12	9	DUR1,2	YBR208C	23	32	26480	6785	26981	6904	23	31	26201	6647	26661	6814	24	32	26700	6814	27015	6924	24	31	26513	6749	26960	6927	0.0358428	0.0334313	0.0341904	0.0303528	0.0319627	0.0408098	0.0400503	0.0406943	0.0334543	0.0383793	0.968825
Plate01	OPT	12	7	NA	YBR209W	23	36	21043	5682	21113	5756	23	35	21694	5845	22006	5978	24	36	20913	5550	21227	5728	24	35	20415	5395	20665	5511	-0.108767	-0.0955083	-0.0939124	-0.083247	-0.0995056	-0.0897379	-0.0777766	-0.0772443	-0.0953586	-0.0860661	-2.10744
Plate01	OPT	12	5	ERV15	YBR210W	23	40	26949	7081	27529	7282	23	39	27384	7235	27897	7399	24	40	27234	7152	27675	7302	24	39	27414	7212	28050	7393	0.00101955	0.00278652	0.00621246	0.0127615	0.0071194	0.00680791	0.0120223	0.0125468	0.00569502	0.0096241	0.258002
Plate01	OPT	12	3	NGR1	YBR212W	23	44	25657	6627	26109	6791	23	43	26902	6994	27597	7144	24	44	25534	6590	25990	6749	24	43	25237	6619	25484	6692	0.0042648	0.0290842	0.00495832	-0.0153525	0.0107914	0.0196687	0.0102117	-0.0141923	0.00573871	0.00661988	0.183738
Plate01	OPT	14	23	MET8	YBR213W	27	4	11170	3413	10766	3479	27	3	17276	4523	17914	4638	28	4	11827	3536	11279	3582	28	3	11344	3414	11026	3447	-0.448307	-0.0676807	-0.416993	-0.399322	-0.377146	-0.0960727	-0.338079	-0.353943	-0.333076	-0.29131	-7.18104
Plate01	OPT	14	21	SDS24	YBR214W	27	8	23801	5933	23956	6010	27	7	23203	5744	23233	5889	28	8	23170	5687	23412	5745	28	7	23279	5773	23435	5879	0.0290995	0.00859861	0.0535494	0.0242953	0.0353117	0.0382593	0.0492403	0.0367054	0.0288857	0.0398792	1.0059
Plate01	OPT	14	19	HPC2	YBR215W	27	12	25404	6287	25703	6292	27	11	25823	6390	26170	6519	28	12	25938	6438	26038	6558	28	11	26353	6516	26848	6625	0.0784914	0.0608103	0.0450416	0.0807332	0.0625292	0.0677593	0.0652821	0.0754479	0.0662691	0.0677546	1.69498
Plate01	OPT	14	17	YBP1	YBR216C	27	16	22634	5727	23122	5835	27	15	23970	6138	24214	6294	28	16	23806	6100	24156	6172	28	15	23346	5927	23600	6077	0.0134713	-0.0154921	0.00670938	-0.00893208	0.00343424	0.00174235	-0.000898245	0.00641385	-0.00106088	0.00267305	0.086173
Plate01	OPT	14	15	ATG12	YBR217W	27	20	26249	6757	26872	6871	27	19	25485	6331	26040	6470	28	20	26194	6569	26637	6721	28	19	25991	6505	26307	6667	0.0354344	0.0627093	0.0496209	0.040069	0.0229661	0.0586236	0.0553799	0.0553174	0.0469584	0.0480717	1.20842
Plate01	OPT	14	13	PYC2	YBR218C	27	24	25436	6402	26137	6604	27	23	23930	5880	24421	6030	28	24	26407	6646	26924	6795	28	23	26159	6538	26512	6681	0.0420129	0.0546049	0.0527595	0.0497646	0.0411896	0.0556117	0.0536601	0.0592407	0.0497855	0.0524255	1.31605
Plate01	OPT	14	11	NA	YBR219C	27	28	24206	5880	24739	6029	27	27	26511	6683	26996	6884	28	28	25872	6458	25967	6513	28	27	26259	6633	26732	6722	0.0749814	0.0404342	0.0496486	0.0551308	0.0735871	0.0529899	0.0572211	0.0470595	0.0550487	0.0577144	1.44679
Plate01	OPT	14	9	NA	YBR220C	27	32	25958	6561	26337	6693	27	31	25232	6308	25538	6445	28	32	26149	6630	26607	6736	28	31	24871	6234	25121	6333	0.036871	0.0369212	0.0449536	0.0339389	0.0423361	0.0473902	0.040854	0.0397573	0.0381712	0.0425844	1.07277
Plate01	OPT	14	7	PDB1	YBR221C	27	36	21471	5749	21922	5887	27	35	23240	6112	23812	6276	28	36	21914	5849	22279	5995	28	35	22633	5916	23241	6121	-0.0808951	-0.0378161	-0.0802142	-0.0423635	-0.0838157	-0.0412501	-0.0749241	-0.039637	-0.0603222	-0.0599067	-1.46079
Plate01	OPT	14	5	PCS60	YBR222C	27	40	24953	6520	25556	6716	27	39	25888	6745	26484	6978	28	40	24808	6444	25459	6611	28	39	25917	6766	26531	6938	-0.0155141	-0.00769094	-0.00109059	0.00250283	-0.0129596	0.00280973	-0.00716413	0.000675711	-0.00544821	-0.00415957	-0.0827283
Plate01	OPT	14	3	TDP1	YBR223C	27	44	25474	6671	26130	6799	27	43	25565	6737	25990	6888	28	44	25667	6792	26128	6985	28	43	25438	6644	25847	6807	0.00403733	-0.0212705	-0.0307187	-0.0148808	-0.00917318	-0.0159572	-0.0198595	-0.0062726	-0.0157082	-0.0128156	-0.296704
Plate02	OPT	3	22	NA	YBR224W	5	54	27876	7562	29084	7745	5	53	28774	7770	29818	7973	6	54	28585	7794	29477	7934	6	53	28897	8034	29882	8282	-0.00675566	0.0217329	0.00161357	-0.00355323	-0.00520831	0.0342777	0.0183241	0.0139853	0.0032594	0.0153447	0.423352
Plate02	OPT	3	20	NA	YBR225W	5	58	29551	8903	30759	8932	5	57	30454	9293	31368	9462	6	58	29258	8367	30375	8474	6	57	29070	8160	30316	8379	0.00111848	0.00191736	0.0135844	0.0180304	-0.0261668	0.00185664	0.00481486	0.0128268	0.00866264	-0.00166711	-0.00554648
Plate02	OPT	3	18	NA	YBR226C	5	62	30018	8984	30908	9001	5	61	30116	9090	31302	9199	6	62	29737	8832	30848	9061	6	61	29888	8960	30985	9145	0.00587226	0.0174591	-0.00316772	-0.000312031	-0.00105298	-0.00375295	-0.00664544	-0.0078866	0.00496291	-0.00483449	-0.0854017
Plate02	OPT	3	16	MCX1	YBR227C	5	66	29875	9226	30577	9281	5	65	29816	9153	31004	9293	6	66	29662	8977	30739	9179	6	65	30938	9978	31396	10118	-0.0396499	-0.0105738	-0.0202212	-0.0427865	-0.0324159	-0.0301386	-0.0251583	-0.0204902	-0.0283079	-0.0270508	-0.645513
Plate02	OPT	3	14	SLX1	YBR228W	5	70	30913	10086	31555	10406	5	69	30795	9752	31544	10072	6	70	30139	9319	31175	9597	6	69	30379	9438	31410	9675	-0.0506655	-0.0293168	-0.0215417	-0.0108361	-0.0304423	-0.0126091	-0.0220924	-0.0155744	-0.02809	-0.0201796	-0.472278
Plate02	OPT	3	12	ROT2	YBR229C	5	74	30251	9579	31293	9819	5	73	30566	9935	31655	10254	6	74	29737	8868	30661	9049	6	73	29924	9302	31133	9481	-0.0293096	-0.0337509	-0.0152994	-0.0158699	-0.0361236	-0.0427581	-0.00997119	-0.0355751	-0.0235574	-0.031107	-0.747778
Plate02	OPT	3	10	NA	YBR230C	5	78	30928	9483	31773	9750	5	77	30942	9632	31700	9893	6	78	30990	9519	31838	9803	6	77	30686	9462	31574	9649	0.0089391	-0.00616465	0.00967401	0.00243015	0.0182671	0.00705009	0.0195146	0.0035078	0.00371965	0.0120849	0.341166
Plate02	OPT	3	8	SWC5	YBR231C	5	82	27024	7754	28028	8070	5	81	26779	7480	27825	7761	6	82	27816	7707	29030	8002	6	81	24698	6876	26330	7194	-0.116835	-0.0995598	-0.0370669	-0.145539	-0.0894262	-0.0748818	-0.0264402	-0.152516	-0.09975	-0.0858161	-2.12709
Plate02	OPT	3	6	NA	YBR232C	5	86	30591	9408	31468	9466	5	85	30355	9539	31285	9635	6	86	30480	9168	31566	9365	6	85	31161	9771	31903	10134	0.00854989	-0.0166406	0.0229177	-0.00854722	0.0015133	-0.0256285	0.0144278	0.010836	0.00156993	0.00028714	0.0437237
Plate02	OPT	3	4	PBP2	YBR233W	5	90	30870	9091	31694	9272	5	89	30482	9034	31438	9247	6	90	30806	9106	31669	9350	6	89	30517	9107	31477	9384	0.0388113	0.0231252	0.0311435	0.0153364	0.0476977	0.0263574	0.0420497	0.0222957	0.0271041	0.0346001	0.908815
Plate02	OPT	3	2	NA	YBR235W	5	94	31332	9512	32135	9841	5	93	31094	9473	32132	9768	6	94	31105	9283	31917	9433	6	93	30165	8864	31175	8997	0.0274191	0.0323269	0.0419024	0.0247385	0.0431997	0.0303491	0.0469992	0.0199883	0.0315967	0.0351341	0.922277
Plate02	OPT	5	22	NA	YBR238C	9	54	28535	7557	29745	7841	9	53	29068	7884	30073	8082	10	54	26749	6896	28030	7135	10	53	26715	6777	28080	7002	0.0299233	0.0288996	-0.0128972	0.00712354	0.0419902	0.0421498	-0.0015665	0.0124533	0.0132623	0.0237567	0.635433
Plate02	OPT	5	20	NA	YBR239C	9	58	29463	8778	30455	8923	9	57	29709	8883	30707	8981	10	58	29668	8929	30734	9023	10	57	29425	8509	30308	8629	-0.0194707	-0.00654146	-0.00807215	-0.00481973	-0.0207241	-0.0133003	-0.0203727	0.00239062	-0.00972601	-0.0130016	-0.291309
Plate02	OPT	5	18	THI2	YBR240C	9	62	29925	9154	30933	9276	9	61	30048	9150	30944	9175	10	62	29812	8944	30933	9102	10	61	29516	8949	30631	9084	-0.0142216	-0.00554582	-0.000518813	-0.0202324	-0.022637	-0.013749	-0.0117112	-0.0328284	-0.0101297	-0.0202314	-0.473586
Plate02	OPT	5	16	NA	YBR241C	9	66	30191	9075	31266	9398	9	65	30165	9269	31332	9468	10	66	29200	8444	30361	8680	10	65	29569	8721	30919	8988	-0.000348876	-0.00103162	-0.0055225	0.0076959	0.00275106	-0.0160004	-0.00693366	-0.00795435	0.000198226	-0.00703434	-0.140864
Plate02	OPT	5	14	NA	YBR242W	9	70	30310	9294	31393	9639	9	69	29806	8743	30985	8879	10	70	30255	9312	31169	9515	10	69	30378	9408	31396	9723	-0.00940748	0.0212341	-0.0158945	-0.01527	-0.0081348	0.00644288	-0.0134698	-0.0131253	-0.00483445	-0.00707174	-0.141807
Plate02	OPT	5	12	GPX2	YBR244W	9	74	30501	9829	31407	10078	9	73	30599	9789	31491	10151	10	74	30672	9664	31546	9967	10	73	30591	9676	31611	10034	-0.0393043	-0.0383551	-0.0219925	-0.0220603	-0.0389475	-0.0290162	-0.0139956	-0.0205309	-0.0304281	-0.0256226	-0.609506
Plate02	OPT	5	10	ISW1	YBR245C	9	78	29708	8710	30704	8986	9	77	29454	8652	30485	8909	10	78	29095	8435	30145	8613	10	77	29714	8438	30485	8574	-0.00716035	-0.0161967	-0.014911	0.0124123	0.00275509	-0.00942255	-0.0134113	0.0294297	-0.00646393	0.00233774	0.095423
Plate02	OPT	5	8	NA	YBR246W	9	82	30362	8533	31293	8776	9	81	29998	8448	31018	8579	10	82	30137	8437	31106	8643	10	81	30551	8790	31463	9099	0.0510813	0.0489842	0.0495108	0.0364386	0.0645617	0.0479876	0.0585756	0.0531596	0.0465038	0.0560711	1.45014
Plate02	OPT	5	6	HIS7	YBR248C	9	86	NA	NA	NA	NA	9	85	NA	NA	NA	NA	10	86	7516	1451	7124	1290	10	85	NA	NA	NA	NA	NA	NA	-0.0801668	NA	NA	NA	-0.10605	NA	-0.0801668	-0.10605	-2.63722
Plate02	OPT	5	4	ARO4	YBR249C	9	90	30467	9458	31357	9678	9	89	29284	8625	30604	8919	10	90	30791	9402	31815	9621	10	89	30696	9365	31504	9689	-0.0147437	-0.00866243	0.021091	-0.00531332	-0.0111838	-0.0187366	0.015682	0.0123115	-0.00190713	-0.000481721	0.0243394
Plate02	OPT	5	2	NA	YBR250W	9	94	30451	8930	31491	8968	9	93	30995	9336	31922	9486	10	94	30682	8737	31630	9015	10	93	31067	9453	32160	9598	0.0488539	0.0383109	0.0545869	0.0463723	0.0335646	0.0350829	0.066941	0.0301756	0.047031	0.041441	1.08129
Plate02	OPT	7	22	NA	YBR255W	13	54	27754	7484	29231	7723	13	53	28851	8036	29774	8074	14	54	28190	7680	29373	7833	14	53	28865	8002	30012	8107	0.00599661	0.00869111	0.00455882	0.0222132	-0.00462017	0.0105421	0.00336656	0.015168	0.0103649	0.00611414	0.190633
Plate02	OPT	7	20	SHG1	YBR258C	13	58	27893	7622	29251	7700	13	57	28901	7995	29834	8178	14	58	27960	7639	29002	7710	14	57	28660	7873	29742	7978	0.00984787	0.00288351	-0.00888017	0.0158964	-0.0110532	0.0184452	-0.00825242	0.0148133	0.00493689	0.00348819	0.124428
Plate02	OPT	7	18	NA	YBR259W	13	62	30244	9105	31432	9410	13	61	30281	9221	31357	9420	14	62	30377	9407	31180	9570	14	61	30368	9118	31588	9369	0.0102601	0.00430868	-0.0192035	0.0241307	0.00374829	-0.00384454	-0.0131101	0.0111265	0.00487397	-0.000519959	0.0233753
Plate02	OPT	7	16	RGD1	YBR260C	13	66	30401	9590	31313	9820	13	65	30072	9360	31166	9476	14	66	29986	9228	30941	9445	14	65	30397	9640	31299	9793	-0.0279815	-0.0131908	-0.0266066	-0.0270436	-0.0266429	-0.0302384	-0.0248645	-0.0309989	-0.0237056	-0.0281862	-0.674138
Plate02	OPT	7	14	NA	YBR261C	13	70	29563	8981	30816	9145	13	69	29522	8963	30917	9141	14	70	29865	9125	30810	9316	14	69	29163	8842	30512	9086	-0.0121242	-0.00474091	-0.0259473	-0.0287761	-0.0324455	-0.0336834	-0.0242542	-0.0478086	-0.0178972	-0.0345479	-0.83453
Plate02	OPT	7	12	FMP51	YBR262C	13	74	30237	9223	31402	9501	13	73	30192	9155	31513	9456	14	74	30858	9615	31838	9897	14	73	30677	9610	31641	9865	0.00136743	0.0124101	0.00310474	-0.00830257	-0.00705155	-0.00423133	0.00269868	-0.00927833	0.00214493	-0.00446563	-0.0761021
Plate02	OPT	7	10	SHM1	YBR263W	13	78	31153	9690	32038	10000	13	77	31159	9848	31891	10085	14	78	30730	9229	31801	9451	14	77	31262	9864	31953	10078	0.00981194	-0.00608731	0.0326167	-0.00133119	0.016727	0.004653	0.0262116	0.0103931	0.00875255	0.0144962	0.401959
Plate02	OPT	7	8	YPT10	YBR264C	13	82	31061	9875	31987	10221	13	81	31120	9928	31928	10262	14	82	31175	9887	32061	10348	14	81	31590	10563	32089	10940	-0.00851187	-0.0152907	-0.0116751	-0.0462756	-0.00411928	-0.00421154	0.00270335	-0.0189611	-0.0204383	-0.00614713	-0.118496
Plate02	OPT	7	6	NA	YBR266C	13	86	29221	8167	30241	8350	13	85	28468	7825	29425	8027	14	86	28750	7907	29629	8054	14	85	28982	7975	30049	8227	0.0154234	-0.0113723	0.000416434	0.0133714	0.0226524	0.00660508	0.0174015	0.0262679	0.00445975	0.0182317	0.496139
Plate02	OPT	7	4	REI1	YBR267W	13	90	NA	6177	NA	6457	13	89	24161	6338	25270	6529	14	90	27714	7414	29275	7743	14	89	24779	6579	25861	6859	NA	-0.136866	0.00700098	-0.137871	NA	-0.113491	0.000999952	-0.103017	-0.0892451	-0.0718362	-1.77463
Plate02	OPT	7	2	FMP21	YBR269C	13	94	31286	9777	32135	9915	13	93	31532	9768	32469	10109	14	94	31443	9856	32226	10255	14	93	31384	9814	32360	10129	0.0222942	0.0319937	0.00573993	0.0232228	0.0188278	0.0361123	0.0232476	0.0225424	0.0208127	0.0251825	0.67138
Plate02	OPT	9	22	BIT2	YBR270C	17	54	29588	8240	30536	8356	17	53	29248	8144	30201	8363	18	54	29336	8035	30067	8153	18	53	28689	7622	29556	7759	0.0354777	0.0114269	0.0216518	0.0251326	0.0406074	0.0269253	0.044493	0.0451964	0.0234223	0.0393055	1.02745
Plate02	OPT	9	20	NA	YBR271W	17	58	27430	7529	28531	7647	17	57	29334	8406	30455	8607	18	58	29411	8511	30375	8684	18	57	29611	8647	30666	8859	-0.0358178	0.00742055	-0.00488389	0.000668445	-0.0333209	0.00622011	0.00121819	0.0020002	-0.00815318	-0.00597061	-0.114045
Plate02	OPT	9	18	HSM3	YBR272C	17	62	29323	8310	30305	8529	17	61	30704	9140	31720	9468	18	62	30810	9140	31734	9421	18	61	26943	7153	28087	7371	0.00377257	0.0257882	0.030258	-0.0368479	0.0151008	0.032153	0.0393512	-0.0217218	0.00574269	0.0162208	0.445439
Plate02	OPT	9	16	UBX7	YBR273C	17	66	30524	10430	31538	10766	17	65	30678	9904	31720	10180	18	66	30758	10142	31672	10396	18	65	30715	10012	31680	10319	-0.0744887	-0.0243161	-0.0418256	-0.0362702	-0.0828436	-0.0326159	-0.0453357	-0.0384215	-0.0442252	-0.0498042	-1.21917
Plate02	OPT	9	14	CHK1	YBR274W	17	70	30114	9317	30944	9516	17	69	30132	9082	31299	9390	18	70	30333	9231	31352	9468	18	69	30337	9175	31410	9384	-0.031731	0.00255023	0.000357605	0.0107017	-0.0236541	-0.00193913	-0.0011293	0.00400747	-0.00453035	-0.00567877	-0.106688
Plate02	OPT	9	12	RIF1	YBR275C	17	74	30194	9460	31087	9584	17	73	29348	8736	30493	8922	18	74	30453	9612	31374	9789	18	73	30030	9151	31010	9290	-0.0267448	-0.0167117	-0.0215201	-0.00992251	-0.0302093	-0.0248306	-0.0248508	-0.0150842	-0.0187248	-0.0237437	-0.562137
Plate02	OPT	9	10	PPS1	YBR276C	17	78	30965	10219	31633	10521	17	77	30894	10156	31588	10401	18	78	30958	10087	31711	10343	18	77	30944	10085	31619	10448	-0.0525484	-0.0480288	-0.0356692	-0.0488791	-0.0368402	-0.0370206	-0.027431	-0.0282397	-0.0462814	-0.0323829	-0.779945
Plate02	OPT	9	8	NA	YBR277C	17	82	31693	10839	32211	11304	17	81	30527	10021	31583	10441	18	82	31584	10625	32137	10962	18	81	30090	9452	31368	9668	-0.0586751	-0.0509542	-0.0442243	-0.0132533	-0.0309286	-0.0521051	-0.0236952	-0.0367607	-0.0417768	-0.0358724	-0.867923
Plate02	OPT	9	6	DPB3	YBR278W	17	86	31017	9784	32072	10132	17	85	30809	9920	31874	10229	18	86	31110	9904	31965	10175	18	85	30967	10011	32001	10211	0.0032551	-0.0168653	-0.00699081	-0.0068847	2.09e-05	-0.0248531	-0.00303557	-0.0210347	-0.00687142	-0.0122256	-0.271745
Plate02	OPT	9	4	NA	YBR280C	17	90	31352	10033	32197	10414	17	89	30984	9824	31967	10105	18	90	31485	10190	32166	10539	18	89	31072	9731	32041	10110	-0.00651184	-0.00218051	-0.0165476	0.00258925	0.00351521	-0.0053789	0.000770604	0.00796234	-0.00566267	0.00171732	0.079781
Plate02	OPT	9	2	NA	YBR281C	17	94	31759	10023	32575	10336	17	93	31187	9763	32220	10049	18	94	31966	10129	32636	10404	18	93	31453	9783	32515	10088	0.0244126	0.0189895	0.0242442	0.0365248	0.0317059	0.013231	0.037631	0.0296222	0.0260427	0.0280475	0.743612
Plate02	OPT	11	22	SSH1	YBR283C	21	54	27493	7309	28586	7442	21	53	27093	7379	28262	7554	22	54	29617	8328	30682	8436	22	53	27258	7305	28157	7368	-0.00912118	-0.0449914	0.0383865	-0.0314446	-0.00186794	-0.0394746	0.0336898	-0.0182875	-0.0117927	-0.00648507	-0.127016
Plate02	OPT	11	20	NA	YBR284W	21	58	29507	8655	30463	8635	21	57	29539	8442	30474	8523	22	58	29496	8545	30531	8768	22	57	29885	8634	30925	8723	0.00553932	0.0161445	-0.00112715	0.0301646	-0.00600857	0.0169155	0.00382563	0.0222201	0.0126803	0.00923816	0.269395
Plate02	OPT	11	18	NA	YBR285W	21	62	30295	9188	31313	9487	21	61	29676	8602	30908	8792	22	62	30937	9514	31725	9787	22	61	30881	9437	31846	9646	-0.00377205	0.0231503	0.00300087	0.0214148	-1.44e-05	0.0108268	0.0163245	0.0188861	0.0109485	0.0115058	0.326565
Plate02	OPT	11	16	APE3	YBR286W	21	66	29285	8369	30203	8420	21	65	29758	8702	30969	8964	22	66	30025	8781	30840	8999	22	65	30260	8964	31388	9175	0.00638054	0.0131325	0.00129139	0.0252813	0.00650054	0.00697965	0.0180194	0.0174222	0.0115214	0.0122304	0.344835
Plate02	OPT	11	14	ZSP1	YBR287W	21	70	29576	8505	30661	8590	21	69	29776	8597	30626	8691	22	70	29485	8542	30626	8763	22	69	30235	8974	31354	9302	0.0232914	0.0120984	0.00594947	0.0130783	0.01329	0.0182339	0.00335127	0.0148043	0.0136044	0.0124198	0.349611
Plate02	OPT	11	12	APM3	YBR288C	21	74	30654	9335	31566	9567	21	73	30563	9048	31460	9299	22	74	30916	9304	31798	9543	22	73	30430	9055	31602	9252	0.00785433	0.0206376	0.0256103	0.0340341	0.0119787	0.0306421	0.0324386	0.0209375	0.0220341	0.0239992	0.641547
Plate02	OPT	11	8	BSD2	YBR290W	21	82	30241	9043	31172	9245	21	81	30312	9037	31282	9266	22	82	30445	9068	31371	9428	22	81	30133	8948	31191	9169	0.00485681	0.0108642	0.00467734	0.0121208	0.00903744	0.0144501	0.0208122	0.010135	0.00812978	0.0136087	0.379584
Plate02	OPT	11	6	CTP1	YBR291C	21	86	31279	9774	32140	10076	21	85	30540	9210	31748	9576	22	86	31667	10114	32437	10493	22	85	31122	9769	32217	10270	0.0116828	0.0197549	0.00501515	0.00414298	0.0185909	0.0148878	0.0187002	0.00834712	0.010149	0.0151315	0.417976
Plate02	OPT	11	4	NA	YBR292C	21	90	30843	9172	31767	9409	21	89	29893	8883	30862	9129	22	90	30604	9003	31532	9107	22	89	29822	8708	30974	8937	0.0334229	-0.0076318	0.0405476	0.0156899	0.0388081	-0.000520462	0.0374354	0.0108451	0.0205072	0.021642	0.582119
Plate02	OPT	11	2	VBA2	YBR293W	21	94	31702	9904	32529	10196	21	93	31440	9715	32411	10034	22	94	32076	10213	32714	10461	22	93	31423	9691	32374	9978	0.0303434	0.0330563	0.0259713	0.0343214	0.0369472	0.0341139	0.0387903	0.0348778	0.0309231	0.0361823	0.948704
Plate02	OPT	13	22	SUL1	YBR294W	25	54	NA	NA	NA	NA	25	53	NA	NA	NA	NA	26	54	5844	965	5501	867	26	53	NA	NA	NA	NA	NA	NA	0.0509115	NA	NA	NA	0.0630997	NA	0.0509115	0.0630997	1.62734
Plate02	OPT	13	20	PCA1	YBR295W	25	58	28794	8237	29935	8431	25	57	29834	8616	30939	8806	26	58	28700	7988	29647	8308	26	57	29952	8717	30988	8955	-0.0135268	0.0241262	-0.0226432	0.0151886	-0.0145735	0.0204202	0.00507331	0.0189764	0.000786192	0.0074741	0.22492
Plate02	OPT	13	18	PHO89	YBR296C	25	62	30655	9542	31720	9836	25	61	30898	9557	32050	9954	26	62	30591	9307	31697	9693	26	61	30805	9305	31737	9572	-0.000796601	0.0137802	0.00776407	0.0192898	-0.00522744	0.0101463	0.0100504	0.0248168	0.0100094	0.00994652	0.287254
Plate02	OPT	13	16	MAL33	YBR297W	25	66	30455	9246	31532	9405	25	65	30736	9366	31793	9755	26	66	30402	9344	31324	9473	26	65	30731	9327	31765	9647	0.01755	0.00996377	-0.00196155	0.0157679	0.00595857	0.0149568	-0.00606323	0.0179116	0.01033	0.00819092	0.242992
Plate02	OPT	13	14	MAL31	YBR298C	25	70	30466	9281	31530	9588	25	69	30884	9852	31798	10232	26	70	30900	9774	31773	10037	26	69	30486	9247	31745	9496	0.00382379	-0.0223401	-0.0110089	0.0254304	0.00370724	-0.0144081	-0.00717073	0.00799809	-0.0010237	-0.00246838	-0.0257479
Plate14	OPT	12	16	MAL32	YBR299W	87	66	10745	6573	10658	6566	87	65	9553	6116	10449	6457	88	66	5047	3710	5129	3955	88	65	NA	NA	NA	NA	-0.352267	-0.35879	-0.768202	NA	-0.340412	-0.417682	-0.703306	NA	-0.493087	-0.487133	-3.75776
Plate02	OPT	13	12	NA	YBR300C	25	74	29950	8964	31183	9200	25	73	30164	9269	31122	9358	26	74	29499	8562	30786	8718	26	73	29800	9068	30960	9226	0.00913213	-0.007333	0.0209381	-0.00843571	-0.00395164	-0.0160696	0.00238361	-0.0237176	0.00357538	-0.0103388	-0.224175
Plate02	OPT	13	10	DAN3	YBR301W	25	78	30642	9292	31569	9474	25	77	29985	8724	30911	8986	26	78	29611	8491	30710	8694	26	77	30587	9323	31655	9493	0.0149363	0.00730145	0.0176999	0.0194571	0.014815	0.0205927	0.0170891	0.0084156	0.0148487	0.0152281	0.420412
Plate02	OPT	13	8	RER1	YCL001W	25	82	30218	8953	31280	9081	25	81	30051	8795	31139	8911	26	82	31008	9259	31905	9455	26	81	30282	8785	31288	8928	0.0252526	0.0292618	0.0394446	0.0381528	0.0155304	0.0185093	0.0424945	0.0352906	0.0330279	0.0279562	0.741309
Plate02	OPT	13	6	NA	YCL001W-A	25	86	31387	10157	32200	10383	25	85	31131	10052	31979	10294	26	86	31210	9976	32191	10283	26	85	31104	9947	31911	10208	-0.00432468	-0.0138487	0.0015074	-0.012914	-0.00342361	-0.0129507	-0.00178036	-0.00676662	-0.00739499	-0.00623032	-0.120593
Plate02	OPT	13	4	NA	YCL002C	25	90	30887	9445	31796	9699	25	89	30466	9081	31566	9329	26	90	30667	9292	31630	9508	26	89	31372	9871	32112	10163	0.0141634	0.0256536	0.0166224	0.00394822	0.0186287	0.0210997	0.0165218	0.0172914	0.0150969	0.0183854	0.500013
Plate02	OPT	13	2	NA	YCL006C	25	94	31237	9792	32137	9882	25	93	30647	9406	31669	9375	26	94	31584	10065	32323	10172	26	93	31278	9725	32294	9874	0.0247095	0.0292514	0.0178443	0.0359949	0.0143316	0.00551524	0.0167794	0.0223991	0.02695	0.0147563	0.408518
Plate02	OPT	15	22	ILV6	YCL009C	29	54	29164	8311	29869	8339	29	53	28942	8073	29760	8053	30	54	29354	8287	30027	8312	30	53	28536	7938	29259	7995	-0.00977234	0.00975812	0.00388378	-0.0199937	0.00389205	0.0129935	0.0195936	-0.00107178	-0.00403104	0.00885184	0.259655
Plate02	OPT	15	20	SGF29	YCL010C	29	58	27353	7268	28807	7575	29	57	28604	7804	30126	7939	30	58	27962	7508	29355	7754	30	57	27862	7322	29373	7596	-0.00817861	0.0466333	0.0114998	0.0295908	-0.00678384	0.018541	0.00733939	0.0228534	0.0198863	0.0104875	0.300892
Plate02	OPT	15	18	GBP2	YCL011C	29	62	29618	8840	30862	8887	29	61	30501	9028	31463	9308	30	62	30820	9328	31737	9623	30	61	30775	9226	31829	9462	0.0120214	0.0201548	0.0155757	0.033719	-0.0156734	0.0281885	0.0238864	0.0295303	0.0203677	0.016483	0.452049
Plate02	OPT	15	16	NA	YCL012W	29	66	29953	8681	31076	8824	29	65	30114	8768	31114	8923	30	66	29323	8361	30383	8405	30	65	29845	8569	30824	8731	0.0321102	0.0265471	0.020357	0.0224733	0.0224423	0.0253523	0.00995627	0.0256954	0.0253719	0.0208615	0.562441
Plate02	OPT	15	14	NA	YCL013W	29	70	29205	8351	30420	8471	29	69	30294	8927	31454	9224	30	70	29481	8457	30786	8596	30	69	29586	8692	30750	8772	0.0170016	0.026012	0.0314565	0.0138446	0.00271761	0.0230988	0.0114032	-0.00402393	0.0220787	0.00829892	0.245715
Plate02	OPT	15	12	BUD3	YCL014W	29	74	29803	9226	31013	9364	29	73	30738	9488	31956	9799	30	74	30715	9225	31841	9442	30	73	30034	9146	31255	9317	-0.0154049	0.0180789	0.0360296	0.00506189	-0.0374399	0.00490612	0.0255349	-0.0143676	0.0109414	-0.00534164	-0.0981877
Plate02	OPT	15	10	DCC1	YCL016C	29	78	30164	9162	31357	9453	29	77	29687	8798	30925	9119	30	78	30422	9251	31410	9480	30	77	29383	8479	30547	8684	0.00182806	-0.00243295	0.00348625	0.00717874	-0.00677733	-0.0069629	0.00326319	0.00240644	0.00251503	-0.00201765	-0.0143841
Plate02	OPT	15	8	NA	YCL022C	29	82	30770	9816	31753	9991	29	81	30947	9984	31538	10137	30	82	30374	10163	31557	10294	30	81	29894	9600	30966	9785	-0.00925614	-0.0341277	-0.0432334	-0.0498613	-0.0193912	-0.020335	-0.0735554	-0.0627424	-0.0341196	-0.044006	-1.07298
Plate02	OPT	15	6	NA	YCL023C	29	86	30929	9554	31934	9589	29	85	31514	10000	32191	10239	30	86	31162	9699	32103	9805	30	85	30973	9700	32001	9892	0.0315832	0.00437811	0.0277429	0.0146835	0.0125019	0.0169728	0.0166185	0.00369747	0.0195969	0.0124477	0.350312
Plate02	OPT	15	4	KCC4	YCL024W	29	90	31167	9801	32174	10022	29	89	29206	7813	30653	8139	30	90	30604	9154	31888	9447	30	89	28461	7590	29966	7831	0.01766	0.0637273	0.038876	0.0463799	0.008879	0.0595388	0.0241214	0.0329379	0.0416608	0.0313693	0.827359
Plate02	OPT	15	2	AGP1	YCL025C	29	94	29391	9200	30658	9517	29	93	30739	9122	32021	9485	30	94	30427	9301	31793	9635	30	93	29013	8596	30707	8838	-0.0519807	0.0451503	0.0185636	0.00529077	-0.0641047	0.0361038	-0.000681585	-0.0350196	0.00425599	-0.0159255	-0.365027
Plate02	OPT	3	23	NA	YCL026C	5	52	29886	9053	30911	9141	5	51	29700	8592	30666	8732	6	52	30251	9036	31136	9091	6	51	29621	8741	30753	8900	-0.00516009	0.0113815	0.0144843	0.00334225	-0.0163948	0.0134527	0.0103489	-0.00621737	0.00601198	0.000297357	0.0439813
Plate02	OPT	3	21	FRM2	YCL026C-A	5	56	29639	8415	30693	8622	5	55	30468	9247	31374	9479	6	56	30347	9440	31166	9573	6	55	29464	8525	30631	8768	0.0227309	0.0010631	-0.0204035	0.00587495	0.02652	0.00676407	-0.0179497	0.00354505	0.00231636	0.00471985	0.15548
Plate02	OPT	3	19	FUS1	YCL027W	5	60	30966	9683	31015	9693	5	59	30359	9382	31249	9570	6	60	30872	10118	31544	10110	6	59	30580	10374	31346	10724	-0.0397759	-0.0143859	-0.0318894	-0.0854905	0.00458145	-0.0122432	-0.0356764	-0.0748674	-0.0428854	-0.0295514	-0.708558
Plate02	OPT	3	17	RNQ1	YCL028W	5	64	30408	9575	31357	9832	5	63	29890	9410	30838	9693	6	64	29986	9266	31018	9482	6	63	30331	9532	31235	9796	-0.0257552	-0.0522566	-0.0239921	-0.0317363	-0.0249298	-0.0471625	-0.0281565	-0.0267096	-0.0334351	-0.0317396	-0.763727
Plate02	OPT	3	15	BIK1	YCL029C	5	68	30589	9694	31385	9955	5	67	30563	9601	31504	9904	6	68	30592	9407	31463	9653	6	67	30210	9314	31065	9414	-0.0324035	-0.0205513	-0.00555817	-0.0155742	-0.022118	-0.0163752	0.00166571	-0.0167503	-0.0185218	-0.0133945	-0.301214
Plate02	OPT	3	13	HIS4	YCL030C	5	72	NA	NA	NA	NA	5	71	NA	NA	NA	NA	6	72	6224	1115	5902	1004	6	71	NA	NA	NA	NA	NA	NA	-0.0286838	NA	NA	NA	-0.0321134	NA	-0.0286838	-0.0321134	-0.773151
Plate02	OPT	3	11	STE50	YCL032W	5	76	30391	9346	31390	9668	5	75	29934	9059	31299	9403	6	76	28961	8338	30329	8583	6	75	30571	9331	31714	9693	-0.0117214	0.00156589	0.000686765	0.00893805	-0.00699008	-0.0135976	-0.0131052	0.00664091	-0.00013267	-0.00676299	-0.134023
Plate02	OPT	3	9	NA	YCL033C	5	80	30337	8967	31205	9126	5	79	30201	8735	31018	8991	6	80	30665	9297	31468	9485	6	79	30754	9297	31563	9442	0.0164866	0.0143391	0.007133	0.0169113	0.0224322	0.0343997	0.015959	0.0220266	0.0137175	0.0237044	0.634114
Plate02	OPT	3	7	LSB5	YCL034W	5	84	30243	9381	31296	9477	5	83	30363	9182	31114	9314	6	84	29964	9105	31002	9252	6	83	29990	9190	30914	9213	-0.00420744	-0.00451723	-0.0075314	-0.0106331	-0.020168	0.00518444	-0.0156046	-0.0212759	-0.00672229	-0.012966	-0.290412
Plate02	OPT	3	5	GRX1	YCL035C	5	88	30797	9446	31555	9618	5	87	30770	9310	31566	9486	6	88	30815	9429	31678	9589	6	87	30718	9311	31466	9518	0.00336549	0.0138363	0.0139812	0.00454366	0.012418	0.0220106	0.0150606	0.0183832	0.00893167	0.0169681	0.46428
Plate02	OPT	3	3	GFD2	YCL036W	5	92	31516	9534	32317	9839	5	91	31327	9342	32492	9723	6	92	31300	9464	32263	9764	6	91	30963	9150	31888	9457	0.0399883	0.0599931	0.0415512	0.0381325	0.0537526	0.0569475	0.0449879	0.0488351	0.0449163	0.0511308	1.32558
Plate02	OPT	5	23	SRO9	YCL037C	9	52	23903	6625	24941	6902	9	51	27089	7684	28160	7951	10	52	27498	7799	28528	7985	10	51	26283	7288	27456	7535	-0.214623	-0.094971	-0.0715885	-0.101797	-0.178089	-0.0765058	-0.059944	-0.087612	-0.120745	-0.100538	-2.49825
Plate02	OPT	5	21	ATG22	YCL038C	9	56	28674	8051	29713	8220	9	55	27957	7757	28917	7938	10	56	27768	7502	29262	7723	10	55	27766	7508	28632	7641	-0.00966908	-0.0387029	0.00818992	-0.027906	-0.00352866	-0.022064	-0.00578047	-0.00664238	-0.017022	-0.00950388	-0.203125
Plate02	OPT	5	19	GID7	YCL039W	9	60	30245	8892	31299	9135	9	59	29392	8378	30525	8576	10	60	27846	7443	29014	7749	10	59	29433	8244	30620	8493	0.0222808	0.0150327	-0.0121602	0.0289885	0.0229209	0.0130608	0.00689599	0.0294674	0.0135354	0.0180863	0.492471
Plate02	OPT	5	17	GLK1	YCL040W	9	64	30174	9375	31013	9449	9	63	30104	9224	31032	9369	10	64	30328	9472	31062	9529	10	63	29769	9136	30936	9257	-0.0218598	-0.0144582	-0.0244213	-0.012534	-0.024436	-0.0163315	-0.0219361	-0.0319182	-0.0183183	-0.0236555	-0.559912
Plate02	OPT	5	15	NA	YCL042W	9	68	30462	9259	31468	9479	9	67	29584	8929	30552	8989	10	68	30422	9398	31291	9572	10	67	29769	8922	31191	9175	0.00757998	-0.0180772	-0.011605	0.0116489	0.00532035	-0.0262407	-0.00925285	-0.0126968	-0.00261335	-0.0107175	-0.233723
Plate02	OPT	5	13	NA	YCL044C	9	72	30095	9407	31208	9858	9	71	29871	9332	31202	9544	10	72	30075	9425	31269	9725	10	71	29501	9127	30848	9508	-0.0380233	-0.0157442	-0.0242764	-0.0378863	-0.0326249	-0.0418474	-0.0355335	-0.0498999	-0.0289826	-0.0399764	-0.971392
Plate02	OPT	5	11	NA	YCL045C	9	76	29926	8853	31125	9075	9	75	30850	9577	31563	9907	10	76	30860	9511	31706	9778	10	75	30551	9472	31566	9837	0.0149989	-0.0166522	0.00232399	-0.011546	0.00452068	0.00524199	0.0113309	-0.00657544	-0.00271882	0.00362954	0.127992
Plate02	OPT	5	9	NA	YCL046W	9	80	30137	9035	30947	9187	9	79	30249	9072	31087	9272	10	80	30602	9406	31310	9628	10	79	30711	9204	31410	9369	-0.0062823	-0.00315531	-0.0143864	0.0118392	0.00258812	0.00701074	0.00243471	0.0270736	-0.00299621	0.0097768	0.282975
Plate02	OPT	5	7	NA	YCL047C	9	84	30939	9833	31939	10165	9	83	30550	9453	31675	9742	10	84	31191	9984	32018	10302	10	83	31097	9906	31900	10177	-0.00812429	0.00273784	-0.0116698	-0.0116213	-0.00915758	-0.00506215	-0.00368463	-0.0040757	-0.0071694	-0.00549502	-0.102055
Plate02	OPT	5	5	SPS22	YCL048W	9	88	30838	9171	31689	9450	9	87	30445	9032	31321	9292	10	88	30781	9072	31627	9286	10	87	30960	9382	31905	9587	0.0249965	0.0115613	0.0331376	0.0297406	0.0385558	0.0240066	0.0433409	0.028844	0.024859	0.0336868	0.885789
Plate02	OPT	5	3	NA	YCL049C	9	92	31183	9309	32007	9502	9	91	31251	9428	32092	9605	10	92	31393	9586	32311	9757	10	91	31347	9171	32226	9404	0.0429415	0.0412287	0.0453125	0.065101	0.0500513	0.0446665	0.0412843	0.0728229	0.0486459	0.0522063	1.3527
Plate02	OPT	7	23	APA1	YCL050C	13	52	30328	9279	31357	9437	13	51	30310	9019	31485	9195	14	52	30353	9364	31244	9450	14	51	30080	9051	31177	9273	0.00302916	0.0304051	-0.00580239	0.00303251	-0.00560833	0.0159183	-0.011134	-0.00277444	0.00766611	-0.000899631	0.0138031
Plate02	OPT	7	21	LRE1	YCL051W	13	56	30459	8884	31360	9126	13	55	30244	9145	31266	9294	14	56	30476	9143	31269	9292	14	55	30275	8711	31161	8896	0.0272052	0.00759351	0.00795572	0.0320162	0.0382837	0.00023036	0.016336	0.0417093	0.0186927	0.0241399	0.645093
Plate02	OPT	7	19	KAR4	YCL055W	13	60	29694	8866	31056	8946	13	59	30133	9146	31338	9377	14	60	30402	9134	31535	9472	14	59	29511	8756	30775	8964	0.0206449	0.00624307	0.0127365	-0.000391952	-0.0127797	-0.00751632	0.0120544	-0.0153014	0.00980812	-0.00588577	-0.111906
Plate02	OPT	7	17	NA	YCL056C	13	64	30518	9301	31252	9449	13	63	30444	9445	31552	9728	14	64	30374	9277	31332	9614	14	63	30351	9404	31485	9648	-0.00517033	-0.00478291	-0.0118307	-0.00366791	0.00556335	-0.0116814	-0.00227037	-0.0146503	-0.00636295	-0.0057597	-0.108728
Plate02	OPT	7	15	PRD1	YCL057W	13	68	30379	9392	31233	9636	13	67	30046	9099	31200	9360	14	68	29956	8883	30999	9080	14	67	30281	9406	31241	9586	-0.0203441	-0.00205143	0.0058408	-0.0161223	-0.0117087	-0.00939031	0.00383998	-0.019652	-0.00816924	-0.00922776	-0.196164
Plate02	OPT	7	13	NA	YCL060C	13	72	29630	8727	31062	9088	13	71	29666	8796	30748	9023	14	72	29881	8791	30868	9122	14	71	30106	9007	31139	9337	0.00958428	-0.00709162	-0.00665473	-0.00454114	-0.00427166	-0.0082378	0.00714777	0.00295624	-0.0021758	-0.000601363	0.021323
Plate02	OPT	7	11	MRC1	YCL061C	13	76	29498	8717	30439	8956	13	75	28873	8338	30051	8555	14	76	29567	8652	30490	8956	14	75	28872	8389	29692	8644	-0.0233263	-0.0164398	-0.0197316	-0.0498502	-0.0125309	-0.0193151	-0.0015396	-0.0245346	-0.027337	-0.0144801	-0.328584
Plate02	OPT	7	9	NA	YCL062W	13	80	29792	8840	30734	8960	13	79	29681	8717	30704	8894	14	80	29861	8828	30636	8933	14	79	30289	9153	31346	9333	-0.00293131	0.000414402	-0.00757454	0.0101491	-0.00356529	0.000218679	0.00232932	0.00262786	1.44e-05	0.000402641	0.0466357
Plate02	OPT	7	7	VAC17	YCL063W	13	84	30641	9349	31700	9583	13	83	30438	9136	31588	9505	14	84	30768	9348	31818	9663	14	83	31032	9557	31996	9830	0.0159366	0.0139458	0.0182635	0.0186541	0.00990505	0.0143466	0.0186563	0.0192562	0.0167	0.015541	0.428302
Plate02	OPT	7	5	CHA1	YCL064C	13	88	30812	9393	31647	9565	13	87	30794	9335	31692	9576	14	88	31267	9840	31970	10059	14	87	31068	9695	31917	9746	0.0135976	0.0158966	0.00112444	0.0191409	0.0178665	0.0215253	0.012602	0.0105599	0.0124399	0.0156384	0.430757
Plate02	OPT	7	3	VBA3	YCL069W	13	92	30980	9566	32016	9878	13	91	31250	9692	32115	9961	14	92	31372	9707	32132	10004	14	91	31389	9846	32206	10127	0.016685	0.0177651	0.0159997	0.012804	0.0149909	0.0231326	0.0301715	0.0203825	0.0158134	0.0221693	0.595413
Plate02	OPT	9	23	NA	YCL074W	17	52	29618	8241	30794	8362	17	51	29769	8173	30685	8414	18	52	30573	8350	31316	8585	18	51	29786	8203	30739	8333	0.0528145	0.0405717	0.0689286	0.0516519	0.0425767	0.0599436	0.0967122	0.058027	0.0534917	0.0643149	1.65798
Plate02	OPT	9	21	NA	YCL075W	17	56	28137	7609	29347	7751	17	55	29521	8509	30580	8655	18	56	29072	8144	30265	8357	18	55	29208	8304	30342	8397	0.0112495	0.0119898	0.0164653	0.0182143	0.00784293	0.00907661	0.0146349	0.0076813	0.0144797	0.00980894	0.283785
Plate02	OPT	9	19	NA	YCL076W	17	60	29945	8747	31037	8811	17	59	29179	8281	30147	8429	18	60	29169	8167	30243	8351	18	59	29982	8724	30884	8911	0.0304986	0.00162632	0.0154721	0.0115689	0.0156775	0.00799296	0.0190233	0.020386	0.0147915	0.0157699	0.434072
Plate02	OPT	9	17	NA	YCR001W	17	64	29566	8656	30759	8889	17	63	30188	9274	31233	9357	18	64	29929	8785	30936	8968	18	63	30304	9175	31424	9441	0.00467306	0.000473032	0.0105102	0.00737433	-0.00199111	-0.0148401	0.0110245	0.00173785	0.00575765	-0.00101721	0.0108387
Plate02	OPT	9	15	CIT2	YCR005C	17	68	29350	8529	30566	8642	17	67	29399	8718	30756	8869	18	68	29318	8607	30472	8736	18	67	29094	8370	30222	8452	0.0121379	0.00612547	-0.00253923	0.00482624	-0.00480287	-0.0195514	-0.0146171	-0.00697753	0.00513759	-0.0114872	-0.253129
Plate02	OPT	9	13	NA	YCR006C	17	72	30304	8822	31133	8935	17	71	29865	8405	30552	8464	18	72	30073	8703	30933	8841	18	71	29848	8620	30682	8757	0.0268785	0.0268408	0.0207825	0.0103716	0.0333773	0.0430977	0.0286218	0.0210041	0.0212183	0.0315252	0.831291
Plate02	OPT	9	11	NA	YCR007C	17	76	30162	9171	31296	9522	17	75	30186	9235	31241	9472	18	76	29700	8837	30742	8981	18	75	30008	9012	31076	9155	-0.00755975	-0.00766164	-0.00409097	0.00523515	-0.00770286	-0.0116123	-0.00968207	-0.00426369	-0.0035193	-0.00831524	-0.173158
Plate02	OPT	9	9	SAT4	YCR008W	17	80	29656	8578	30999	8761	17	79	30104	8901	31161	9229	18	80	30215	8955	31208	9328	18	79	29796	8579	30788	8821	0.032071	0.00533795	0.000952024	0.0123675	0.0117507	0.0124084	0.0151435	0.0213482	0.0126821	0.0151627	0.418763
Plate02	OPT	9	7	RVS161	YCR009C	17	84	NA	7577	NA	7575	17	83	31573	9843	31633	10116	18	84	27208	8071	28705	8194	18	83	NA	6750	NA	6891	NA	-0.0260858	-0.0795209	NA	NA	0.0330056	-0.111465	NA	-0.0528034	-0.0392299	-0.952572
Plate02	OPT	9	5	ADY2	YCR010C	17	88	30980	9578	31982	9729	17	87	31346	9957	32135	10200	18	88	31129	9852	31751	10011	18	87	31315	9940	32254	10240	0.0248116	0.0030853	-0.0107626	0.00864433	0.0140135	0.00890124	0.00230215	0.00810667	0.00644465	0.0083309	0.246521
Plate02	OPT	9	3	ADP1	YCR011C	17	92	31332	10010	32229	10385	17	91	31031	9693	32101	10007	18	92	30656	9376	31706	9514	18	91	31459	10015	32263	10316	-0.00245347	0.0136671	0.0214166	0.00432336	0.00390596	0.00820481	0.00865179	0.012121	0.0092384	0.00822089	0.243748
Plate02	OPT	11	23	POL4	YCR014C	21	52	30106	8660	30919	8740	21	51	29724	8465	30636	8573	22	52	30568	9076	31299	9251	22	51	30115	8996	31054	9063	0.028305	0.0230386	0.0132037	0.0110293	0.0349486	0.0274619	0.0285068	0.00456491	0.0188942	0.0238706	0.638304
Plate02	OPT	11	21	NA	YCR015C	21	56	30354	9131	31349	9345	21	55	29718	8655	30791	8775	22	56	29896	8760	30772	8885	22	55	29884	8624	30720	8778	0.00944072	0.0164477	0.0059126	0.0112451	0.00902379	0.0086676	0.0110771	0.023106	0.0107615	0.0129686	0.363446
Plate02	OPT	11	19	NA	YCR016W	21	60	29808	8273	30868	8395	21	59	29164	8212	30472	8417	22	60	30721	9307	31555	9462	22	59	29627	8354	30778	8444	0.0549388	0.0254873	0.0148641	0.0443218	0.0524037	0.0140178	0.0189277	0.0317705	0.034903	0.0292799	0.774683
Plate02	OPT	11	17	CWH43	YCR017C	21	64	30202	9035	31260	9337	21	63	29193	8374	30201	8577	22	64	29945	8589	31208	8963	22	63	29766	8557	30950	8901	0.00387697	-0.00779218	0.0297792	0.0169848	0.00706701	-0.000435941	0.0306613	0.0213978	0.0107122	0.0146725	0.406405
Plate02	OPT	11	15	MAK32	YCR019W	21	68	30986	9833	31513	9976	21	67	30736	9682	31647	9989	22	68	31236	9946	31566	9945	22	67	30789	9574	31739	9893	-0.0249134	-0.0164771	-0.01908	-0.00346307	-0.00594899	-0.0110549	0.00228792	0.00132195	-0.0159834	-0.0033485	-0.0479372
Plate02	OPT	11	13	PET18	YCR020C	21	72	29869	9036	31062	9268	21	71	29227	8408	30418	8612	22	72	29578	8693	30759	8851	22	71	29980	9161	31007	9263	-0.00458804	0.00439069	0.00783521	-0.00803804	-0.0160549	-0.00145875	-0.00467607	-0.0194308	-0.000100045	-0.0104051	-0.225847
Plate02	OPT	11	11	MAK31	YCR020C-A	21	76	30711	10363	31770	10582	21	75	30320	9842	31349	9996	22	76	30666	10186	31477	10296	22	75	30341	9515	31463	9655	-0.0467933	-0.0377567	-0.048972	-0.00570317	-0.0649659	-0.0525242	-0.0549967	-0.0246116	-0.0348063	-0.0492746	-1.20582
Plate02	OPT	11	9	HSP30	YCR021C	21	80	31597	10280	32120	10581	21	79	31444	10253	31959	10386	22	80	31032	9937	31925	10050	22	79	30927	9864	31841	10102	-0.0223548	-0.0211892	-0.00137298	-0.010693	0.00173968	-0.00664807	-0.0109053	-0.012406	-0.0139025	-0.00705493	-0.141383
Plate02	OPT	11	7	NA	YCR022C	21	84	31493	10118	32146	10308	21	83	31531	10158	32072	10438	22	84	31554	10233	32152	10411	22	83	31674	10230	31962	10338	-0.00321699	-0.0166814	-0.00942742	-0.0178846	0.006664	0.0062537	0.00227091	0.0105934	-0.0118026	0.00644551	0.198987
Plate02	OPT	11	5	NA	YCR023C	21	88	31453	10110	31953	10349	21	87	31450	10112	32137	10466	22	88	31343	10171	32217	10413	22	87	31479	10128	32186	10366	-0.0192204	-0.0139597	-0.00506841	-0.00420019	0.00455634	0.00420362	-0.00745212	0.00497044	-0.0106122	0.00156957	0.0760561
Plate02	OPT	11	3	PMP1	YCR024C-A	21	92	30547	9313	31413	9550	21	91	30597	9341	31613	9636	22	92	31093	9495	32038	9718	22	91	30960	9524	31686	9836	-0.00149779	0.00607148	0.0294322	-0.00315059	0.00652751	0.00757268	0.0284688	0.0170665	0.00771382	0.0149089	0.412364
Plate02	OPT	13	23	NA	YCR025C	25	52	30371	8909	31139	9025	25	51	29636	8308	30415	8369	26	52	30228	8824	31186	8919	26	51	29624	8486	30455	8646	0.019984	0.025862	0.0318532	0.0040227	0.0300027	0.0370183	0.0279888	0.0184804	0.0204305	0.0283726	0.751807
Plate02	OPT	13	21	NPP1	YCR026C	25	56	30351	9170	31224	9290	25	55	30820	9527	31510	9682	26	56	30338	8886	31169	9027	26	55	29409	8289	30316	8333	0.00498569	-0.00439215	0.0219011	0.0222348	0.0054057	0.007288	0.0298384	0.0232156	0.0111824	0.0164369	0.450888
Plate02	OPT	13	19	RHB1	YCR027C	25	60	30837	9649	31661	9845	25	59	30363	9338	31377	9547	26	60	30600	9507	31324	9658	26	59	29893	9065	30928	9116	-0.00551456	-0.00377697	-0.0155943	-0.00198453	-0.00148493	-0.00823825	-0.00611388	-0.0169797	-0.00671758	-0.00820419	-0.170358
Plate02	OPT	13	17	RIM1	YCR028C-A	25	64	29239	11360	30206	11293	25	63	28974	11244	30420	11160	26	64	29666	11809	30407	11933	26	63	28786	11020	30286	11147	-0.202052	-0.178532	-0.22277	-0.187587	-0.238703	-0.250543	-0.235901	-0.249273	-0.197735	-0.243605	-6.10523
Plate02	OPT	13	15	SYP1	YCR030C	25	68	NA	NA	NA	NA	25	67	30056	8650	31216	8914	26	68	30574	8965	31619	9199	26	67	30202	8815	31219	8968	NA	0.0343345	0.039306	0.0301325	NA	0.0324661	0.038794	0.0270361	0.034591	0.0327654	0.862558
Plate02	OPT	13	13	RPS14A	YCR031C	25	72	28879	8549	30209	8708	25	71	29018	8435	30345	8618	26	72	29260	8518	30764	8642	26	71	28447	8080	30001	8269	-0.018654	-0.00125757	0.0259358	0.00605508	-0.0399217	-0.0188316	-0.0100265	-0.0227146	0.00301983	-0.0228736	-0.540199
Plate02	OPT	13	11	BPH1	YCR032W	25	76	30122	9089	31177	9133	25	75	29698	9031	30919	9229	26	76	30103	8976	31363	9127	26	75	30320	9369	31368	9475	0.0139911	-0.0115372	0.0273332	0.000945271	-0.00324996	-0.0275181	0.00553775	-0.0138333	0.0076831	-0.0097659	-0.209731
Plate02	OPT	13	9	SNT1	YCR033W	25	80	24585	7652	25678	7931	25	79	24174	7349	25114	7628	26	80	24882	7635	25781	7892	26	79	24955	7603	25831	7777	-0.28147	-0.292028	-0.269121	-0.252507	-0.263469	-0.257892	-0.237968	-0.228329	-0.273782	-0.246915	-6.18867
Plate02	OPT	13	7	FEN1	YCR034W	25	84	32646	10452	32708	10526	25	83	32548	10448	32463	10321	26	84	32014	9889	32477	9831	26	83	32201	10014	32477	10116	0.0215068	0.0177213	0.0514217	0.0320741	0.0594795	0.05329	0.0589172	0.0618407	0.030681	0.0583819	1.50839
Plate02	OPT	13	5	RBK1	YCR036W	25	88	30097	9201	31241	9272	25	87	30581	9424	31644	9624	26	88	30536	9323	31692	9516	26	87	30478	9261	31491	9348	0.00755603	0.00908544	0.0203049	0.0190346	-0.0148163	-0.000512819	0.00492297	0.00624587	0.0139952	-0.00104007	0.0102625
Plate02	OPT	13	3	PHO87	YCR037C	25	92	31347	9700	32078	9855	25	91	31473	9791	32172	9947	26	92	31277	9611	32098	9834	26	91	31058	9473	31891	9650	0.022539	0.0226318	0.0253729	0.0242183	0.0290432	0.0303406	0.0314534	0.0279125	0.0236905	0.0296874	0.784957
Plate02	OPT	15	23	NA	YCR043C	29	52	30168	8874	31010	8912	29	51	29722	8475	30402	8489	30	52	29483	8618	30612	8554	30	51	30322	8910	31299	9007	0.0202441	0.0141335	0.0230358	0.0324977	0.0192786	0.0263421	-0.00413835	0.0265594	0.0224778	0.0170104	0.465348
Plate02	OPT	15	21	PER1	YCR044C	29	56	29942	8550	30892	8680	29	55	30045	8697	31100	8811	30	56	30890	9423	31866	9602	30	55	28655	7804	29858	7950	0.0315485	0.034855	0.0259741	0.0268291	0.0342112	0.0272629	0.0206643	0.0221262	0.0298017	0.0260662	0.693658
Plate02	OPT	15	19	NA	YCR045C	29	60	29051	8310	29855	8336	29	59	28505	8270	29747	8267	30	60	28427	8007	29504	8078	30	59	29296	8493	30455	8481	-0.0104859	-0.0116999	-0.0107913	0.018554	-0.00393198	-0.0384994	-0.0162977	-0.00505099	-0.00360576	-0.015945	-0.365518
Plate02	OPT	15	17	ARE1	YCR048W	29	64	29939	8671	30928	8842	29	63	30379	8882	31421	9121	30	64	29813	8718	30971	8791	30	63	30087	8722	31164	8880	0.0203518	0.0318063	0.0276047	0.0335428	0.0224246	0.033006	0.00927914	0.0277976	0.0283264	0.0231269	0.619553
Plate02	OPT	15	15	NA	YCR049C	29	68	30584	9225	31700	9504	29	67	30762	9454	31821	9767	30	68	30722	9398	31666	9472	30	67	30067	8925	31153	8952	0.0217424	0.0110438	0.0217744	0.026873	0.0166001	0.0093653	0.0113115	0.00767252	0.0203584	0.0112374	0.319798
Plate02	OPT	15	13	NA	YCR050C	29	72	30051	9280	31513	9485	29	71	29754	8955	31092	9036	30	72	28994	8603	30297	8661	30	71	30932	9828	31720	10006	0.0102474	0.0158384	-0.00837973	-0.0125714	-0.0248482	-0.016746	-0.0370424	-0.00924316	0.00128364	-0.0219699	-0.517417
Plate02	OPT	15	11	NA	YCR051W	29	76	30441	9419	31427	9543	29	75	30477	9167	31544	9405	30	76	31328	9983	32055	10301	30	75	30845	9688	31706	9992	-9.48e-06	0.0183783	-0.00904596	-0.0125847	-0.00971036	0.0143095	0.00569281	-0.0040757	-0.000815475	0.00155406	0.0756651
Plate02	OPT	15	9	THR4	YCR053W	29	80	28549	8087	29705	8290	29	79	28013	7874	29306	8112	30	80	28926	8173	29990	8375	30	79	28999	8180	30012	8408	-0.0168373	-0.0282131	-0.00453078	-0.00598981	-0.0162143	-0.0312406	0.00136682	0.00576874	-0.0138928	-0.0100798	-0.217646
Plate02	OPT	15	7	YIH1	YCR059C	29	84	31224	9807	32123	9951	29	83	31520	9948	32129	10101	30	84	30848	9675	31959	9903	30	83	31219	9649	31877	9696	0.0189986	0.0092498	0.0110324	0.0199531	0.0122725	0.021343	-0.00282691	0.0244781	0.0148085	0.0138167	0.384827
Plate02	OPT	15	5	TAH1	YCR060W	29	88	29344	8604	30580	8737	29	87	30078	8852	31429	8987	30	88	30236	8798	31219	8822	30	87	28580	7898	30437	8230	0.00494407	0.0430618	0.0421465	0.0402089	-0.0125061	0.0151046	0.0309379	0.00642192	0.0325903	0.0099896	0.28834
Plate02	OPT	15	3	NA	YCR061W	29	92	31366	9925	32183	10125	29	91	31135	9415	32354	9785	30	92	31025	9518	32217	9800	30	91	31629	10087	32607	10374	0.0113577	0.0462728	0.0358877	0.0241701	0.0127126	0.0379265	0.0219719	0.0181599	0.0294221	0.0226927	0.608608
Plate02	OPT	2	22	NA	YCR062W	3	54	29932	9009	31007	9268	3	53	30600	9579	31507	9870	4	54	30321	9187	31117	9252	4	53	30402	9186	31352	9406	-0.00842652	-0.0179666	0.000486815	0.00501818	-0.00925828	-0.0120349	0.00186187	0.00751441	-0.00522203	-0.00297923	-0.0386273
Plate02	OPT	2	18	HCM1	YCR065W	3	62	30036	8901	30930	9010	3	61	29594	8595	30859	8776	4	62	29360	8369	30334	8458	4	61	29516	8574	30563	8731	0.00667473	0.0210941	0.0121471	0.00426647	0.0077202	0.00580558	0.0117331	0.00240531	0.0110456	0.00691606	0.21085
Plate02	OPT	2	16	SED4	YCR067C	3	66	30550	9600	31238	9690	3	65	30413	9328	31166	9468	4	66	30148	9064	31103	9276	4	65	30125	9103	31037	9290	-0.0239187	-0.012591	-0.00235027	-0.00803686	-0.0171879	-0.00394636	0.000762982	-0.00428145	-0.0117242	-0.00616319	-0.118901
Plate02	OPT	2	14	ATG15	YCR068W	3	70	30200	9397	31224	9700	3	69	29814	9132	31032	9299	4	70	29943	9154	30900	9419	4	69	29912	8973	30980	9196	-0.025621	-0.00908166	-0.0275159	-0.00468604	-0.0244967	-0.0284255	-0.0213859	-0.00739902	-0.0167262	-0.0204268	-0.478511
Plate02	OPT	2	12	CPR4	YCR069W	3	74	31213	10125	31798	10456	3	73	31183	10200	31770	10461	4	74	30952	9849	31720	10169	4	73	30953	9883	31569	10224	-0.0368739	-0.039147	-0.0235826	-0.0377733	-0.0128642	-0.0205021	-0.00952404	-0.0121118	-0.0343442	-0.0137505	-0.310191
Plate02	OPT	2	10	IMG2	YCR071C	3	78	32390	13568	32711	13762	3	77	32603	13811	33250	14225	4	78	30943	12670	31658	12822	4	77	31045	12462	31669	12748	-0.14017	-0.120066	-0.17519	-0.170959	-0.138257	-0.135103	-0.193679	-0.175039	-0.151596	-0.16052	-4.0105
Plate02	OPT	2	8	SSK22	YCR073C	3	82	30233	9567	31095	9732	3	81	30482	9653	31535	9794	4	82	29896	9078	30857	9155	4	81	30119	9304	30999	9315	-0.036973	-0.010664	-0.0100469	-0.0126222	-0.0363853	-0.0261829	-0.0179294	-0.0221939	-0.0175765	-0.0256729	-0.610774
Plate02	OPT	2	6	SOL2	YCR073W-A	3	86	29404	8592	30286	8691	3	85	29816	8804	30701	8988	4	86	29331	8413	30097	8576	4	85	29051	8412	29932	8615	-0.011753	-0.00753395	-0.0150456	-0.03018	-0.00714954	0.00143716	0.00531314	-0.0142122	-0.0161281	-0.00365287	-0.055611
Plate02	OPT	2	4	ERS1	YCR075C	3	90	31703	9729	32440	9935	3	89	31143	9527	32075	9722	4	90	31619	9824	32061	9878	4	89	31211	9359	32115	9545	0.0417464	0.0316811	0.0197754	0.0471575	0.0506372	0.0292262	0.0375706	0.0477272	0.0350901	0.0412903	1.07749
Plate02	OPT	2	2	NA	YCR076C	3	94	31263	9774	32380	10029	3	93	31189	9792	32288	10146	4	94	31487	9944	32451	10259	4	93	31649	10136	32664	10466	0.0312787	0.017166	0.0209084	0.0222479	0.0175087	0.0110792	0.0194249	0.0158501	0.0229003	0.0159657	0.439009
Plate02	OPT	4	22	PAT1	YCR077C	7	54	29612	9446	31293	9895	7	53	29648	9898	30971	10414	8	54	29067	9360	30821	9867	8	53	29292	9138	30499	9381	-0.0346647	-0.0924719	-0.0659607	-0.0529197	-0.0697176	-0.104133	-0.101065	-0.0656232	-0.0615043	-0.0851346	-2.10991
Plate02	OPT	4	20	NA	YCR079W	7	58	30172	8664	31222	8923	7	57	29865	8590	31169	8952	8	58	30143	8672	31131	9049	8	57	28035	7763	29110	7965	0.0340109	0.0279796	0.0174986	-0.0276131	0.0390923	0.0250536	0.0363494	-0.0171695	0.012969	0.0208314	0.561682
Plate02	OPT	4	16	AHC2	YCR082W	7	66	29176	8143	30324	8376	7	65	29334	8696	30523	8867	8	66	28126	7745	29454	7763	8	65	29692	8712	30862	8934	0.0188636	-0.0100268	0.0175403	0.00814222	0.022009	-0.022021	-0.00863025	0.00145508	0.00862983	-0.0017968	-0.0088162
Plate02	OPT	4	14	TRX3	YCR083W	7	70	30493	9567	31095	9649	7	69	30468	9495	31202	9658	8	70	30822	9714	31377	9925	8	69	30627	9629	31382	9867	-0.0309535	-0.0241145	-0.0308797	-0.0264744	-0.0184114	-0.0141925	-0.00773058	-0.0142538	-0.0281055	-0.0136471	-0.307583
Plate02	OPT	4	12	NA	YCR085W	7	74	31027	9584	31759	9878	7	73	30735	9690	31627	10014	8	74	30927	9730	31722	10050	8	73	30885	9766	31722	10133	-0.00103482	-0.0195807	-0.0154311	-0.0210343	0.0167188	-0.0117663	-0.00183273	-0.00756199	-0.0142702	-0.00111055	0.00848558
Plate02	OPT	4	10	CSM1	YCR086W	7	78	29468	8422	30517	8702	7	77	29925	8767	30930	9061	8	78	29627	8541	30520	8727	8	77	29894	8780	30824	8910	0.00352988	0.00255683	0.00159668	0.00747076	0.0139635	0.0124265	0.0133211	0.00907147	0.00378854	0.0121957	0.343959
Plate02	OPT	4	8	NA	YCR087C-A	7	82	29939	9290	30969	9481	7	81	30016	9454	30947	9550	8	82	30114	9422	31065	9454	8	81	29769	9092	30840	9300	-0.0273535	-0.0340539	-0.0185961	-0.022602	-0.0334974	-0.0420796	-0.0325704	-0.0280172	-0.0256514	-0.0340412	-0.821753
Plate02	OPT	4	6	NA	YCR087W	7	86	30898	9579	31734	9790	7	85	30774	9423	31588	9585	8	86	31658	10039	32001	10283	8	85	31085	9773	31860	10007	0.00341097	0.00805718	-0.0116085	-0.00294223	0.00835149	0.012767	0.0237183	0.00551715	-0.000770643	0.0125885	0.353863
Plate02	OPT	4	4	ABP1	YCR088W	7	90	30874	9297	31886	9614	7	89	30865	9522	31821	9776	8	90	31017	9314	31996	9630	8	89	30390	8968	31321	9228	0.0264766	0.0104069	0.0328599	0.0165129	0.0301841	0.0107667	0.0384298	0.0259703	0.021564	0.0263377	0.700505
Plate02	OPT	4	2	FIG2	YCR089W	7	94	30237	8798	31310	9122	7	93	28544	7961	29708	8198	8	94	28607	8089	29415	8313	8	93	29502	8525	30574	8708	0.024069	-0.00793016	-0.0396666	0.00700483	0.0310065	-0.003014	-0.0123155	0.00619164	-0.00413073	0.00546714	0.174321
Plate02	OPT	6	22	NA	YCR090C	11	54	28864	8071	29953	8192	11	53	28740	7972	29684	8032	12	54	29327	8313	30262	8357	12	53	28402	7688	29488	7861	0.0099333	0.0064645	0.016255	0.0098074	0.00772895	0.0096203	0.0150758	0.0174483	0.0106151	0.0124683	0.350833
Plate02	OPT	6	20	KIN82	YCR091W	11	58	30329	9853	31263	10088	11	57	29829	9498	30999	9621	12	58	29526	9663	30778	9826	12	57	29752	9875	30900	10068	-0.050093	-0.0356439	-0.0660944	-0.0743803	-0.0527669	-0.0588365	-0.0938584	-0.0949491	-0.0565529	-0.0751027	-1.85699
Plate02	OPT	6	18	MSH3	YCR092C	11	62	31007	9904	31332	9988	11	61	29546	8984	30925	9179	12	62	30179	9300	31307	9481	12	61	30343	9579	31103	9781	-0.0383966	-0.00718891	-0.00374132	-0.0399281	-0.0100569	-0.0339087	-0.0176958	-0.0297506	-0.0223137	-0.022853	-0.539681
Plate02	OPT	6	16	NA	YCR095C	11	66	30654	9831	31424	10027	11	65	30771	9905	31555	10143	12	66	30223	9461	31186	9597	12	65	30601	9648	31432	9900	-0.0346343	-0.0333433	-0.0207727	-0.0252938	-0.0285473	-0.0262961	-0.0282828	-0.0175808	-0.028511	-0.0251768	-0.598266
Plate02	OPT	6	14	GIT1	YCR098C	11	70	30575	9587	31493	9875	11	69	29881	8866	31026	9099	12	70	30085	9185	31122	9357	12	69	29904	9024	31051	9264	-0.0192919	0.00620195	-0.00725661	-0.00504474	-0.0144069	0.000209189	-0.0142517	-0.012548	-0.00634782	-0.0102494	-0.22192
Plate02	OPT	6	12	NA	YCR099C	11	74	30513	9330	31427	9594	11	73	30613	9565	31507	9792	12	74	31074	9979	31748	10174	12	73	30539	9457	31530	9729	-0.00375935	-0.0124686	-0.0219688	-0.00638132	0.00275119	-0.00999602	-0.0112716	-0.00615087	-0.0111445	-0.00616683	-0.118992
Plate02	OPT	6	10	NA	YCR100C	11	78	30892	9488	31708	9830	11	77	30649	9479	31443	9724	12	78	30937	9493	31641	9751	12	77	30956	9567	31700	9819	-0.00120585	-0.0120695	-0.000256445	-0.000986097	0.015406	-0.000436258	0.0180535	0.0132776	-0.00362948	0.0115752	0.328316
Plate02	OPT	6	8	NA	YCR101C	11	82	30918	9604	31739	9861	11	81	31192	9721	31883	9892	12	82	31123	9765	31734	10009	12	81	31177	9869	31832	10155	-0.00123244	0.00655739	-0.0118051	-0.0148688	0.00768184	0.0168989	0.00873122	0.00423831	-0.00533723	0.00938757	0.273162
Plate02	OPT	6	6	NA	YCR102C	11	86	31263	9828	32226	10048	11	85	30876	9428	31857	9676	12	86	31174	9784	32041	10063	12	85	31186	9878	32061	10202	0.0194681	0.0200116	0.00574822	-0.00214749	0.0132687	0.0192957	0.0106922	0.00414953	0.0107701	0.0118515	0.335282
Plate02	OPT	6	4	NA	YCR102W-A	11	90	31049	9418	32050	9639	11	89	30944	9341	31891	9604	12	90	31300	9556	32123	9803	12	89	31438	9776	32231	10021	0.0359057	0.027545	0.0292523	0.021634	0.0318641	0.0312067	0.0374579	0.0291622	0.0285842	0.0324227	0.853919
Plate02	OPT	6	2	ADH7	YCR105W	11	94	29036	8153	30604	8523	11	93	29123	8262	30561	8634	12	94	28510	8031	29948	8412	12	93	29154	8252	30737	8544	0.025214	0.0124829	-0.0108794	0.0326084	0.0111741	0.00601332	-0.0129929	0.00920749	0.0148565	0.00335051	0.120957
Plate02	OPT	8	22	RDS1	YCR106W	15	54	29816	8388	30672	8594	15	53	30166	8672	31274	8806	16	54	28877	7944	30046	8112	16	53	30022	8579	31062	8690	0.0237077	0.0472659	0.024113	0.0424516	0.0414142	0.037925	0.0222745	0.0369143	0.0343846	0.034632	0.909619
Plate14	OPT	12	14	AAD3	YCR107W	87	70	18124	8829	18084	8960	87	69	23507	11492	22676	11230	88	70	18947	9167	17863	8797	88	69	20494	10236	19786	10042	0.0064031	0.0300526	0.0135889	-0.0179958	0.0346841	0.0592231	0.0491237	0.0138455	0.00801219	0.0392191	0.347228
Plate02	OPT	8	20	RMD1	YDL001W	15	58	29893	9106	31230	9390	15	57	29953	9018	31227	9354	16	58	30183	9264	31377	9566	16	57	29929	8985	31238	9278	-0.00224613	0.0002847	-0.0051778	0.00688408	-0.0206247	-0.00861101	-0.0143246	-0.00730448	-6.38e-05	-0.0127162	-0.284113
Plate02	OPT	8	18	NHP10	YDL002C	15	62	27263	7545	28820	7849	15	61	27579	7723	28866	8001	16	62	27435	7611	28794	7857	16	61	26871	7533	28050	7753	-0.0365118	-0.048754	-0.0392107	-0.0821831	-0.047343	-0.0453618	-0.0427133	-0.0745521	-0.0516649	-0.0524925	-1.28695
Plate02	OPT	8	16	PTC1	YDL006W	15	66	29028	8674	30351	8913	15	65	26770	7514	28095	7756	16	66	25926	7316	27734	7603	16	65	25973	7336	27046	7570	-0.0259791	-0.0792148	-0.0889466	-0.136283	-0.0414831	-0.0796857	-0.117901	-0.116911	-0.082606	-0.0889953	-2.20724
Plate02	OPT	8	14	NA	YDL010W	15	70	30480	9475	31421	9724	15	69	30378	9285	31368	9462	16	70	30395	9372	31293	9565	16	69	30696	9485	31624	9776	-0.0136007	0.00191736	-0.0109498	-0.0032113	-0.0117053	-0.00268125	-0.00891773	0.00228324	-0.00646112	-0.00525525	-0.0960098
Plate02	OPT	8	12	NA	YDL011C	15	74	30262	9490	31382	9809	15	73	30345	9558	31318	9774	16	74	30386	9465	31327	9729	16	73	30329	9431	31357	9659	-0.0223818	-0.0243619	-0.0205124	-0.013367	-0.028001	-0.0278861	-0.0173482	-0.018438	-0.0201558	-0.0229183	-0.541327
Plate02	OPT	8	10	NA	YDL012C	15	78	30162	8958	31078	9158	15	77	30616	9570	31527	9843	16	78	31255	9900	31849	10104	16	77	30433	9468	31457	9695	0.00513733	-0.0146795	-0.0102734	-0.00901087	0.0112273	-0.0101997	0.00712539	-0.0143584	-0.00720659	-0.00155134	-0.0026275
Plate02	OPT	8	8	HEX3	YDL013W	15	82	NA	3348	NA	3496	15	81	28808	8684	30241	8979	16	82	NA	3580	NA	3512	16	81	NA	1813	NA	1165	NA	-0.0392291	NA	NA	NA	-0.0580604	NA	NA	-0.0392291	-0.0580604	-1.42732
Plate02	OPT	8	6	ERP3	YDL018C	15	86	30240	9102	31402	9374	15	85	30505	9557	31504	9800	16	86	30817	9550	31857	9809	16	85	30358	9315	31424	9649	0.0109059	-0.0132443	0.0105617	-0.0079782	0.00373761	-0.0167639	0.00519645	-0.0066233	6.13e-05	-0.00361329	-0.0546131
Plate02	OPT	8	4	OSH2	YDL019C	15	90	31487	10018	32200	10291	15	89	31161	9900	31987	10143	16	90	31429	9992	32010	10166	16	89	30718	9597	31521	9708	0.00160731	-0.00334153	-0.0032841	-0.00550016	0.0137846	0.000743689	0.011842	-0.00541045	-0.00262962	0.00523997	0.168593
Plate02	OPT	8	2	RPN4	YDL020C	15	94	27256	7565	28460	7853	15	93	26662	7347	27830	7560	16	94	26885	7478	27993	7687	16	93	26387	7260	27342	7469	-0.0629133	-0.0770985	-0.0792103	-0.102685	-0.0502438	-0.067028	-0.0668463	-0.0763101	-0.0804768	-0.0651071	-1.60498
Plate02	OPT	10	22	SRF4	YDL023C	19	54	29887	8446	30808	8662	19	53	30596	8819	31608	9068	20	54	30319	8568	31357	8838	20	53	30538	8713	31482	9001	0.0272669	0.0488512	0.0503067	0.0455726	0.040564	0.0535439	0.0582722	0.0594271	0.0429994	0.0529518	1.37149
Plate02	OPT	10	20	DIA3	YDL024C	19	58	27916	7638	28731	7791	19	57	29478	8306	30688	8567	20	58	29299	8297	30201	8417	20	57	28817	7832	29882	7929	-0.0368406	0.0271836	0.00651172	0.0306095	-0.0112781	0.0262837	0.0147461	0.0303662	0.00686606	0.0150295	0.415404
Plate02	OPT	10	18	NA	YDL025C	19	62	30690	9015	31471	9363	19	61	30181	8916	31051	9099	20	62	30271	8854	31197	9004	20	61	30549	8794	31324	9146	0.0165133	0.00794139	0.0256944	0.0231407	0.0422119	0.0163409	0.0281776	0.0526547	0.0183224	0.0348463	0.915021
Plate02	OPT	10	16	NA	YDL026W	19	66	30431	9438	31527	9741	19	65	30453	9209	31566	9560	20	66	30527	9385	31571	9750	20	65	30491	9362	31510	9672	-0.00744794	0.00836825	-0.00503662	-0.00367026	-0.011991	0.00901677	-0.000941674	-0.00147121	-0.00194664	-0.00134679	0.00252952
Plate02	OPT	10	14	NA	YDL027C	19	70	30002	8861	31015	9048	19	69	29089	8332	30345	8457	20	70	29491	8815	30718	9001	20	69	30578	9373	31449	9650	0.00952246	0.0130077	-0.00740362	-0.00631315	0.00903687	-0.00349442	-0.0222234	0.00356661	0.00220334	-0.00327858	-0.0461743
Plate02	OPT	10	12	SLM3	YDL033C	19	74	31391	12167	31714	12618	19	73	30785	11911	31734	12292	20	74	32121	12798	32647	13419	20	73	30498	11807	31410	12372	-0.161599	-0.144396	-0.130575	-0.171713	-0.13413	-0.161753	-0.118109	-0.175868	-0.152071	-0.147465	-3.68137
Plate02	OPT	10	10	NA	YDL034W	19	78	31730	10282	32234	10602	19	77	30914	9713	31779	10059	20	78	31000	9653	31880	9990	20	77	31095	9893	31891	10209	-0.0157648	-0.0120864	-0.000399071	-0.0143659	0.0105693	-0.00136405	0.00930498	-0.00320344	-0.010654	0.0038267	0.132962
Plate02	OPT	10	8	GPR1	YDL035C	19	82	29135	8318	30431	8644	19	81	28364	7711	29697	7966	20	82	28353	7747	29637	8002	20	81	28766	7996	30006	8228	0.00251373	0.013926	0.00611486	0.0102551	0.00115046	0.0121327	0.00725559	0.0088576	0.00820244	0.00734909	0.221768
Plate02	OPT	10	6	NA	YDL036C	19	86	30967	9879	31852	10156	19	85	31412	10331	32209	10676	20	86	31144	9914	32149	10225	20	85	31181	10007	32089	10277	-0.0135489	-0.0220524	0.00240467	-0.00513476	-0.0108435	-0.0145118	-0.00149624	-0.00612201	-0.00958284	-0.00824339	-0.171346
Plate02	OPT	10	4	BSC1	YDL037C	19	90	31319	9892	32377	10334	19	89	31015	9786	31967	10078	20	90	31471	10033	32308	10287	20	89	30799	9667	31891	9980	0.0109931	-0.00036479	0.0092928	0.0010448	0.0120801	-0.000273213	0.0115679	-0.00553368	0.00524149	0.00446029	0.148936
Plate02	OPT	10	2	NA	YDL038C	19	94	32111	10297	32483	10506	19	93	31741	10021	32474	10270	20	94	32101	10224	32777	10558	20	93	31297	9733	32394	10064	0.00735849	0.021767	0.0242313	0.0298815	0.035023	0.0306499	0.0396537	0.0230481	0.0208096	0.0320937	0.845623
Plate02	OPT	12	22	PRM7	YDL039C	23	54	29732	8432	30469	8593	23	53	30076	8521	30808	8642	24	54	30339	8721	30977	8841	24	53	30162	8642	31095	8852	0.00962591	0.0289921	0.0238361	0.0310931	0.0312652	0.0462136	0.0451421	0.0404932	0.0233868	0.0407785	1.06458
Plate02	OPT	12	20	NAT1	YDL040C	23	58	29959	8637	30859	8790	23	57	29823	8772	30884	8976	24	58	28802	7936	29876	8145	24	57	30882	9226	31756	9543	0.0199142	0.00623517	0.00900301	0.0227225	0.0270336	0.00490448	0.0178856	0.0367925	0.0144687	0.0216541	0.582422
Plate02	OPT	12	18	NA	YDL041W	23	62	NA	NA	NA	NA	23	61	NA	NA	NA	NA	24	62	6141	1093	5879	994	24	61	NA	NA	NA	NA	NA	NA	-0.0215702	NA	NA	NA	-0.0259695	NA	-0.0215702	-0.0259695	-0.618252
Plate02	OPT	12	6	SIR2	YDL042C	23	86	NA	NA	NA	NA	23	85	NA	NA	NA	NA	24	86	7323	1297	7144	1203	24	85	NA	NA	NA	NA	NA	NA	0.0202917	NA	NA	NA	0.00951706	NA	0.0202917	0.00951706	0.276426
Plate02	OPT	12	16	NPC2	YDL046W	23	66	30300	9114	31354	9292	23	65	30336	9118	31352	9298	24	66	30223	8923	31285	9111	24	65	30631	9225	31683	9428	0.0138469	0.0132471	0.0232127	0.0262281	0.00680781	0.00892963	0.0185907	0.0198094	0.0191337	0.0135344	0.37771
Plate02	OPT	12	12	STP4	YDL048C	23	74	29876	8656	31128	8879	23	73	30766	9433	31722	9668	24	74	30447	9081	31566	9275	24	73	30428	9118	31555	9317	0.0311381	0.0112881	0.0297872	0.0258115	0.0195035	0.0113869	0.0197999	0.0152403	0.0245062	0.0164826	0.452041
Plate02	OPT	12	14	NA	YDL050C	23	70	29731	8685	30799	8946	23	69	29968	8799	30950	9075	24	70	30118	8808	30919	9010	24	69	30202	8872	31183	9131	0.00276121	0.00282735	0.00590829	0.0145655	0.00671737	0.0124159	0.0219147	0.021797	0.0065156	0.0157113	0.432593
Plate02	OPT	12	10	LHP1	YDL051W	23	78	31161	9628	31984	9851	23	77	31200	9869	31866	10149	24	78	31017	9464	31779	9672	24	77	31094	9595	31928	9829	0.0163634	-0.0121115	0.0149303	0.0140485	0.0222434	0.0057998	0.0258786	0.0203717	0.00830767	0.0185734	0.504752
Plate02	OPT	12	8	SLC1	YDL052C	23	82	29252	8647	30450	8685	23	81	30320	9370	31332	9627	24	82	29412	8860	30507	8899	24	81	29451	8680	30634	8803	0.000296659	-0.0127802	-0.0138181	0.00312609	-0.0230984	-0.0139179	-0.0319417	-0.0123037	-0.00579388	-0.0203154	-0.475704
Plate02	OPT	12	4	PBP4	YDL053C	23	90	31245	9823	32323	10184	23	89	30736	9565	31866	9850	24	90	30008	9008	31081	9163	24	89	30474	9336	31672	9520	0.0170532	0.0083089	0.00495138	0.0186316	0.0124409	-0.00156642	-0.00390446	-0.00043481	0.0122363	0.00163381	0.0776756
Plate02	OPT	12	2	MCH1	YDL054C	23	94	31374	9720	32203	9863	23	93	30930	9465	31999	9598	24	94	32121	10168	32457	10248	24	93	30281	9029	31544	9272	0.0305423	0.0353803	0.0220338	0.0285036	0.0292738	0.0198918	0.0450868	0.0130347	0.029115	0.0268218	0.71271
Plate02	OPT	14	22	MBP1	YDL056W	27	54	28742	7788	29506	7905	27	53	29624	8192	30329	8250	28	54	29151	7997	29824	8041	28	53	28244	7549	29244	7730	0.00659623	0.0308192	0.0154383	0.00617735	0.0300193	0.0480125	0.0356921	0.0224616	0.0147578	0.0340464	0.894854
Plate02	OPT	14	20	RAD59	YDL059C	27	58	NA	6496	NA	6855	27	57	25277	6442	26342	6738	28	58	26819	6738	27734	6977	28	57	27490	6967	28475	7303	NA	-0.0852766	-0.0145847	-0.00106216	NA	-0.0444725	0.0254572	0.0420763	-0.0336412	0.00768698	0.230287
Plate02	OPT	14	18	RPS29B	YDL061C	27	62	30453	8776	31658	9150	27	61	29584	8178	30623	8442	28	62	27109	7215	28309	7396	28	61	29470	8179	30658	8423	0.0458047	0.0337515	-0.0237278	0.0378887	0.047792	0.0466959	-0.0176676	0.0387124	0.0234293	0.0288832	0.764681
Plate02	OPT	14	16	NA	YDL062W	27	66	29979	8626	31246	8887	27	65	29968	8571	31371	8806	28	66	30187	8553	31299	8732	28	65	29146	8071	30450	8306	0.0386227	0.0539271	0.0551962	0.0340699	0.0294588	0.0339738	0.0507138	0.0274725	0.045454	0.0354047	0.9291
Plate02	OPT	14	14	PEX19	YDL065C	27	70	27879	7759	29030	7875	27	69	27612	7680	28902	7934	28	70	28122	7792	29120	7967	28	69	27699	7707	28968	7947	-0.0241553	-0.0393724	-0.0271002	-0.0359584	-0.027882	-0.0379986	-0.0142473	-0.0348538	-0.0316466	-0.0287454	-0.688239
Plate02	OPT	14	12	IDP1	YDL066W	27	74	29659	8909	30718	9010	27	73	29139	8375	30356	8486	28	74	29702	8723	30726	8949	28	73	30278	9451	31219	9539	-0.00813651	0.0111802	-0.00258791	-0.0141872	-0.0191714	-0.00432143	0.00111137	-0.0236385	-0.00343284	-0.011505	-0.253577
Plate02	OPT	14	10	BDF2	YDL070W	27	78	29687	8764	30868	8878	27	77	28508	8150	30171	8399	28	78	29410	8395	30377	8609	28	77	29905	8976	31169	9142	0.0131854	0.00603632	0.00177672	0.0127241	-0.0037852	-0.0257915	0.0126151	-0.00815566	0.00843063	-0.00627932	-0.121828
Plate02	OPT	14	8	NA	YDL071C	27	82	29766	8787	31238	8900	27	81	30255	9135	31669	9277	28	82	29590	8599	30764	8834	28	81	29615	8705	30682	8863	0.0370016	0.0367124	0.00960501	0.0014541	-0.000447909	0.00186541	0.00514229	-0.00323683	0.0211933	0.000830738	0.0574288
Plate14	OPT	12	12	BRE1	YDL074C	87	74	16859	8129	17429	8162	87	73	17648	8362	18626	8348	88	74	16696	8125	17610	8300	88	73	16505	7628	17137	7856	0.0811779	0.14898	0.0732683	0.109078	0.0408535	0.0701632	0.0269785	0.097227	0.103126	0.0588056	0.499982
Plate02	OPT	14	4	RXT3	YDL076C	27	90	30674	8918	31773	9128	27	89	30959	9053	32089	9434	28	90	31308	9115	32007	9341	28	89	30894	9033	31931	9170	0.0553937	0.053562	0.0549473	0.0628804	0.0498188	0.057049	0.0750585	0.0544285	0.0566959	0.0590887	1.52622
Plate02	OPT	2	23	MDH3	YDL078C	3	52	30221	9449	31346	9616	3	51	30288	9519	31307	9757	4	52	NA	7444	NA	7764	4	51	30892	10058	31647	10319	-0.0110018	-0.0239161	NA	-0.0385752	-0.0274168	-0.0286091	NA	-0.0297597	-0.0244977	-0.0285952	-0.684451
Plate02	OPT	2	21	MRK1	YDL079C	3	56	29644	9097	30778	9022	3	55	29462	9025	30647	9335	4	56	30162	9210	31125	9297	4	55	28637	8304	29879	8367	-0.00491061	-0.038898	-0.00244088	-0.0116466	-0.0371977	-0.0435131	-0.0111026	-0.0325853	-0.014474	-0.0310997	-0.747594
Plate02	OPT	2	19	THI3	YDL080C	3	60	29355	8469	30482	8610	3	59	29528	8381	30824	8660	4	60	30017	8777	31172	9008	4	59	29435	8677	30729	8839	0.00904881	0.02855	0.0236414	0.00674381	0.00143748	0.0222134	0.0178405	-0.0131368	0.016996	0.00708864	0.215202
Plate02	OPT	2	17	RPP1A	YDL081C	3	64	29902	8520	31172	8796	3	63	30172	8725	31363	9082	4	64	28843	7653	30214	7849	4	63	29576	8147	30739	8364	0.0410791	0.0309021	0.0617691	0.0488313	0.0343647	0.0333487	0.0523681	0.0493508	0.0456454	0.0423581	1.10441
Plate02	OPT	2	15	RPL13A	YDL082W	3	68	29726	9019	30980	9249	3	67	29229	8564	30644	8865	4	68	NA	6331	NA	6622	4	67	28537	8278	29640	8320	-0.0088344	-0.00137226	NA	-0.0242615	-0.0244847	-0.016693	NA	-0.0370408	-0.0114894	-0.0260728	-0.620858
Plate02	OPT	2	13	RPS16B	YDL083C	3	72	29495	9128	31081	9359	3	71	28262	8218	29779	8484	4	72	28824	8057	30163	8265	4	71	29575	9008	30788	9182	-0.0102704	-0.0293994	0.0178102	-0.0170186	-0.0504107	-0.0504913	0.00640449	-0.0340486	-0.00971956	-0.0321365	-0.773735
Plate02	OPT	2	11	NDE2	YDL085W	3	76	31091	9897	31658	10029	3	75	30778	9680	31633	9904	4	76	30205	9075	31131	9291	4	75	30579	9559	31413	9700	-0.018449	-0.0115779	-0.00155988	-0.0124319	-0.00378633	-0.00801673	0.00371566	-0.011839	-0.0110047	-0.00498159	-0.0891103
Plate02	OPT	2	9	NA	YDL086W	3	80	30905	9451	31793	9724	3	79	31001	9700	31970	10036	4	80	30388	8975	31310	9140	4	79	30175	8727	30958	8871	0.0121697	0.00268137	0.0226464	0.0200231	0.0193539	0.00560412	0.0252042	0.033367	0.0143801	0.0208823	0.562964
Plate02	OPT	2	7	ASM4	YDL088C	3	84	31274	10098	31922	10269	3	83	30734	9761	31602	9907	4	84	30502	9354	31580	9549	4	83	30720	9511	31636	9706	-0.0161651	-0.0139402	0.0101449	0.0026138	-0.00668595	-0.0175077	-3.91e-05	0.00177526	-0.00433666	-0.00561437	-0.105064
Plate02	OPT	2	5	NA	YDL089W	3	88	30729	9529	31694	9815	3	87	30417	9465	31443	9510	4	88	30780	9497	31627	9739	4	87	30415	8932	31435	9157	-0.0011198	0.00354263	-0.000370384	0.0299348	0.000907927	-0.0152108	0.00703016	0.0309258	0.00799681	0.00591325	0.185568
Plate02	OPT	2	3	RAM1	YDL090C	3	92	NA	NA	NA	NA	3	91	NA	NA	NA	NA	4	92	9266	2048	8017	1772	4	91	NA	NA	NA	NA	NA	NA	-0.348143	NA	NA	NA	-0.271134	NA	-0.348143	-0.271134	-6.79928
Plate02	OPT	4	23	UBX3	YDL091C	7	52	29564	8787	30626	8952	7	51	29106	8498	29906	8576	8	52	28590	8179	29805	8231	8	51	28943	8283	30083	8386	-0.00984142	-0.0285846	-0.0042003	0.00102484	-0.0145072	-0.0188762	-0.0230055	-0.00877872	-0.0104004	-0.0162919	-0.374263
Plate02	OPT	4	21	PMT5	YDL093W	7	56	30361	9337	31194	9443	7	55	29642	9042	30799	9293	8	56	30381	9417	31346	9580	8	55	30435	9579	31133	9750	-0.00875912	-0.0249387	-0.00836367	-0.0355996	-0.00829097	-0.0324201	-0.0136751	-0.0233942	-0.0194153	-0.0194451	-0.453761
Plate02	OPT	4	19	NA	YDL094C	7	60	29967	9092	30952	9331	7	59	29313	8731	30563	8796	8	60	30585	9560	30985	9660	8	59	29470	8943	30848	9072	-0.0171431	-0.00125559	-0.0394841	-0.0040525	-0.0142441	-0.0268155	-0.0115088	-0.0355072	-0.0154838	-0.0220189	-0.518651
Plate02	OPT	4	17	PMT1	YDL095W	7	64	29427	8469	30712	8717	7	63	28986	8243	30065	8368	8	64	29857	8816	31084	9080	8	63	30136	9334	31227	9493	0.0158705	0.00140187	0.0117525	-0.0102073	0.00645995	-0.00165296	0.00316394	-0.0235819	0.00470439	-0.00390274	-0.0619105
Plate02	OPT	4	15	NA	YDL096C	7	68	30054	8933	31043	9229	7	67	29977	9000	31128	9262	8	68	30720	9596	31485	9779	8	67	29618	8514	30642	8687	-0.00287667	0.000475963	-0.0130756	0.0135591	0.00604863	-0.00533082	-0.00519203	0.0153256	-0.000479291	0.00271285	0.10488
Plate02	OPT	4	13	NA	YDL099W	7	72	30862	9910	31697	10241	7	71	30779	9857	31722	10166	8	72	30557	9571	31468	9822	8	71	30260	9509	31318	9715	-0.0299638	-0.0232432	-0.0173061	-0.020134	-0.0204408	-0.0219966	-0.0143351	-0.0297188	-0.0226618	-0.0216228	-0.508665
Plate02	OPT	4	11	ARR4	YDL100C	7	76	30396	9012	31466	9155	7	75	30429	9147	31421	9339	8	76	30350	8934	31432	9296	8	75	30038	8659	31076	8855	0.0322271	0.014883	0.018934	0.0295297	0.0224373	0.0127672	0.0263004	0.0303754	0.0238935	0.0229701	0.615601
Plate02	OPT	4	9	QRI7	YDL104C	7	80	32055	11649	32937	12244	7	79	32456	11845	33156	12453	8	80	32238	11774	32925	12302	8	79	32409	11852	33232	12476	-0.0570408	-0.051828	-0.060683	-0.0476429	-0.0579453	-0.0424063	-0.0529815	-0.0459922	-0.0542987	-0.0498313	-1.21985
Plate02	OPT	4	7	PHO2	YDL106C	7	84	30974	9313	31765	9494	7	83	30947	9254	31770	9588	8	84	31382	9650	32072	9910	8	83	31111	9518	31843	9806	0.0269532	0.0203935	0.0183174	0.00980762	0.0356052	0.038796	0.0353936	0.0277985	0.0188679	0.0343983	0.903726
Plate02	OPT	4	5	NA	YDL109C	7	88	30766	9419	31857	9702	7	87	30870	9485	31936	9803	8	88	30523	9272	31753	9612	8	87	31111	9722	32021	10082	0.0181485	0.0164226	0.0174766	0.00309026	0.0125556	0.0141566	0.00838605	0.0113271	0.0137845	0.0116063	0.329101
Plate02	OPT	4	3	NA	YDL110C	7	92	30952	9306	31821	9564	7	91	30540	8986	31452	9189	8	92	31005	9202	31762	9402	8	91	30569	8989	31366	9171	0.0256525	0.0286	0.0336052	0.0240761	0.0347085	0.0345964	0.0471764	0.0363034	0.0279834	0.0381962	0.999477
Plate02	OPT	6	23	TRM3	YDL112W	11	52	29588	8754	30680	8960	11	51	29883	8951	30993	9118	12	52	29114	8693	30121	8895	12	51	29759	8933	30544	9051	-0.00671243	0.00238977	-0.0407783	-0.0236908	-0.0097393	-0.00741717	-0.0372214	-0.014396	-0.0171979	-0.0171935	-0.396993
Plate02	OPT	6	21	ATG20	YDL113C	11	56	29684	8250	30642	8420	11	55	29777	8699	30769	8851	12	56	29876	8435	30898	8639	12	55	29701	8302	30742	8493	0.0370479	0.00853298	0.0354912	0.037462	0.0462102	0.0085799	0.0408905	0.0421088	0.0296335	0.0344473	0.904963
Plate02	OPT	6	19	NA	YDL114W	11	60	30143	9110	31128	9272	11	59	28831	8765	30051	8998	12	60	30059	9435	31076	9622	12	59	28894	8555	30273	8646	-0.000299292	-0.0543137	-0.0303107	-0.00876572	-0.00365659	-0.0641447	-0.0374884	-0.0394459	-0.0234223	-0.0361839	-0.875776
Plate02	OPT	6	17	CYK3	YDL117W	11	64	29270	8518	30377	8655	11	63	29094	8346	30348	8593	12	64	28769	8132	29874	8342	12	63	29013	8358	30214	8631	-0.00223209	0.00114274	-0.00969578	-0.0116161	-0.00932576	-0.00455873	-0.00540564	-0.0114641	-0.00560032	-0.00768855	-0.157358
Plate02	OPT	6	15	NA	YDL118W	11	68	29920	9251	31103	9449	11	67	29119	8429	30134	8587	12	68	29250	8610	30342	8810	12	67	29076	8548	30270	8700	-0.0155624	-0.0134016	-0.0179784	-0.0136581	-0.0314515	-0.011127	-0.0196772	-0.0258961	-0.0151502	-0.022038	-0.519131
Plate02	OPT	6	13	NA	YDL119C	11	72	30751	10962	31686	11283	11	71	30304	10079	31302	10498	12	72	30531	10430	31599	10804	12	71	30496	10822	31622	11176	-0.0944604	-0.0743982	-0.0725021	-0.0928855	-0.104133	-0.072058	-0.0823554	-0.112478	-0.0835615	-0.0927561	-2.30206
Plate02	OPT	6	11	NA	YDL121C	11	76	30340	8738	31385	8935	11	75	30090	8597	31054	8890	12	76	30400	8935	31432	9180	12	75	30156	8732	31111	8938	0.0442565	0.0251086	0.0279249	0.0251104	0.0436225	0.0398524	0.0296296	0.0315962	0.0306001	0.0361752	0.948525
Plate02	OPT	6	9	UBP1	YDL122W	11	80	29413	8308	30644	8520	11	79	29362	8538	30655	8909	12	80	29815	9089	30712	9364	12	79	30416	9448	31346	9639	0.0282634	-0.00425891	-0.0365459	-0.0126795	0.0215675	-0.00484257	-0.0245437	-0.0138606	-0.00630523	-0.00541986	-0.10016
Plate02	OPT	6	7	SNA4	YDL123W	11	84	30348	9307	31402	9538	11	83	30435	9350	31399	9528	12	84	30644	9398	31532	9551	12	83	30555	9554	31418	9685	-0.00137549	-0.000844024	0.00667768	-0.0110021	-0.00662881	-0.00430257	0.00598124	-0.0130778	-0.00163597	-0.00450698	-0.0771445
Plate02	OPT	6	5	NA	YDL124W	11	88	30788	9394	31751	9679	11	87	30369	8947	31435	9189	12	88	30750	9338	31776	9636	12	87	30291	8850	31147	8985	0.0124968	0.0274281	0.0173208	0.0237729	0.016148	0.0264258	0.0182751	0.029914	0.0202546	0.0226907	0.608558
Plate02	OPT	6	3	HNT1	YDL125C	11	92	30914	9035	31776	9346	11	91	30392	8699	31277	8922	12	92	31256	9312	31993	9522	12	91	30592	9108	31641	9328	0.0387891	0.0378856	0.0405149	0.0308908	0.0556019	0.050815	0.0547065	0.0273268	0.0370201	0.0471126	1.22428
Plate02	OPT	8	23	PCL2	YDL127W	15	52	28483	7717	29376	7917	15	51	NA	6523	NA	6608	16	52	28441	7728	29381	7784	16	51	28384	7927	29321	8061	-0.00381911	NA	0.0102018	-0.0221344	0.0198444	NA	0.0156316	-0.0106376	-0.00525055	0.00827947	0.245224
Plate02	OPT	8	21	VCX1	YDL128W	15	56	29243	8810	30129	8935	15	55	28894	8377	29977	8400	16	56	29540	9301	30437	9434	16	55	29229	8709	30187	8818	-0.0435453	-0.00773459	-0.0613851	-0.0296124	-0.0391739	-0.0217718	-0.0623985	-0.030637	-0.0355693	-0.0384953	-0.934051
Plate02	OPT	8	19	NA	YDL129W	15	60	29623	8842	31062	9078	15	59	29968	9140	31098	9392	16	60	29402	8719	30723	8877	16	59	30162	9212	31191	9414	0.0103837	-0.0115987	0.00315482	-0.0067798	-0.01551	-0.0184177	-0.0194359	-0.0112764	-0.00120999	-0.01616	-0.370938
Plate02	OPT	8	17	RPP1B	YDL130W	15	64	30070	9263	31271	9397	15	63	29580	8891	30911	9097	16	64	29661	8834	30900	9027	16	63	29336	8501	30772	8666	7.44e-05	-0.00165493	0.00320666	0.0244211	-0.0220639	-0.0230357	-0.0121196	-0.00303936	0.00651182	-0.0150646	-0.343322
Plate02	OPT	8	15	STF1	YDL130W-A	15	68	29681	8786	30857	9090	15	67	28929	8305	30206	8523	16	68	29886	8633	31023	8867	16	67	30270	9405	31191	9658	-0.00486751	-0.00265558	0.0248638	-0.024884	-0.00626067	-0.0120096	0.0223845	-0.020328	-0.00188583	-0.00405346	-0.0657106
Plate02	OPT	8	13	LYS21	YDL131W	15	72	29830	9014	30925	9075	15	71	30110	9004	31202	9272	16	72	29920	9090	30816	9252	16	71	29704	8898	30889	9208	0.00108382	0.00484757	-0.0205528	-0.0119898	-0.016791	0.00350146	-0.0173289	-0.0150259	-0.00665279	-0.0114111	-0.251209
Plate02	OPT	8	11	RPL41B	YDL133C-A	15	76	30178	9236	31269	9471	15	75	29334	8645	30571	8830	16	76	29824	8897	30745	9035	16	75	29343	8662	30442	8928	-0.0056372	-0.00355844	-0.00827466	-0.0208011	-0.0122518	-0.0171511	-0.00658867	-0.0181479	-0.00956786	-0.0135349	-0.304754
Plate02	OPT	8	9	NA	YDL133W	15	80	30785	9608	31829	9912	15	79	30730	9578	31652	9855	16	80	30978	9637	31812	9806	16	79	30786	9775	31636	10041	0.00144347	-0.00683955	0.00766942	-0.0207972	-0.00172009	-0.0030395	0.00909729	-0.0150523	-0.00463097	-0.00267864	-0.0310489
Plate02	OPT	8	7	PPH21	YDL134C	15	84	29011	8115	29935	8317	15	83	29357	8597	30305	8817	16	84	29673	8712	30353	8887	16	83	29874	8955	30650	9169	-0.00306856	-0.0211817	-0.0236723	-0.025688	0.0133996	-0.01092	0.000135022	-0.00840456	-0.0184026	-0.00144748	-9.12e-06
Plate02	OPT	8	5	NA	YDL134C-A	15	88	30332	8958	31371	9199	15	87	29682	8732	30639	8823	16	88	29519	8564	30458	8727	16	87	30709	9070	31608	9233	0.02223	0.00179335	-0.00275184	0.0359138	0.0229005	-0.00112634	0.00358265	0.0386318	0.0142963	0.0159971	0.439801
Plate02	OPT	8	3	RDI1	YDL135C	15	92	31383	9749	32306	10004	15	91	31223	9533	32211	9787	16	92	31341	9705	32286	10075	16	91	31409	9824	32297	10090	0.0279157	0.036389	0.0217624	0.021511	0.0275846	0.0341401	0.0282409	0.0234473	0.0268945	0.0283532	0.751319
Plate02	OPT	10	23	RPL35B	YDL136W	19	52	29148	7730	30206	7826	19	51	29045	7665	30351	7826	20	52	28382	7368	29431	7502	20	51	30011	8205	30799	8329	0.0635476	0.0735614	0.043918	0.0561614	0.0647871	0.0650212	0.0538682	0.0732166	0.0592971	0.0642233	1.65567
Plate02	OPT	10	21	ARF2	YDL137W	19	56	28290	7545	29324	7633	19	55	27872	7676	29030	7851	20	56	28014	7529	29025	7664	20	55	27171	7133	28267	7196	0.0221549	-0.0216788	-0.00232624	-0.00326915	0.0261801	-0.0188422	0.0085352	-0.00262309	-0.00127982	0.0033125	0.119998
Plate02	OPT	10	19	RGT2	YDL138W	19	60	29946	8745	31092	9140	19	59	29287	8483	30461	8742	20	60	30423	9149	31574	9474	20	59	29483	8436	30767	8611	0.00753436	-0.00382409	0.0152815	0.028832	0.0159338	-0.00469644	0.0121811	0.0136184	0.0119559	0.00925919	0.269925
Plate02	OPT	10	17	CRD1	YDL142C	19	64	30229	9287	31563	9675	19	63	29183	8794	30802	9179	20	64	30369	9496	31636	9851	20	63	29919	9090	31524	9458	-0.000211419	-0.0157996	-0.00766904	0.013021	-0.0131239	-0.0419069	-0.0211014	-0.0173984	-0.00266476	-0.0233826	-0.553033
Plate02	OPT	10	15	NA	YDL144C	19	68	30580	9587	31454	9844	19	67	29982	9083	31065	9229	20	68	30511	9452	31504	9712	20	67	30089	9134	31153	9359	-0.0198329	-0.00134315	-0.00696781	-0.00524826	-0.0140632	-0.012405	-0.00765751	-0.00950393	-0.00834803	-0.0109074	-0.238511
Plate02	OPT	10	13	NA	YDL146W	19	72	29176	8278	30372	8437	19	71	29333	8557	30561	8753	20	72	29732	8717	30780	8991	20	71	29655	8567	30805	8798	0.0166971	0.00225047	-0.00224921	0.0154836	0.008089	-0.00872187	0.00375984	0.0127439	0.00804551	0.00396771	0.136517
Plate02	OPT	10	11	ATG9	YDL149W	19	76	30088	9195	31106	9332	19	75	29454	8653	30688	8851	20	76	30022	9115	31200	9384	20	75	30037	9079	31191	9391	-0.00645819	0.00287547	-0.00387858	-0.00503698	-0.0149166	-0.00951815	-0.0124674	-0.00823977	-0.00312457	-0.0112855	-0.248043
Plate02	OPT	10	9	MSH5	YDL154W	19	80	31963	10640	32118	10841	19	79	30098	9107	31216	9330	20	80	30366	9299	31438	9421	20	79	30049	8890	30933	9077	-0.0383664	0.00135506	0.00984681	0.0014815	0.000904329	-0.0065007	-0.00470558	0.00962205	-0.00642075	-0.000169978	0.032199
Plate02	OPT	10	7	CLB3	YDL155W	19	84	30372	9198	31563	9505	19	83	30123	9184	31546	9513	20	84	30274	9169	31518	9460	20	83	29600	8781	30644	9002	0.0122189	0.0104512	0.0124569	-0.0126743	0.00441157	-0.0115345	0.000196473	-0.0114345	0.00561317	-0.00459023	-0.0792434
Plate02	OPT	10	5	NA	YDL156W	19	88	30533	9281	31580	9548	19	87	30137	8995	31410	9273	20	88	30786	9349	31737	9628	20	87	30957	9493	31804	9676	0.0102185	0.0191833	0.0152132	0.0163646	0.0083002	0.00617152	0.0197978	0.0194123	0.0152449	0.0134205	0.374838
Plate02	OPT	10	3	NA	YDL157C	19	92	32093	10860	32879	11123	19	91	31212	10359	32566	10806	20	92	31874	10371	32798	10778	20	91	31523	10395	32535	10759	-0.00221829	-0.00527004	0.0123102	-0.00458571	-0.00527993	-0.03018	0.0138317	-0.0115922	5.9e-05	-0.00830511	-0.172902
Plate02	OPT	12	23	STE7	YDL159W	23	52	NA	NA	NA	NA	23	51	NA	NA	NA	NA	24	52	6447	1223	6157	1085	24	51	5304	859	5230	804	NA	NA	-0.0663358	0.0647021	NA	NA	-0.103405	0.0618267	-0.000816889	-0.020789	-0.487642
Plate02	OPT	12	19	ENT1	YDL161W	23	60	30008	8713	31219	8977	23	59	30143	9118	31385	9429	24	60	29927	8624	31144	8902	24	59	29278	8019	30375	8227	0.0294016	0.00557296	0.0303475	0.036174	0.0232108	-0.00436225	0.0260701	0.0421701	0.025374	0.0217722	0.5854
Plate02	OPT	12	17	NA	YDL162C	23	64	27572	7596	28518	7745	23	63	28303	7803	29202	7970	24	64	26416	7183	27432	7293	24	63	28656	8043	29545	8249	-0.0473109	-0.0215477	-0.0754147	-0.0243521	-0.0310417	-0.00261272	-0.0642281	-0.00394481	-0.0421564	-0.0254568	-0.605328
Plate02	OPT	12	15	NRP1	YDL167C	23	68	30169	9142	31385	9514	23	67	30283	9009	31443	9252	24	68	30400	9101	31466	9389	24	67	29445	8480	30704	8760	-0.000778299	0.0230835	0.0141978	0.0116526	-0.00467857	0.0149592	0.0148171	0.00663093	0.0120389	0.00793214	0.236468
Plate02	OPT	12	13	SFA1	YDL168W	23	72	29924	8784	30908	8981	23	71	30307	9007	31482	9338	24	72	30364	9057	31318	9239	24	71	29921	8844	30980	9071	0.00749984	0.0191746	0.0154505	0.00523871	0.0107722	0.0167853	0.0162393	0.00500425	0.0118409	0.0122003	0.344075
Plate02	OPT	12	11	UGX2	YDL169C	23	76	30787	9406	31753	9733	23	75	29852	8620	30846	8943	24	76	29672	8409	30696	8619	24	75	30189	8988	31235	9219	0.00876882	0.00628731	0.0232004	0.0112556	0.0150745	0.0212803	0.0293974	0.0103817	0.012378	0.0190335	0.516352
Plate02	OPT	12	9	UGA3	YDL170W	23	80	30407	9425	31680	9687	23	79	30763	9596	31742	9784	24	80	30439	9361	31555	9672	24	79	30598	9528	31652	9816	0.00702067	0.00438804	-0.000549352	-0.00409938	-0.0125549	-0.00224893	-0.00495953	-0.00798461	0.00169	-0.00693699	-0.138409
Plate02	OPT	12	7	GLT1	YDL171C	23	84	30722	9844	31683	9980	23	83	30663	9718	31737	9850	24	84	30064	9254	31329	9394	24	83	30015	9144	31161	9159	-0.0133581	-0.00060148	0.00432989	0.0108266	-0.0248918	-0.0189538	-0.0217025	-0.0155089	0.000299215	-0.0202642	-0.474413
Plate02	OPT	12	5	NA	YDL172C	23	88	30914	8975	32010	9362	23	87	31191	9390	32194	9808	24	88	31042	9195	32155	9537	24	87	31193	9184	32098	9489	0.0535679	0.0337572	0.050466	0.0501055	0.0609312	0.043787	0.0502758	0.0613848	0.0469742	0.0540947	1.40031
Plate02	OPT	12	3	NA	YDL173W	23	92	30735	8536	31753	8843	23	91	31380	9126	32217	9429	24	92	31281	8841	32323	9117	24	91	30909	8730	31759	9057	0.0769403	0.0626314	0.0935272	0.0600448	0.0894844	0.0789142	0.0975813	0.0828834	0.0732859	0.0872158	2.23535
Plate02	OPT	14	23	DLD1	YDL174C	27	52	30060	8166	30928	8342	27	51	29993	8261	31023	8566	28	52	29211	7739	30235	8011	28	51	28838	7572	30022	7769	0.0638666	0.050462	0.047105	0.0566335	0.0805528	0.0662907	0.0681298	0.0613782	0.0545168	0.0690879	1.77831
Plate02	OPT	14	21	AIR2	YDL175C	27	56	29232	8122	30359	8386	27	55	29705	8426	30870	8700	28	56	29553	8318	30761	8600	28	55	29757	8356	30969	8566	0.0204025	0.028311	0.0293724	0.0467379	0.0281062	0.0299936	0.0302696	0.040542	0.031206	0.0322279	0.849006
Plate02	OPT	14	19	NA	YDL176W	27	60	29099	8157	30025	8317	27	59	28429	7875	29532	8019	28	60	29247	8242	30439	8423	28	59	28313	7897	29574	7972	0.00327977	-0.00299247	0.0226427	0.00465439	0.0151692	-0.00171392	0.0167303	-0.0123784	0.0068961	0.00445178	0.148722
Plate02	OPT	14	17	NA	YDL177C	27	64	30059	8427	31073	8671	27	63	30337	8790	31513	9024	28	64	30244	8736	31335	9036	28	63	29641	8410	30884	8663	0.0448344	0.0458519	0.0326476	0.0324535	0.0542284	0.038587	0.0372498	0.0271544	0.0389469	0.0393049	1.02743
Plate02	OPT	14	15	DLD2	YDL178W	27	68	30356	9051	31518	9276	27	67	30184	9177	31407	9385	28	68	30476	9177	31471	9431	28	67	30693	9282	31680	9520	0.0264049	0.0104183	0.0113787	0.0191829	0.0162234	-0.00670778	0.0133704	0.0191487	0.0168462	0.0105087	0.301427
Plate02	OPT	14	13	PCL9	YDL179W	27	72	29499	8399	30677	8560	27	71	29069	8160	30283	8370	28	72	30197	8887	31310	9040	28	71	29579	8565	30729	8773	0.0270329	0.0165393	0.0306024	0.0122957	0.0184051	0.0127568	0.0200825	0.00766	0.0216176	0.0147261	0.407756
Plate02	OPT	14	11	NA	YDL180W	27	76	30388	8970	31664	9369	27	75	30133	8627	31329	8903	28	76	30418	9088	31703	9330	28	75	30153	8613	31255	8748	0.0293611	0.0430224	0.0349974	0.0508245	0.0256536	0.039934	0.0171966	0.0426378	0.0395513	0.0313555	0.827013
Plate02	OPT	14	9	INH1	YDL181W	27	80	30179	8866	30854	9120	27	79	30103	8799	31029	9003	28	80	29836	8647	30701	8859	28	79	30265	8749	31175	9043	-0.00747453	0.0141296	0.00311642	0.0210297	0.0207669	0.0217166	0.0175976	0.0374731	0.00770029	0.0243886	0.651364
Plate02	OPT	14	7	LYS20	YDL182W	27	84	30088	8762	31235	8790	27	83	30848	8789	31888	9161	28	84	30973	9232	32021	9432	28	83	30229	8544	31335	8776	0.0459206	0.0606541	0.0490781	0.0539646	0.0241245	0.0733323	0.0424376	0.0544475	0.0524043	0.0485855	1.26141
Plate02	OPT	14	5	NA	YDL183C	27	88	30146	8830	31260	9067	27	87	29892	8615	31128	8784	28	88	30529	8902	31627	9212	28	87	30547	8995	31644	9220	0.0249877	0.0390503	0.0388452	0.0393916	0.0218078	0.0245183	0.0414161	0.0342684	0.0355687	0.0305027	0.805511
Plate02	OPT	14	3	RPL41A	YDL184C	27	92	31249	9503	32297	9697	27	91	30373	8805	31366	8909	28	92	31300	9678	32243	9900	28	91	31078	9238	32214	9464	0.0486018	0.0450747	0.0307186	0.059837	0.0383481	0.0396589	0.0276271	0.0490132	0.046058	0.0386618	1.01122
Plate03	OPT	3	22	TFP1	YDL185W	5	102	33627	10831	34198	11076	5	101	33560	10156	33882	10257	6	102	34443	10950	34872	11143	6	101	34947	11538	35635	11769	-0.0778328	-0.0293592	-0.0435895	-0.0463474	-0.0762266	-0.0189475	-0.0399387	-0.0604908	-0.0492822	-0.0489009	-0.635942
Plate03	OPT	3	20	NA	YDL186W	5	106	31421	9527	32135	9660	5	105	33996	11372	34740	11752	6	106	32083	10050	32722	10163	6	105	32992	10614	33403	10939	-0.0813477	-0.0968875	-0.0908512	-0.114428	-0.0836931	-0.100844	-0.0955609	-0.0939737	-0.0958786	-0.0935179	-1.22903
Plate03	OPT	3	18	NA	YDL187C	5	110	35062	11414	35535	11672	5	109	34571	11158	35076	11369	6	110	34969	11319	35594	11449	6	109	34840	11167	35412	11406	-0.0450466	-0.0490218	-0.0252494	-0.0324517	-0.0440166	-0.0503659	-0.0414196	-0.0360084	-0.0379424	-0.0429526	-0.556872
Plate03	OPT	3	16	PPH22	YDL188C	5	114	31780	9154	32497	9391	5	113	31624	9226	32123	9243	6	114	32776	10310	33010	10501	6	113	31236	9280	32434	9611	-0.0335914	-0.0419692	-0.10233	-0.0583964	-0.0229696	-0.0400242	-0.0789443	-0.069262	-0.0590717	-0.0528	-0.687772
Plate03	OPT	3	14	RBS1	YDL189W	5	118	NA	7922	NA	8062	5	117	35081	11027	35806	11183	6	118	35273	11127	36091	11322	6	117	36102	11626	36360	11940	NA	0.00689858	0.0124483	-0.0174283	NA	-0.0107644	-0.0085574	-0.00384212	0.000639526	-0.00772131	-0.0885445
Plate03	OPT	3	12	UFD2	YDL190C	5	122	32407	9424	33510	9632	5	121	30818	8290	31781	8546	6	122	32668	9305	33439	9539	6	121	33046	9881	33605	9982	0.00447312	0.00959185	0.00895454	-0.0217191	-0.0140422	0.0173739	0.0136605	-0.0223758	0.000325098	-0.00134592	-0.00379701
Plate03	OPT	3	10	RPL35A	YDL191W	5	126	31770	8448	33086	8703	5	125	33608	11834	34316	12260	6	126	32955	10723	33849	11017	6	125	NA	1407	NA	1207	0.071413	-0.157849	-0.0938972	NA	0.0557793	-0.160434	-0.105856	NA	-0.0601111	-0.07017	-0.91867
Plate03	OPT	3	8	ARF1	YDL192W	5	130	33550	9376	34755	9778	5	129	31856	8731	33265	9010	6	130	33008	9109	34231	9448	6	129	32529	9037	34053	9387	0.0638357	0.0502399	0.064106	0.059541	0.057308	0.0281718	0.0541837	0.0340286	0.0594306	0.0434231	0.591313
Plate03	OPT	3	6	SNF3	YDL194W	5	134	NA	7943	NA	8145	5	133	34936	11339	34795	11162	6	134	35086	11791	35676	11821	6	133	31655	8556	33130	8710	NA	-0.049531	-0.0477388	0.0732818	NA	-0.0449095	-0.0728421	0.0362778	-0.00799601	-0.027158	-0.346914
Plate03	OPT	3	4	ASF2	YDL197C	5	138	32079	8404	33524	8763	5	137	34911	10213	35645	10557	6	138	33736	9367	35067	9679	6	137	34578	9993	35319	10169	0.0909494	0.0474197	0.0907209	0.0615578	0.0792672	0.0520394	0.0688418	0.0542014	0.072662	0.0635874	0.859357
Plate03	OPT	3	2	NA	YDL199C	5	142	32947	8904	34386	9193	5	141	34296	9579	35494	9806	6	142	35144	10107	36139	10470	6	141	32458	8598	33825	8702	0.0976394	0.103418	0.0823757	0.11495	0.0728842	0.0789003	0.0748195	0.0788553	0.0995958	0.0763648	1.02921
Plate03	OPT	5	22	MGT1	YDL200C	9	102	32940	10743	33557	10799	9	101	33177	10463	33480	10514	10	102	31743	9917	32731	10229	10	101	33002	10735	33462	11032	-0.0939217	-0.0750825	-0.0960594	-0.118256	-0.108506	-0.0695231	-0.103149	-0.104159	-0.0958299	-0.0963343	-1.26647
Plate03	OPT	5	20	TRM8	YDL201W	9	106	33385	11021	34376	11376	9	105	33685	11131	34431	11624	10	106	30930	9735	32163	10131	10	105	33486	10828	33975	11203	-0.0904077	-0.105676	-0.122389	-0.100916	-0.106668	-0.0986398	-0.134839	-0.0841163	-0.104847	-0.106066	-1.39583
Plate03	OPT	5	18	NA	YDL203C	9	110	34403	11232	35253	11440	9	109	33151	10833	33918	11156	10	110	31738	9798	32624	10039	10	109	33994	11225	34210	11439	-0.044134	-0.100667	-0.0858894	-0.104962	-0.0660497	-0.104049	-0.0917609	-0.0887676	-0.083913	-0.0876567	-1.15112
Plate03	OPT	5	16	RTN2	YDL204W	9	114	33876	11067	34614	11422	9	113	31990	9742	33057	10078	10	114	33289	10439	33655	10795	10	113	33054	10511	33691	10733	-0.0798969	-0.0630515	-0.0877325	-0.0805467	-0.0822199	-0.071051	-0.0608215	-0.081062	-0.0778069	-0.0737886	-0.966772
Plate03	OPT	5	14	NA	YDL206W	9	118	34259	11028	35144	11281	9	117	34272	10958	34304	11089	10	118	35735	11647	35971	11749	10	117	32811	10385	33356	10502	-0.038432	-0.0725981	-0.0257772	-0.0815186	-0.0570306	-0.0503075	-0.0255475	-0.0838128	-0.0545815	-0.0541746	-0.706045
Plate03	OPT	5	12	UGA4	YDL210W	9	122	36185	11684	36528	12118	9	121	35779	11677	36347	12202	10	122	36166	11815	36615	12138	10	121	NA	1754	NA	1487	-0.0204269	-0.0363859	-0.0169373	NA	-0.00393009	-0.0255136	-0.0152388	NA	-0.0245833	-0.0148942	-0.183893
Plate03	OPT	5	10	NA	YDL211C	9	126	35040	10592	35141	10879	9	125	33812	10038	34331	10344	10	126	34754	10558	34682	10678	10	125	NA	1474	NA	1371	-0.00735512	-0.0103902	-0.0177117	NA	0.0247529	0.00665634	0.0118669	NA	-0.011819	0.0144254	0.20585
Plate03	OPT	5	8	NOP6	YDL213C	9	130	34868	10345	35241	10669	9	129	34803	10492	35247	10904	10	130	35457	10602	35723	11011	10	129	34848	10491	35194	10885	0.0152634	-0.00325069	0.0154869	-0.00478591	0.037485	0.0205236	0.0468654	0.0231214	0.00567844	0.0319988	0.439452
Plate03	OPT	5	6	PRR2	YDL214C	9	134	35402	10543	35746	10851	9	133	35147	10957	35657	11269	10	134	35626	11054	35999	11423	10	133	33483	9675	33999	9842	0.0293871	-0.00812087	-0.000307596	0.0141071	0.0490965	-0.00113845	0.017024	0.0231652	0.00876643	0.0220368	0.307027
Plate03	OPT	5	4	GDH2	YDL215C	9	138	33811	8517	34823	8622	9	137	33874	9341	35045	9637	10	138	35433	10125	35844	10429	10	137	33435	9078	34352	9276	0.180711	0.093323	0.0692393	0.087596	0.165767	0.0793613	0.0889986	0.0820729	0.107717	0.10405	1.39722
Plate03	OPT	5	2	RRI1	YDL216C	9	142	34201	9310	35359	9359	9	141	35489	10217	36021	10361	10	142	36353	10411	36524	10671	10	141	36072	10128	36341	10344	0.137154	0.0848561	0.0873749	0.104123	0.101011	0.0834991	0.112506	0.123383	0.103377	0.1051	1.41118
Plate03	OPT	7	22	NA	YDL218W	13	102	34126	10870	34177	10903	13	101	35810	12197	35990	12531	14	102	34311	11430	35441	11773	14	101	NA	7440	NA	7831	-0.0654132	-0.0788602	-0.0577567	NA	-0.0510172	-0.0639378	-0.0876107	NA	-0.0673434	-0.0675219	-0.883469
Plate03	OPT	7	20	DTD1	YDL219W	13	106	31690	9768	32705	10078	13	105	31118	9018	32469	9510	14	106	33708	10593	34712	11061	14	105	33316	10425	33786	10763	-0.0844061	-0.0467109	-0.0465196	-0.0773236	-0.0916869	-0.048262	-0.0505312	-0.0579762	-0.0637401	-0.0621141	-0.811583
Plate03	OPT	7	18	FMP45	YDL222C	13	110	31228	9616	32055	9865	13	109	34937	11490	35575	11816	14	110	NA	1375	NA	1289	14	109	33011	10591	33750	11057	-0.105223	-0.0531594	NA	-0.102953	-0.10453	-0.0571737	NA	-0.0907965	-0.0871117	-0.0841667	-1.10473
Plate03	OPT	7	16	HBT1	YDL223C	13	114	NA	6820	NA	6963	13	113	35910	12012	36712	12540	14	114	NA	1642	NA	1450	14	113	30346	8514	32001	8885	NA	-0.0386872	NA	-0.0131165	NA	-0.0444155	NA	-0.0384467	-0.0259018	-0.0414311	-0.536646
Plate03	OPT	7	14	WHI4	YDL224C	13	118	36237	11313	35720	11242	13	117	34390	11376	34931	11905	14	118	34514	10928	35651	11268	14	117	34467	10993	34768	11320	-0.00248534	-0.0967397	-0.00838655	-0.0631969	0.0287304	-0.0786997	-0.0340422	-0.0422647	-0.0427021	-0.0315691	-0.405551
Plate03	OPT	7	12	GCS1	YDL226C	13	122	33844	10615	34571	11097	13	121	35187	11450	35466	11770	14	122	35704	11846	36309	12121	14	121	NA	5556	NA	5410	-0.0575547	-0.0561042	-0.0329426	NA	-0.0446942	-0.039988	-0.0429001	NA	-0.0488672	-0.0425274	-0.55122
Plate03	OPT	7	10	HO	YDL227C	13	126	36436	11560	36959	12044	13	125	34055	10420	34718	10806	14	126	33166	9167	34101	9611	14	125	32066	9042	33353	9412	0.00872448	-0.025976	0.0412382	0.0158943	0.0194828	-0.0150758	0.0571319	0.00616809	0.00997021	0.0169267	0.2391
Plate03	OPT	7	8	SSB1	YDL229W	13	130	34418	10506	35092	10855	13	129	35014	10791	35503	11207	14	130	31774	9752	32946	10117	14	129	33889	10325	34832	10750	-0.0082644	-0.0121787	-0.0732003	-0.0148525	-0.00231732	0.00579792	-0.0850263	-0.0158297	-0.027124	-0.0243438	-0.309507
Plate03	OPT	7	6	PTP1	YDL230W	13	134	35047	10577	35664	11021	13	133	35859	10743	36098	10932	14	134	34653	10408	35178	10805	14	133	35207	10526	35588	10841	0.0113579	0.0428332	0.000675243	0.0212206	0.0264764	0.0564188	0.019746	0.0398816	0.0190217	0.0356307	0.48773
Plate03	OPT	7	4	BRE4	YDL231C	13	138	32509	8418	33873	8495	13	137	35413	10357	36012	10803	14	138	34436	10132	35216	10527	14	137	35868	10367	36222	10639	0.139872	0.0482109	0.0254734	0.0731643	0.102793	0.0664795	0.0330902	0.0903672	0.07168	0.0731825	0.986903
Plate03	OPT	7	2	OST4	YDL232W	13	142	35176	9776	36270	10153	13	141	NA	5866	NA	6227	14	142	35085	9305	36270	9777	14	141	33629	9521	35394	10007	0.116385	NA	0.149397	0.0799037	0.10826	NA	0.150563	0.0469934	0.115228	0.101939	1.36916
Plate03	OPT	9	22	NA	YDL233W	17	102	34077	11176	34679	11412	17	101	35625	11780	35907	12095	18	102	33328	10866	34086	11293	18	101	35553	12109	36421	12543	-0.0753421	-0.0539063	-0.10124	-0.0552305	-0.0799149	-0.042089	-0.0966031	-0.0714524	-0.0714297	-0.0725148	-0.94984
Plate03	OPT	9	20	GYP7	YDL234C	17	106	35897	12176	36634	12493	17	105	34731	11145	35228	11406	18	106	35240	11660	35582	12001	18	105	33226	10666	33622	10840	-0.0399336	-0.043029	-0.0658991	-0.0933401	-0.0575815	-0.0402738	-0.0539128	-0.0849404	-0.0605504	-0.0591771	-0.772543
Plate03	OPT	9	18	PHO13	YDL236W	17	110	33408	10558	34328	10939	17	109	36418	12048	36800	12420	18	110	35313	11257	35475	11388	18	109	33581	10685	33852	10768	-0.0593843	-0.0257741	-0.0274923	-0.0738029	-0.0647014	-0.0195276	-0.0171788	-0.0660404	-0.0466134	-0.0418621	-0.542375
Plate03	OPT	9	16	NA	YDL237W	17	114	35480	10921	36174	11181	17	113	37318	12491	38133	12981	18	114	NA	4507	NA	4649	18	113	NA	NA	NA	NA	0.0278105	0.0110416	NA	NA	0.0203236	-0.00433193	NA	NA	0.0194261	0.00799583	0.120382
Plate03	OPT	9	14	GUD1	YDL238C	17	118	36119	11542	36940	11846	17	117	37503	12338	37645	12540	18	118	NA	9076	NA	9397	18	117	37936	12569	38336	12941	0.0215736	0.0129227	NA	0.0245407	0.00378309	0.016646	NA	0.0225133	0.019679	0.0143141	0.204371
Plate03	OPT	9	12	ADY3	YDL239C	17	122	35086	11109	35853	11446	17	121	32139	9546	33024	9855	18	122	35080	11438	35500	11733	18	121	32852	9640	33828	10014	-0.0102859	-0.0450878	-0.0514803	-0.0113461	-0.0174163	-0.0424328	-0.0449679	-0.00987654	-0.02955	-0.0286734	-0.367059
Plate03	OPT	9	10	LRG1	YDL240W	17	126	33891	10200	34946	10769	17	125	32889	9690	34080	10164	18	126	36872	11449	37103	11671	18	125	35529	10662	35648	10854	-0.00979237	-0.00965122	0.0430927	0.0235942	-0.00411735	-0.0127139	0.0517312	0.04551	0.0118108	0.0201025	0.281315
Plate03	OPT	9	8	NA	YDL241W	17	130	34049	9607	34541	9813	17	129	35105	10453	35356	10761	18	130	33536	9433	34593	9782	18	129	36776	11080	37413	11405	0.0483217	0.0144018	0.054134	0.0795267	0.0621872	0.0408109	0.0506456	0.0769408	0.0490961	0.0576461	0.78038
Plate03	OPT	9	6	NA	YDL242W	17	134	37457	11512	37532	11859	17	133	34427	10149	35328	10367	18	134	37272	11406	37528	11754	18	133	37239	11554	37818	11915	0.0531948	0.0452134	0.0604286	0.0648144	0.0775951	0.0309894	0.0763833	0.0627719	0.0559128	0.0619349	0.83739
Plate03	OPT	9	4	AAD4	YDL243C	17	138	34358	9814	35560	10190	17	137	34049	9614	35110	9914	18	138	35517	10282	36133	10749	18	137	35828	10661	36363	11108	0.0734234	0.0719649	0.0593168	0.0439909	0.0591403	0.0614868	0.0790351	0.0619145	0.062174	0.0653942	0.883374
Plate03	OPT	9	2	NTH1	YDR001C	17	142	36927	10366	36764	10600	17	141	36015	9999	36505	10297	18	142	36897	10727	37146	11085	18	141	35481	9417	36158	9733	0.106382	0.117159	0.0890613	0.147155	0.147074	0.132438	0.113481	0.160684	0.114939	0.138419	1.85409
Plate03	OPT	11	22	RCR2	YDR003W	21	102	33774	11056	33987	11237	21	101	34271	10927	34814	11092	22	102	34974	11610	35654	11852	22	101	33873	10921	34349	11153	-0.102824	-0.0430024	-0.0512135	-0.0749261	-0.0871477	-0.0476996	-0.0647595	-0.0698866	-0.0679915	-0.0673734	-0.881495
Plate03	OPT	11	20	RAD57	YDR004W	21	106	32049	10162	32601	10442	21	105	31953	9772	32734	10126	22	106	32142	10354	32800	10652	22	105	29083	9265	29895	9831	-0.122297	-0.0868726	-0.127706	-0.240027	-0.108273	-0.0762479	-0.120677	-0.203129	-0.144226	-0.127082	-1.6752
Plate03	OPT	11	18	MAF1	YDR005C	21	110	31448	9216	32523	9637	21	109	30725	8426	31432	8207	22	110	31717	9646	32861	10178	22	109	NA	4733	NA	4642	-0.0553981	0.0262576	-0.0837025	NA	-0.0495915	-0.00466363	-0.0778533	NA	-0.0376144	-0.0440361	-0.571275
Plate03	OPT	11	16	SOK1	YDR006C	21	114	33088	10075	33762	10583	21	113	34129	10632	34694	11173	22	114	33691	10228	34826	10727	22	113	33669	10267	34282	10656	-0.063991	-0.0562623	-0.0133399	-0.0392741	-0.0386017	-0.0299482	-0.0181662	-0.0230564	-0.0432168	-0.0274431	-0.350705
Plate03	OPT	11	14	TRP1	YDR007W	21	118	34083	10979	34851	11328	21	117	33058	10499	33637	10666	22	118	33387	10328	34168	10589	22	117	31829	9603	32760	9831	-0.0589717	-0.0782895	-0.0404639	-0.0588816	-0.0628629	-0.0797401	-0.0449543	-0.0667659	-0.0591517	-0.0635808	-0.83108
Plate03	OPT	11	12	NA	YDR008C	21	122	36732	11854	37376	12163	21	121	36782	11803	37238	12074	22	122	36303	11243	37218	11475	22	121	36992	11836	37317	12249	0.023517	0.0220558	0.0636941	0.0144076	0.0122601	0.0188949	0.0380498	0.0275345	0.0309186	0.0241848	0.335581
Plate03	OPT	11	10	GAL3	YDR009W	21	126	7633	1447	7561	1409	21	125	7610	1524	7385	1462	22	126	NA	1321	NA	1242	22	125	7785	1611	7695	1552	-0.228446	-0.314623	NA	-0.333219	-0.180528	-0.254498	NA	-0.293397	-0.292096	-0.242808	-3.21353
Plate03	OPT	11	8	NA	YDR010C	21	130	35915	11134	36641	11611	21	129	32391	9331	33801	9718	22	130	37796	11882	38278	12322	22	129	37122	11635	37815	12162	0.0218569	0.0137471	0.06175	0.0475618	0.0260846	-0.00533731	0.0663405	0.0501618	0.036229	0.0343124	0.470206
Plate03	OPT	11	6	SNQ2	YDR011W	21	134	35932	10904	36421	11322	21	133	32008	9165	33691	9576	22	134	36034	11088	36447	11502	22	133	NA	1062	NA	983	0.0309596	0.020414	0.0190165	NA	0.0464722	-0.0105223	0.0364038	NA	0.0234634	0.0241179	0.334692
Plate03	OPT	11	4	RAD61	YDR014W	21	138	34197	9137	35241	9442	21	137	NA	6726	NA	6568	22	138	32273	8139	34053	8344	22	137	35582	10483	36280	10883	0.122623	NA	0.166834	0.0568833	0.118927	NA	0.122632	0.0643283	0.115447	0.101963	1.36948
Plate03	OPT	11	2	NA	YDR015C	21	142	35044	9681	35256	9774	21	141	35927	10144	36047	10309	22	142	35400	9989	35742	10271	22	141	36000	10066	36612	10461	0.0928293	0.0906845	0.0767826	0.109388	0.110326	0.114075	0.100019	0.12531	0.0924211	0.112433	1.50865
Plate03	OPT	13	22	NA	YDR018C	25	102	35289	11752	36518	12260	25	101	35500	11334	36283	11751	26	102	37439	12582	37898	12899	26	101	NA	6726	NA	7140	-0.0307395	-0.00830422	0.0034715	NA	-0.0584695	-0.0132014	-0.00452152	NA	-0.0118574	-0.0253975	-0.323512
Plate03	OPT	13	20	GCV1	YDR019C	25	106	35488	11522	36264	11737	25	105	32604	10118	33697	10520	26	106	32971	10471	33849	10666	26	105	34403	11320	35484	11851	-0.00836585	-0.0626209	-0.0656618	-0.0608855	-0.0291412	-0.0710681	-0.082288	-0.0733505	-0.0493835	-0.063962	-0.836147
Plate03	OPT	13	18	NA	YDR020C	25	110	35545	11470	36238	11776	25	109	36441	12072	37300	12714	26	110	35810	11688	36528	12183	26	109	36166	11891	37208	12318	-0.0126319	-0.0174225	-0.0249078	0.00372771	-0.021803	-0.0201089	-0.0246854	-0.0211406	-0.0128086	-0.0219345	-0.277479
Plate03	OPT	13	16	CIS1	YDR022C	25	114	36811	11491	37568	11998	25	113	37484	12399	38150	12860	26	114	37931	12208	38407	12668	26	113	38145	12387	38601	12818	0.0454187	0.0196397	0.0458518	0.0465969	0.0451029	0.0111596	0.0487017	0.0466052	0.0393768	0.0378923	0.517794
Plate03	OPT	13	14	FYV1	YDR024W	25	118	NA	10215	NA	10429	25	117	33001	10227	34014	10736	26	118	33898	10244	34636	10627	26	117	34231	10661	35322	11139	NA	-0.0615974	-0.0162156	-0.0173166	NA	-0.0580166	-0.00781927	-0.0267329	-0.0317099	-0.0308563	-0.396076
Plate03	OPT	13	12	RPS11A	YDR025W	25	122	32577	9845	33661	10218	25	121	32990	10045	33557	10416	26	122	33053	10224	33792	10665	26	121	32518	9425	33013	9540	-0.0390988	-0.0622331	-0.0689678	-0.0166078	-0.0463332	-0.0414555	-0.0546991	-0.00760236	-0.0467269	-0.0375225	-0.48469
Plate14	OPT	6	14	NA	YDR026C	75	70	928	186	897	171	75	69	10929	5234	11042	5370	76	70	16441	7864	17258	8342	76	69	1001	207	981	188	-0.111943	-0.0211637	0.0360909	-0.0204716	-0.0670437	-0.000262522	0.0491668	-0.0185917	-0.0293719	-0.00918277	-0.030255
Plate14	OPT	6	12	NA	YDR029W	75	74	9703	4568	10506	4800	75	73	13994	6549	14220	6630	76	74	11761	5466	12445	5647	76	73	6278	3406	6505	3518	0.058404	0.0661329	0.0891322	-0.245411	0.00728136	0.0612516	0.0504234	-0.253284	-0.00793541	-0.0335819	-0.220542
Plate14	OPT	6	10	RAD28	YDR030C	75	78	16870	8186	17816	8565	75	77	17800	8443	17564	8332	76	78	16910	8860	17735	8989	76	77	7233	4320	7690	4481	0.0468679	0.0640054	-0.0272045	-0.319497	0.0321382	0.069639	-0.074084	-0.361245	-0.0589571	-0.0833879	-0.608976
Plate14	OPT	6	8	NA	YDR031W	75	82	14128	6466	13696	6480	75	81	10623	5329	10640	5503	76	82	12028	5215	12384	5377	76	81	10172	5211	10636	5451	0.0416019	-0.110768	0.149614	-0.0982434	0.0932161	-0.0678688	0.149124	-0.102507	-0.00444874	0.017991	0.181672
Plate14	OPT	6	6	PST2	YDR032C	75	86	11181	6158	11921	6309	75	85	17150	9411	16715	9064	76	86	13849	7457	14308	7892	76	85	11234	5528	11883	5838	-0.129086	-0.127216	-0.166871	-0.0262606	-0.190424	-0.136626	-0.134361	-0.0341119	-0.112359	-0.123881	-0.924777
Plate14	OPT	6	4	MRH1	YDR033W	75	90	1122	218	1075	186	75	89	12301	5984	13621	6371	76	90	881	147	857	134	76	89	815	133	796	120	0.168861	0.0569139	0.00825688	-0.0512278	0.152086	-0.00746285	0.040256	-0.0314926	0.045701	0.0383466	0.340424
Plate14	OPT	8	10	LYS14	YDR034C	79	78	NA	8951	NA	9024	79	77	NA	10595	NA	10482	80	78	21150	10948	21717	11218	80	77	NA	10763	NA	11044	NA	NA	-0.0329883	NA	NA	NA	-0.0321359	NA	-0.0329883	-0.0321359	-0.209265
Plate14	OPT	8	8	ARO3	YDR035W	79	82	22243	7683	23273	8034	79	81	18372	6079	19086	6214	80	82	21214	7552	21897	7761	80	81	17643	5948	18763	6158	0.534978	0.596296	0.492107	0.58336	0.534383	0.572631	0.487258	0.542058	0.551685	0.534083	4.20664
Plate14	OPT	8	6	EHD3	YDR036C	79	86	10588	5081	11192	5237	79	85	8318	3854	8844	4160	80	86	15236	6844	15907	7165	80	85	11742	5509	12075	5629	0.0337459	-0.00565306	0.125894	0.0482836	-0.00724719	0.0070079	0.127648	0.0371627	0.0505676	0.0411428	0.362231
Plate14	OPT	8	4	NA	YDR042C	79	90	19441	9546	19814	9900	79	89	14018	6745	14726	7044	80	90	14411	7602	14391	7490	80	89	17548	8764	18097	9134	0.00394291	0.0342309	-0.0855532	-0.019289	0.0314972	0.0229552	-0.10135	-0.00347729	-0.0166671	-0.0125938	-0.0568573
Plate14	OPT	8	2	NRG1	YDR043C	79	94	24313	11261	24000	11467	79	93	21818	10814	20853	10480	80	94	13774	7030	14200	7240	80	93	19977	10506	20802	10685	0.0858849	0.0010732	-0.0582997	-0.0295346	0.137962	0.0315375	-0.0607444	-0.06055	-0.000219038	0.0120513	0.135348
Plate14	OPT	6	22	BAP3	YDR046C	75	54	10461	4147	10888	4371	75	53	8706	3800	8822	3828	76	54	12957	5736	13202	5849	76	53	10384	4026	10442	4169	0.241115	0.104324	0.128824	0.242916	0.25381	0.0954951	0.129115	0.283298	0.179295	0.190429	1.52651
Plate03	OPT	13	10	NA	YDR048C	25	126	33026	9815	34288	10223	25	125	33296	10098	34110	10370	26	126	33571	10022	34319	10338	26	125	33034	9871	34234	10185	-0.00256024	-0.0255572	-0.0105825	-0.00243926	-0.0170888	-0.0287072	-0.00561587	-0.0221001	-0.0102848	-0.018378	-0.230203
Plate03	OPT	13	8	NA	YDR049W	25	130	34810	10708	35200	11076	25	129	36205	11327	36628	11864	26	130	34183	10217	34611	10617	26	129	31984	9430	32615	9922	-0.0194457	0.0029548	-0.016849	-0.0759596	0.0016948	0.0258537	0.0108803	-0.0397861	-0.0273249	-0.000339328	0.00958355
Plate03	OPT	13	6	NA	YDR051C	25	134	37386	11455	38130	11909	25	133	33805	9552	35188	9944	26	134	37751	11417	38437	11764	26	133	NA	7556	NA	8109	0.0820885	0.0737499	0.108755	NA	0.078433	0.0538868	0.100585	NA	0.0881977	0.0776348	1.04609
Plate03	OPT	13	4	PST1	YDR055W	25	138	37731	11154	38116	11568	25	137	36981	11063	37403	11407	26	138	35519	10117	36450	10444	26	137	36372	10546	37021	10713	0.105626	0.078833	0.101834	0.111382	0.121019	0.0892475	0.0944459	0.101436	0.0994188	0.101537	1.36382
Plate03	OPT	13	2	NA	YDR056C	25	142	NA	9459	NA	9499	25	141	35399	10161	35225	10107	26	142	36456	10200	36839	10381	26	141	38232	11230	38826	11517	NA	0.0615658	0.128516	0.147122	NA	0.0837764	0.137266	0.140661	0.112401	0.120568	1.61679
Plate03	OPT	15	22	YOS9	YDR057W	29	102	39577	13897	39665	14201	29	101	NA	2216	NA	1815	30	102	39036	13579	39105	13910	30	101	37158	12412	37130	12625	0.0202588	NA	0.00717993	-0.0210149	0.0168201	NA	0.00988946	-0.00705219	0.00214126	0.00655246	0.101196
Plate03	OPT	15	20	TGL2	YDR058C	29	106	32085	10160	32722	10242	29	105	36944	12099	37113	12457	30	106	34061	10715	34955	10939	30	105	NA	8961	NA	9028	-0.0977372	-0.010849	-0.0228348	NA	-0.105925	0.00485132	-0.0411679	NA	-0.043807	-0.0474139	-0.616175
Plate03	OPT	15	18	UBC5	YDR059C	29	110	36452	12032	37146	12380	29	109	37452	12319	37935	12756	30	110	37078	12131	37120	12287	30	109	37848	12267	37885	12232	-0.00387199	0.0146484	0.00096247	0.0465957	-0.0164722	0.0153599	0.00957493	0.0399886	0.0145836	0.0121128	0.175109
Plate03	OPT	15	16	NA	YDR061W	29	114	37369	11864	38120	12450	29	113	36690	11574	37489	11902	30	114	36756	11919	37248	12431	30	113	38501	12232	39060	12638	0.0446925	0.0478175	-0.00165206	0.0826064	0.0453355	0.0320018	0.00852836	0.0764047	0.0433661	0.0405676	0.553356
Plate03	OPT	15	14	NA	YDR063W	29	118	35337	11110	36959	11541	29	117	34700	10412	35955	10699	30	118	36151	10221	36790	10309	30	117	32225	9450	33244	9847	0.0445987	0.0533488	0.131849	-0.0311362	-0.00359182	0.0220105	0.119004	-0.0274952	0.049665	0.0274818	0.379407
Plate03	OPT	15	12	NA	YDR066C	29	122	37780	11720	38417	11926	29	121	NA	2578	NA	2603	30	122	40647	12674	40676	12862	30	121	40396	12300	40780	12469	0.0962949	NA	0.152238	0.182736	0.0780629	NA	0.152049	0.166614	0.143757	0.132242	1.77198
Plate03	OPT	15	10	NA	YDR067C	29	126	37428	12098	37818	12289	29	125	36781	11903	37588	12321	30	126	39047	12842	39140	13372	30	125	36339	11605	37271	12019	0.0390997	0.0244017	0.0408524	0.0276864	0.0305926	0.0110986	0.0603778	0.0106654	0.03301	0.0281836	0.388737
Plate03	OPT	15	8	DOS2	YDR068W	29	130	36754	10954	37942	11489	29	129	36573	10882	36989	11076	30	130	36738	10956	37489	11472	30	129	33898	9441	34520	9572	0.102022	0.0811385	0.0787262	0.0692095	0.086394	0.0828819	0.0853728	0.0704362	0.0827741	0.0812712	1.09443
Plate03	OPT	15	6	FMP16	YDR070C	29	134	37055	11221	38042	11617	29	133	36491	10993	37198	11444	30	134	37594	10881	38376	11327	30	133	33330	9238	34510	9587	0.0981039	0.0648824	0.137217	0.0672365	0.0800281	0.0690467	0.136821	0.0590725	0.09186	0.0862421	1.1605
Plate03	OPT	15	4	PAA1	YDR071C	29	138	33448	8710	34119	8764	29	137	35059	9730	36050	10121	30	138	36691	10456	36979	10598	30	137	35498	10019	36101	10135	0.12551	0.106891	0.118351	0.108529	0.123225	0.106328	0.126481	0.102526	0.11482	0.11464	1.53799
Plate03	OPT	15	2	IPT1	YDR072C	29	142	37542	10664	37745	10939	29	141	38457	11066	39098	11424	30	142	39278	11313	40038	11599	30	141	38547	10800	38635	10867	0.132889	0.168208	0.204309	0.185954	0.152829	0.165736	0.187019	0.192787	0.17284	0.174593	2.33494
Plate03	OPT	3	23	SNF11	YDR073W	5	100	32481	10273	32722	10463	5	99	32622	10708	33001	10888	6	100	32996	10616	33483	10815	6	99	34148	11022	34593	11075	-0.116667	-0.134692	-0.0996558	-0.0545541	-0.0929331	-0.124174	-0.0939184	-0.0628334	-0.101392	-0.0934648	-1.22833
Plate03	OPT	3	21	TPS2	YDR074W	5	104	NA	2726	NA	2641	5	103	22901	5895	23550	6110	6	104	24129	6016	24829	6326	6	103	NA	4289	NA	4517	NA	-0.215767	-0.156446	NA	NA	-0.160123	-0.0902025	NA	-0.186107	-0.125162	-1.64968
Plate03	OPT	3	19	PPH3	YDR075W	5	108	32189	9530	32856	9791	5	107	32068	9400	32949	9649	6	108	31954	9027	32474	9056	6	107	34569	10663	34888	10928	-0.0494073	-0.030679	-0.00184778	-0.0258415	-0.037828	-0.0316691	0.00113706	-0.00783516	-0.0269439	-0.0190488	-0.23912
Plate03	OPT	3	17	RAD55	YDR076W	5	112	29889	8562	31313	8747	5	111	29656	8535	30917	8635	6	112	31699	10011	32638	10125	6	111	29619	8376	31277	8570	-0.041078	-0.0538027	-0.0926426	-0.0241765	-0.0726291	-0.0841477	-0.114932	-0.0674933	-0.052925	-0.0848005	-1.11315
Plate03	OPT	3	15	SED1	YDR077W	5	116	34237	11280	34789	11698	5	115	33286	10860	34020	11170	6	116	33672	10748	34380	11077	6	115	33883	10977	34367	11289	-0.0900947	-0.0956893	-0.0671907	-0.0843269	-0.0794699	-0.0985261	-0.0663587	-0.0741325	-0.0843254	-0.0796218	-1.04431
Plate03	OPT	3	13	VPS41	YDR080W	5	120	NA	NA	NA	NA	5	119	NA	NA	NA	NA	6	120	6497	1074	6175	942	6	119	28701	7577	29826	7701	NA	NA	0.0143741	-0.0134711	NA	NA	-0.0308469	-0.0233472	0.000451457	-0.027097	-0.346104
Plate03	OPT	3	11	RRP8	YDR083W	5	124	33899	10369	34642	10622	5	123	32098	9317	33724	9676	6	124	32660	9116	33825	9284	6	123	33467	10103	34383	10397	-0.0154566	0.01307	0.0561172	-0.0118346	-0.0193028	-0.0212365	0.0331911	-0.0193015	0.010474	-0.0066624	-0.0744686
Plate03	OPT	3	9	TVP23	YDR084C	5	128	34543	10765	34866	11250	5	127	34079	9885	34734	10042	6	128	31306	8810	32386	9180	6	127	34446	10346	34971	10641	-0.0521631	0.0390809	-0.019644	0.00203319	-0.0182707	0.0365185	-0.0137525	0.0137951	-0.00767326	0.00457262	0.0748776
Plate03	OPT	3	7	AFR1	YDR085C	5	132	32131	9310	33326	9676	5	131	31425	8294	32572	8556	6	132	34988	10460	35406	10641	6	131	32449	9225	33480	9484	-0.0105646	0.0565039	0.0269693	0.0165835	-0.0185407	0.0535776	0.0336983	0.00921575	0.022373	0.0194877	0.273143
Plate03	OPT	3	5	NA	YDR089W	5	136	33340	9436	34495	9711	5	135	33758	9749	34847	10042	6	136	28109	7118	29742	7449	6	135	34433	10484	35450	10886	0.0549339	0.0455912	0.0137122	0.00978835	0.039094	0.0315681	0.00358349	0.000511148	0.0310064	0.0186892	0.262528
Plate03	OPT	3	3	NA	YDR090C	5	140	33720	9163	34743	9262	5	139	33295	8951	34449	9147	6	140	34297	9506	35222	9648	6	139	34141	9425	35079	9619	0.111455	0.105788	0.102381	0.0969194	0.0892599	0.087786	0.0863128	0.0857926	0.104136	0.0872878	1.1744
Plate03	OPT	5	23	UBC13	YDR092W	9	100	33058	10711	33516	10892	9	99	35381	11719	35397	11942	10	100	35859	11641	35513	11915	10	99	36337	12182	36884	12492	-0.103873	-0.0723671	-0.06378	-0.0258976	-0.0987513	-0.0507641	-0.0182794	-0.0340469	-0.0664793	-0.0504604	-0.656672
Plate03	OPT	5	21	DNF2	YDR093W	9	104	34588	11540	35107	11955	9	103	33751	10983	34538	11385	10	104	34996	11600	35544	12059	10	103	30505	9304	31166	9312	-0.090058	-0.0815646	-0.0721501	-0.108316	-0.0808392	-0.0822326	-0.0627288	-0.116844	-0.0880221	-0.0856611	-1.12459
Plate03	OPT	5	19	NA	YDR094W	9	108	30588	8852	32078	9084	9	107	35002	11748	35654	11950	10	108	31723	9900	32454	10154	10	107	30227	8720	31678	9037	-0.0288207	-0.0581767	-0.106465	-0.0486888	-0.0623812	-0.0741538	-0.102698	-0.069806	-0.0605379	-0.0772597	-1.01291
Plate03	OPT	5	17	NA	YDR095C	9	112	33558	10439	34050	10680	9	111	34315	10743	34752	11070	10	112	33862	10144	34029	10159	10	111	33444	10353	33879	10609	-0.0549018	-0.0448936	-0.0122158	-0.0591907	-0.045259	-0.0292084	-0.000521623	-0.0439627	-0.0428005	-0.0297379	-0.381209
Plate03	OPT	5	15	GIS1	YDR096W	9	116	34960	11389	34829	11524	9	115	34210	11049	34574	11228	10	116	33815	10712	33942	10880	10	115	33946	10915	34440	11073	-0.0749561	-0.0675056	-0.0774815	-0.0633555	-0.0476683	-0.061603	-0.0549659	-0.0651862	-0.0708247	-0.0573558	-0.748333
Plate03	OPT	5	13	MSH6	YDR097C	9	120	35529	11293	36479	11838	9	119	35155	11282	36002	11655	10	120	34033	11211	34996	11718	10	119	8577	1654	7682	1374	-0.00352737	-0.0172176	-0.0794908	-0.169993	-0.008234	-0.0280061	-0.0853641	-0.178118	-0.0675572	-0.0749305	-0.981951
Plate03	OPT	5	11	GRX3	YDR098C	9	124	33672	9889	34456	10169	9	123	NA	1361	NA	1263	10	124	35074	10959	35494	11357	10	123	35080	11179	35253	11491	0.0119023	NA	-0.0240751	-0.0479347	0.0129721	NA	-0.00536098	-0.0236188	-0.0200358	-0.00533591	-0.0568356
Plate03	OPT	5	9	BMH2	YDR099W	9	128	33130	10567	34198	11013	9	127	33256	9650	33987	9869	10	128	33051	10753	33897	10957	10	127	33886	10631	34715	11120	-0.0728891	0.0109677	-0.0862926	-0.0509375	-0.0816788	0.0125877	-0.102876	-0.0437162	-0.0497879	-0.0539207	-0.702669
Plate03	OPT	5	7	TVP15	YDR100W	9	132	35226	10743	35840	11161	9	131	31603	8472	32835	8663	10	132	34067	9988	34869	10308	10	131	34618	10646	35110	11034	0.0105105	0.0607259	0.0238988	-0.0213538	0.0217329	0.0429981	0.0259275	-0.00357918	0.0184454	0.0217698	0.303479
Plate03	OPT	5	5	ARX1	YDR101C	9	136	34616	9805	35441	10106	9	135	33720	9319	34977	9601	10	136	33262	9137	34322	9454	10	135	33679	9405	34688	9603	0.073931	0.0927653	0.0688226	0.0760159	0.0744495	0.0729014	0.0658488	0.0616835	0.0778837	0.0687208	0.927595
Plate03	OPT	5	3	NA	YDR102C	9	140	34010	9425	35172	9615	9	139	33400	8630	34838	8976	10	140	33003	8335	34307	8543	10	139	33502	9189	34841	9514	0.102579	0.145073	0.159712	0.0930853	0.0784078	0.129545	0.141176	0.0740904	0.125112	0.105805	1.42055
Plate03	OPT	7	13	STE5	YDR103W	13	120	7163	1171	6926	1078	13	119	NA	NA	NA	NA	14	120	5786	737	5721	718	14	119	NA	NA	NA	NA	0.0040645	NA	0.268441	NA	0.00437868	NA	0.290974	NA	0.136253	0.147676	1.97714
Plate03	OPT	7	23	SPO71	YDR104C	13	100	35399	11820	35676	11853	13	99	37636	12902	37545	12995	14	100	35512	11625	35844	11796	14	99	36516	12400	36862	12711	-0.0500271	-0.0219344	-0.0363679	-0.0415399	-0.0577037	-0.0168625	-0.0360659	-0.0405747	-0.0374673	-0.0378017	-0.488401
Plate03	OPT	7	21	TMS1	YDR105C	13	104	34622	11646	34746	11829	13	103	34734	11575	34881	11980	14	104	35519	11962	35932	12287	14	103	34563	11398	35178	11808	-0.102101	-0.104988	-0.0657135	-0.0754446	-0.0874253	-0.0754233	-0.0620853	-0.0707101	-0.0870616	-0.073911	-0.968399
Plate03	OPT	7	19	NA	YDR107C	13	108	33121	10267	33206	10352	13	107	34086	10607	34532	10641	14	108	36520	11288	36412	11340	14	107	36131	11985	36712	12307	-0.0778538	-0.0234188	0.0291054	-0.0230721	-0.054746	-0.0301667	0.0460174	-0.0302834	-0.0238098	-0.0172946	-0.215802
Plate03	OPT	7	17	GSG1	YDR108W	13	112	32633	9702	33427	10151	13	111	29783	8280	31246	8692	14	112	34557	10736	35160	11133	14	111	32613	9618	33530	9932	-0.0472286	-0.039359	-0.0261652	-0.0217149	-0.0289073	-0.0454791	-0.0149419	-0.0216721	-0.0336169	-0.0277501	-0.354786
Plate03	OPT	7	15	NA	YDR109C	13	116	37442	12435	37738	12678	13	115	37295	12361	37271	12507	14	116	38628	13052	38587	13285	14	115	37240	12424	37718	12704	0.0089667	-0.00543882	0.0166388	0.00618497	0.00630847	0.0039645	0.0243695	-0.00357684	0.00658792	0.00776641	0.117332
Plate03	OPT	7	11	FOB1	YDR110W	13	124	35400	11312	35575	11665	13	123	35582	11518	36245	11881	14	124	35836	11413	36021	11808	14	123	32727	10149	33303	10252	-0.0422467	-0.019728	-0.0271804	-0.0634302	-0.016909	-0.0236397	-0.00121938	-0.0667531	-0.0381463	-0.0271303	-0.346547
Plate03	OPT	7	9	ALT2	YDR111C	13	128	33304	9367	34168	9599	13	127	NA	NA	NA	NA	14	128	35592	11032	35961	11369	14	127	35869	11056	36338	11513	0.0462648	NA	0.00158108	0.0121037	0.0441285	NA	0.0170198	0.0301292	0.0199832	0.0304258	0.418542
Plate03	OPT	7	7	NA	YDR112W	13	132	35186	10531	35506	10786	13	131	35177	10808	35689	11256	14	132	35590	10722	36018	10981	14	131	32772	8969	34282	9158	0.0209492	-0.0053125	0.0344968	0.0950601	0.0382748	0.0133601	0.0435833	0.0556113	0.0362984	0.0377074	0.515335
Plate03	OPT	7	5	MRPL1	YDR116C	13	136	37426	12867	38830	13745	13	135	36688	12412	38397	13259	14	136	36635	12611	37912	13529	14	135	37159	12786	38261	13541	0.0021014	0.00800758	-0.0347309	-0.0164545	-0.0254964	-0.0321849	-0.0495276	-0.0339581	-0.0102691	-0.0352918	-0.455036
Plate03	OPT	7	3	RBF64	YDR117C	13	140	35257	10211	35932	10588	13	139	34893	10187	35802	10657	14	140	35510	10509	36012	10856	14	139	33831	9476	35039	9806	0.0610708	0.0481288	0.0439977	0.077583	0.0713366	0.0534582	0.0580587	0.0630661	0.0576951	0.0614799	0.831342
Plate03	OPT	9	23	NA	YDR119W	17	100	35805	11837	35758	11926	17	99	35503	12058	36040	12260	18	100	34909	11564	35011	11604	18	99	35842	12146	35869	12231	-0.0505347	-0.0577258	-0.0702839	-0.065471	-0.0366539	-0.0703342	-0.0647109	-0.058335	-0.0610039	-0.0575085	-0.750362
Plate03	OPT	9	21	TRM1	YDR120C	17	104	33074	10817	33906	11205	17	103	33427	10854	34161	11104	18	104	32155	10030	32812	10266	18	103	33189	10741	34038	11201	-0.105177	-0.0822053	-0.0943301	-0.0970189	-0.107155	-0.089805	-0.0893335	-0.0937461	-0.0946828	-0.0950099	-1.24886
Plate03	OPT	9	19	DPB4	YDR121W	17	108	35999	11265	36402	11484	17	107	35866	12067	36473	12689	18	108	34108	10478	34888	10686	18	107	37283	12441	37601	12756	0.0178277	-0.0619186	-0.00642581	-0.00358559	0.0197772	-0.0510252	-0.0173282	-0.00254037	-0.0135256	-0.0127791	-0.155778
Plate03	OPT	9	17	KIN1	YDR122W	17	112	36514	11990	37373	12478	17	111	36297	12020	37189	12554	18	112	35406	11489	35749	11880	18	111	35116	11289	35818	11717	0.00210571	-0.0130772	-0.0477825	-0.032156	-0.00992047	-0.0239436	-0.0310081	-0.0307523	-0.0227275	-0.0239061	-0.303688
Plate03	OPT	9	13	NA	YDR124W	17	120	34620	10949	34740	11050	17	119	34744	10962	35676	11333	18	120	34445	11011	34474	11186	18	119	36349	11660	36950	11755	-0.0440301	-0.0118809	-0.0701335	0.0286113	-0.0298778	-0.024031	-0.0450437	0.0068432	-0.0243583	-0.0230273	-0.292006
Plate03	OPT	9	11	ECM18	YDR125C	17	124	35819	11420	36441	11835	17	123	33971	10629	34983	11125	18	124	36072	11335	36793	11709	18	123	35883	11305	36673	11581	-0.00544283	-0.0357647	0.0232137	0.0258246	-0.00271708	-0.0386807	0.0179927	0.0101701	0.00195772	-0.00330872	-0.0298883
Plate03	OPT	9	9	SWF1	YDR126W	17	128	32588	8785	33637	9058	17	127	33494	9885	34225	10250	18	128	34176	9454	34771	9636	18	127	32582	8715	33703	9134	0.0673687	-0.00856962	0.0777365	0.0636686	0.065225	0.00315093	0.0848002	0.0727514	0.0500511	0.0564819	0.764904
Plate03	OPT	9	7	ARO1	YDR127W	17	132	26956	7066	27325	7017	17	131	NA	4706	NA	4940	18	132	NA	5108	NA	5067	18	131	NA	6394	NA	6641	-0.086543	NA	NA	NA	-0.0652512	NA	NA	NA	-0.086543	-0.0652512	-0.853285
Plate03	OPT	9	5	NA	YDR128W	17	136	31124	7380	32497	7596	17	135	NA	NA	NA	NA	18	136	NA	5569	NA	5789	18	135	32289	8056	33625	8269	0.164381	NA	NA	0.150449	0.154051	NA	NA	0.133835	0.157415	0.143943	1.92752
Plate03	OPT	9	3	FIN1	YDR130C	17	140	36276	10547	36757	10991	17	139	34381	8926	35472	9071	18	140	35587	10146	36277	10571	18	139	35726	10380	36296	10848	0.0749258	0.171436	0.0817693	0.0605434	0.0961988	0.151868	0.0954442	0.0814779	0.0971686	0.106247	1.42643
Plate03	OPT	11	23	NA	YDR131C	21	100	32838	10359	33185	10505	21	99	34446	11393	34477	11435	22	100	36915	12670	37552	13198	22	99	35547	11860	35844	12186	-0.0920725	-0.0889113	-0.0342623	-0.0638003	-0.0798305	-0.0769193	-0.0387232	-0.0526391	-0.0697616	-0.062028	-0.810439
Plate03	OPT	11	21	NA	YDR132C	21	104	NA	7694	NA	7788	21	103	36407	12476	37350	12887	22	104	35449	11744	36245	12156	22	103	32292	10405	33048	10665	NA	-0.0258112	-0.0389721	-0.113675	NA	-0.052048	-0.0489722	-0.116411	-0.059486	-0.0724771	-0.949339
Plate03	OPT	11	19	NA	YDR133C	21	108	36956	12470	37324	12721	21	107	35302	11749	35951	12193	22	108	37808	12782	38207	13207	22	107	37196	12575	37462	12923	-0.0165525	-0.0581867	0.000940994	-0.0219331	-0.0220625	-0.0575114	0.0006165	-0.0168943	-0.0239328	-0.0239629	-0.304443
Plate03	OPT	11	17	NA	YDR134C	21	112	36126	11908	36676	12189	21	111	35018	11452	35866	11821	22	112	36313	12154	36745	12415	22	111	36590	12128	37314	12479	-0.0170359	-0.0369076	-0.0285098	-0.00120967	-0.0246299	-0.0495643	-0.0332406	-0.0163117	-0.0209157	-0.0309366	-0.397143
Plate03	OPT	11	15	YCF1	YDR135C	21	116	38402	12139	38943	12600	21	115	36006	11517	36871	12008	22	116	36292	11558	37038	11954	22	115	35405	11597	36213	12031	0.0788799	0.00635007	0.0193794	-0.0320967	0.0782433	-0.000353314	0.0118735	-0.0397425	0.0181282	0.0125053	0.180326
Plate03	OPT	11	13	RUB1	YDR139C	21	120	34485	10912	35135	11158	21	119	34310	11006	35434	11536	22	120	NA	1133	NA	1032	22	119	32395	9806	33489	9999	-0.029535	-0.0408623	NA	-0.0301358	-0.0343005	-0.0522599	NA	-0.0532582	-0.033511	-0.0466062	-0.605438
Plate03	OPT	11	11	PEX7	YDR142C	21	124	36988	11966	37310	12279	21	123	34436	10625	35563	11038	22	124	30362	8754	31678	9070	22	123	34026	10507	35057	10779	0.0119873	0.00428775	-0.0520528	-0.00419598	0.017311	-0.0119496	-0.0652908	-0.0246117	-0.00999342	-0.0211353	-0.266855
Plate03	OPT	11	9	SAN1	YDR143C	21	128	37736	11908	38221	12327	21	127	35084	10277	35667	10575	22	128	37690	11541	37711	11749	22	127	36779	11258	37715	11543	0.0583471	0.0471878	0.0707432	0.0858105	0.0612109	0.0557011	0.0874787	0.0623285	0.0655221	0.0666798	0.900463
Plate03	OPT	11	7	MKC7	YDR144C	21	132	36285	11323	36663	11610	21	131	32448	8936	33329	9166	22	132	34661	9387	35138	9673	22	131	35057	10390	36037	10859	0.0231544	0.0384172	0.0953141	0.0451653	0.0305037	0.0402892	0.118738	0.0438652	0.0505127	0.058349	0.789723
Plate03	OPT	11	5	SWI5	YDR146C	21	136	35624	11058	36512	11480	21	135	35640	10993	36408	11394	22	136	35787	11048	36596	11483	22	135	35668	11035	36434	11442	0.0242703	0.0248432	0.0287317	0.0227266	0.0165767	0.022957	0.0263342	0.0209295	0.0251429	0.0216994	0.302542
Plate03	OPT	11	3	EKI1	YDR147W	21	140	34388	9289	35316	9474	21	139	36047	10489	36618	10805	22	140	36586	10534	37179	10905	22	139	36345	10702	36910	11067	0.123858	0.0818546	0.104823	0.0774843	0.11366	0.0890441	0.113934	0.0862423	0.0970048	0.10072	1.35296
Plate03	OPT	13	23	KGD2	YDR148C	25	100	37797	12874	38089	13256	25	99	38112	13015	38909	13672	26	100	37117	12603	38059	13128	26	99	38038	13025	39136	13721	-0.00848185	0.0106222	-0.00218808	0.0198327	-0.00643831	0.000207967	-0.0231181	-0.00434171	0.00494624	-0.00842253	-0.0978658
Plate03	OPT	13	21	NA	YDR149C	25	104	30850	9670	31866	9988	25	103	32263	10347	33303	10690	26	104	31527	9967	32728	10234	26	103	28138	8114	29716	8558	-0.128109	-0.100305	-0.0966767	-0.122187	-0.133253	-0.112789	-0.12111	-0.130757	-0.111819	-0.124477	-1.64057
Plate03	OPT	13	19	NUM1	YDR150W	25	108	32602	10107	33661	10560	25	107	33253	10537	34285	11024	26	108	34003	10983	34888	11561	26	107	32545	10314	33885	10766	-0.0680987	-0.0686259	-0.0742615	-0.0716801	-0.0701415	-0.0718068	-0.0677748	-0.0929547	-0.0706665	-0.0756695	-0.991774
Plate03	OPT	13	17	CTH1	YDR151C	25	112	33696	10631	34578	10948	25	111	36590	12427	37314	12925	26	112	36289	12007	36904	12368	26	111	34520	11142	34999	11409	-0.0454512	-0.0302243	-0.0164882	-0.0564891	-0.0546149	-0.0385648	-0.0233842	-0.0518991	-0.0371632	-0.0421157	-0.545747
Plate03	OPT	13	15	GIR2	YDR152W	25	116	36033	11680	36826	11997	25	115	35279	11567	36261	12064	26	116	7229	1104	7018	1027	26	115	33454	10109	34107	10328	0.00461833	-0.0316907	0.0903942	-0.0221662	-0.0118749	-0.044321	0.0974453	-0.0206188	0.0102889	0.00515767	0.0826547
Plate03	OPT	13	13	ENT5	YDR153C	25	120	35347	11237	36123	11633	25	119	37462	12289	38113	12768	26	120	36272	11684	36972	12027	26	119	31890	9919	33516	10219	-0.00877861	0.0235328	0.0106273	-0.0478236	-0.0136418	0.0181066	0.000783834	-0.0944813	-0.00561052	-0.0223082	-0.282446
Plate03	OPT	13	11	NA	YDR154C	25	124	37696	12098	38164	12542	25	123	37228	11826	37858	12270	26	124	35313	10732	36226	11184	26	123	37098	11796	37871	12260	0.0409928	0.0425565	0.0304991	0.0439387	0.0446715	0.0408288	0.0274959	0.0362712	0.0394968	0.0373169	0.510144
Plate03	OPT	13	9	CPR1	YDR155C	25	128	33376	9671	34593	9985	25	127	37192	11537	37778	11787	26	128	36773	11420	37721	11876	26	127	33957	10023	34891	10309	0.0359548	0.0716741	0.0622882	0.0250815	0.0174119	0.0616447	0.0487973	0.0163435	0.0487497	0.0360494	0.493295
Plate03	OPT	13	7	RPA14	YDR156W	25	132	NA	6886	NA	7218	25	131	39729	12399	40158	12952	26	132	NA	12364	NA	12805	26	131	44164	14125	45952	14640	NA	0.119993	NA	0.305942	NA	0.126348	NA	0.222878	0.212967	0.174613	2.33521
Plate03	OPT	13	5	NA	YDR157W	25	136	35708	9599	36133	9997	25	135	NA	8089	NA	8461	26	136	38016	10864	38909	11276	26	135	37860	10773	38574	11369	0.12229	NA	0.169216	0.144629	0.154683	NA	0.160133	0.159878	0.145378	0.158231	2.11745
Plate03	OPT	13	3	HOM2	YDR158W	25	140	NA	NA	NA	NA	25	139	NA	NA	NA	NA	26	140	6431	993	6340	926	26	139	NA	NA	NA	NA	NA	NA	0.0778308	NA	NA	NA	0.0581972	NA	0.0778308	0.0581972	0.787705
Plate03	OPT	15	23	SAC3	YDR159W	29	100	NA	9508	NA	9719	29	99	34101	10323	34526	10600	30	100	36916	11889	37748	12309	30	99	34979	11041	36069	11605	NA	-0.0204014	0.0339419	-0.00978414	NA	-0.00358107	0.0193893	-0.0176281	0.00125211	-0.000606635	0.00603024
Plate03	OPT	15	21	TCI1	YDR161W	29	104	NA	1266	NA	1184	29	103	NA	7141	NA	7499	30	104	29882	8950	31274	9607	30	103	36522	12818	37320	13298	NA	NA	-0.130066	-0.05325	NA	NA	-0.117466	-0.0704326	-0.0916581	-0.0939492	-1.23476
Plate03	OPT	15	19	NBP2	YDR162C	29	108	NA	7933	NA	8447	29	107	31308	10397	32368	10814	30	108	31279	9600	32177	9897	30	107	30325	9525	31569	9991	NA	-0.167578	-0.100587	-0.146978	NA	-0.175259	-0.099789	-0.151191	-0.138381	-0.14208	-1.87456
Plate03	OPT	15	17	CWC15	YDR163W	29	112	36889	11843	37741	12235	29	111	37652	12560	38874	13224	30	112	38670	12545	38995	12738	30	111	NA	9927	NA	10223	0.0385654	0.0357373	0.0727099	NA	0.0215046	0.00828951	0.0622048	NA	0.0490042	0.0306663	0.421739
Plate03	OPT	15	15	TRM82	YDR165W	29	116	34927	11319	35494	11526	29	115	33142	10016	33879	10260	30	116	NA	8545	NA	8587	30	115	34904	11295	35689	11655	-0.0366834	-0.0297945	NA	-0.0350044	-0.0437665	-0.0298281	NA	-0.0430727	-0.0338275	-0.0388891	-0.502856
Plate03	OPT	15	13	STB3	YDR169C	29	120	34812	10972	35936	11591	29	119	NA	10182	NA	10612	30	120	NA	1138	NA	997	30	119	33249	10230	34443	10612	-0.0162845	NA	NA	-0.0262331	-0.0210787	NA	NA	-0.0438524	-0.0212588	-0.0324656	-0.417468
Plate03	OPT	15	11	HSP42	YDR171W	29	124	35555	10710	36245	11056	29	123	35385	10890	36117	11338	30	124	36783	11278	37555	11504	30	123	32021	9342	33185	9746	0.0414054	0.0127089	0.0799712	-0.0254564	0.0427178	0.0177582	0.0608987	-0.0284376	0.0271573	0.0232343	0.322945
Plate03	OPT	15	7	HMO1	YDR174W	29	132	NA	3877	NA	3890	29	131	NA	7016	NA	7405	30	132	NA	8541	NA	8841	30	131	7987	1517	6927	1027	NA	NA	NA	0.0705929	NA	NA	NA	-0.173421	0.0705929	-0.173421	-2.29118
Plate03	OPT	15	5	SDH4	YDR178W	29	136	37877	11417	38533	11855	29	135	35785	10296	36875	10681	30	136	36626	10707	37721	11213	30	135	36326	10532	37598	10998	0.107454	0.10594	0.110605	0.120374	0.107136	0.0923442	0.100831	0.100216	0.111093	0.100132	1.34514
Plate03	OPT	15	3	CSN9	YDR179C	29	140	37511	10952	38143	11310	29	139	35728	10155	36579	10572	30	140	NA	6383	NA	6722	30	139	NA	NA	NA	NA	0.126038	0.0984519	NA	NA	0.126463	0.102274	NA	NA	0.112245	0.114369	1.53439
Plate03	OPT	2	22	NA	YDR179W-A	3	102	34094	11489	34878	11851	3	101	33848	11411	34602	11843	4	102	31901	10257	31982	10410	4	101	32381	10632	33112	10821	-0.0959671	-0.111554	-0.157866	-0.122537	-0.1048	-0.112553	-0.126128	-0.131721	-0.121981	-0.118801	-1.56511
Plate03	OPT	2	20	SAS4	YDR181C	3	106	32986	10740	33813	11019	3	105	32672	10715	33353	11080	4	106	32423	10260	32838	10432	4	105	33394	10850	33616	11162	-0.0962005	-0.12861	-0.106962	-0.119184	-0.105539	-0.121834	-0.0951627	-0.0913723	-0.112739	-0.103477	-1.36142
Plate03	OPT	2	18	PLP1	YDR183W	3	110	28879	8168	29898	8347	3	109	33166	10798	33527	11175	4	110	29506	8952	30507	9143	4	109	28515	8394	30083	8663	-0.0865881	-0.125543	-0.133279	-0.109978	-0.0891947	-0.100106	-0.141581	-0.140701	-0.113847	-0.117896	-1.55308
Plate03	OPT	2	16	ATC1	YDR184C	3	114	33180	10304	33566	10391	3	113	33044	10110	33019	10170	4	114	35535	11414	35585	11642	4	113	33381	10534	33999	10797	-0.0595783	-0.0734259	-0.0399973	-0.0674287	-0.0547463	-0.0444895	-0.0178102	-0.0641035	-0.0601076	-0.0452874	-0.587908
Plate03	OPT	2	14	NA	YDR185C	3	118	34348	9010	33993	9213	3	117	NA	1066	NA	978	4	118	36180	11679	36787	11759	4	117	38035	12319	37532	12406	0.0728662	NA	0.0192902	0.0156332	0.140937	NA	-0.0038064	0.045888	0.0359299	0.0610062	0.825045
Plate03	OPT	2	12	NA	YDR186C	3	122	35455	11235	35475	11358	3	121	34359	10807	35027	11189	4	122	34570	10622	35453	10930	4	121	35067	10977	35525	11378	-0.0252376	-0.0381564	0.00648057	-0.0238812	-0.00751563	-0.0323183	-0.00414381	-0.00728728	-0.0201986	-0.0128162	-0.156271
Plate03	OPT	2	10	HST4	YDR191W	3	126	NA	NA	NA	NA	3	125	NA	NA	NA	NA	4	126	27811	6543	29787	6857	4	125	27980	6691	29771	6975	NA	NA	0.0987001	0.0806436	NA	NA	0.0735066	0.0606592	0.0896718	0.0670829	0.905822
Plate03	OPT	2	8	NUP42	YDR192C	3	130	35318	10392	35437	10532	3	129	35221	10415	35225	10578	4	130	33499	9374	34328	9598	4	129	34360	10064	34977	10385	0.0376718	0.0217855	0.05567	0.0236063	0.0580797	0.0506534	0.0545971	0.0352328	0.0346834	0.0496407	0.673964
Plate03	OPT	2	6	NA	YDR193W	3	134	35475	11238	36034	11691	3	133	33241	9583	33813	9575	4	134	35557	10744	35607	10991	4	133	NA	4139	NA	4059	-0.0180198	0.0277009	0.0104617	NA	-0.00666238	0.0184456	0.0398543	NA	0.00671425	0.0172125	0.242899
Plate03	OPT	2	4	NA	YDR198C	3	138	34557	9961	35375	10181	3	137	34956	10297	35588	10636	4	138	34780	9844	35406	9997	4	137	34426	9914	35278	10254	0.0637092	0.0377269	0.0814623	0.0519376	0.0560857	0.0467744	0.0797814	0.0532649	0.058709	0.0589766	0.798065
Plate03	OPT	2	2	NA	YDR199W	3	142	36137	10957	36894	11173	3	141	34382	10277	35566	10586	4	142	NA	10587	NA	10568	4	141	34001	9811	35030	9829	0.0684838	0.0405629	NA	0.0749979	0.0530534	0.0165444	NA	0.0392978	0.0613482	0.0362985	0.496608
Plate03	OPT	4	22	RAV2	YDR202C	7	102	31133	9377	32155	9653	7	101	31897	9948	32745	10243	8	102	32466	10493	33194	10794	8	101	32734	9842	33124	10004	-0.0794596	-0.0964208	-0.115379	-0.0524514	-0.0857492	-0.0968817	-0.114098	-0.0368033	-0.0859277	-0.0833831	-1.09431
Plate03	OPT	4	20	NA	YDR203W	7	106	29439	8153	30769	8464	7	105	30478	8832	31857	9014	8	106	30866	9016	32348	9526	8	105	32897	10365	33619	10804	-0.0442655	-0.0352791	-0.0556258	-0.0906136	-0.0514961	-0.0669381	-0.0634659	-0.0769189	-0.056446	-0.0647048	-0.846021
Plate03	OPT	4	18	MSC2	YDR205W	7	110	32241	9992	32737	10165	7	109	33235	10324	33759	10609	8	110	33719	10625	34062	10958	8	109	33263	10275	33566	10344	-0.0901118	-0.0663204	-0.0765821	-0.055581	-0.0805424	-0.0533988	-0.0527577	-0.0472319	-0.0721488	-0.0584827	-0.763312
Plate03	OPT	4	16	EBS1	YDR206W	7	114	33331	10492	34014	10772	7	113	30285	8763	31787	9218	8	114	34420	11143	35387	11479	8	113	32353	9959	33350	10462	-0.0645188	-0.0601945	-0.0393349	-0.0785178	-0.0632041	-0.0711078	-0.0576356	-0.0706903	-0.0606415	-0.0656595	-0.858712
Plate03	OPT	4	14	UME6	YDR207C	7	118	29472	8343	30985	8583	7	117	NA	7851	NA	8269	8	118	29608	8534	30748	8789	8	117	NA	7029	NA	7495	-0.0438494	NA	-0.0810641	NA	-0.0728107	NA	-0.0870701	NA	-0.0624567	-0.0799404	-1.04855
Plate03	OPT	4	12	NA	YDR209C	7	122	34930	11265	35123	11487	7	121	NA	NA	NA	NA	8	122	NA	1431	NA	1270	8	121	NA	1274	NA	1235	-0.0551406	NA	NA	NA	-0.0391372	NA	NA	NA	-0.0551406	-0.0391372	-0.506153
Plate03	OPT	4	10	NA	YDR210W	7	126	NA	1372	NA	1150	7	125	34108	9829	34617	9905	8	126	33643	9851	34161	10157	8	125	35130	11064	35431	11535	NA	0.0444533	-0.00428847	-0.0409605	NA	0.0435973	0.0150052	-0.0111768	-0.000265219	0.0158085	0.224236
Plate03	OPT	4	8	UPC2	YDR213W	7	130	33513	9290	34654	9641	7	129	34165	10267	34758	10620	8	130	33736	9462	34660	9813	8	129	32108	8703	33643	9066	0.070546	-0.00855949	0.0551972	0.0669197	0.0641156	0.00521756	0.0590929	0.0462908	0.0460259	0.0436792	0.594719
Plate03	OPT	4	6	AHA1	YDR214W	7	134	35039	10646	35416	10938	7	133	33518	9940	34383	10118	8	134	35367	10757	35575	11049	8	133	33615	10361	34355	10564	0.00373712	0.0120817	0.00411505	-0.0274207	0.0199082	-0.00079146	0.0282865	-0.0348402	-0.0018717	0.00314075	0.0558439
Plate03	OPT	4	4	NA	YDR215C	7	138	34456	9857	35319	10181	7	137	34223	9825	35291	10061	8	138	35177	10225	35560	10479	8	137	35102	10360	35806	10680	0.060525	0.0693279	0.0490426	0.0464903	0.0604545	0.0504763	0.0656357	0.0490871	0.0563464	0.0564134	0.763993
Plate03	OPT	4	2	ADR1	YDR216W	7	142	35079	9756	35673	9899	7	141	35116	10083	35926	10253	8	142	36684	10641	36806	10857	8	141	36038	10399	36216	10627	0.105195	0.0886514	0.088124	0.0738035	0.104881	0.0755326	0.109695	0.0966587	0.0889434	0.0966919	1.29941
Plate03	OPT	6	22	RAD9	YDR217C	11	102	NA	4319	NA	4085	11	101	32388	10599	33109	10918	12	102	NA	7747	NA	7736	12	101	NA	6927	NA	6991	NA	-0.130533	NA	NA	NA	-0.128338	NA	NA	-0.130533	-0.128338	-1.69189
Plate03	OPT	6	20	SPR28	YDR218C	11	106	34627	11488	35673	11903	11	105	34129	11248	34771	11649	12	106	NA	5646	NA	5989	12	105	28964	8653	29839	8897	-0.0537591	-0.0875631	NA	-0.150938	-0.0744307	-0.0829662	NA	-0.142304	-0.0974201	-0.0999002	-1.31387
Plate03	OPT	6	18	NA	YDR219C	11	110	32038	9824	33262	10252	11	109	34924	11457	34764	11636	12	110	34984	11733	35885	12175	12	109	32139	10057	32771	10318	-0.0658939	-0.0870183	-0.0607036	-0.101312	-0.0762921	-0.0552248	-0.0739771	-0.0928806	-0.0787318	-0.0745937	-0.977473
Plate03	OPT	6	16	NA	YDR220C	11	114	36028	11745	36441	12121	11	113	32669	10105	33168	10455	12	114	35689	11570	36248	11876	12	113	33692	10867	34456	11212	-0.0255159	-0.0888914	-0.0192041	-0.073193	-0.0172689	-0.0659993	-0.0219327	-0.0756137	-0.0517011	-0.0452037	-0.586794
Plate03	OPT	6	14	NA	YDR221W	11	118	34166	10777	34334	10787	11	117	34844	11168	34888	11286	12	118	35518	11616	35834	11917	12	117	36475	11885	36483	12100	-0.0468721	-0.0536311	-0.0455642	-0.0217041	-0.0406401	-0.0358682	-0.0350176	-0.00394971	-0.0419429	-0.0288689	-0.369658
Plate03	OPT	6	12	NA	YDR222W	11	122	34036	10462	34431	10881	11	121	34858	11267	35275	11566	12	122	35389	11247	35948	11646	12	121	36357	11828	36415	12219	-0.0487259	-0.0522188	-0.0196211	-0.033724	-0.0199729	-0.0433304	-0.0121506	-0.00590107	-0.0385724	-0.0203388	-0.256267
Plate03	OPT	6	10	CRF1	YDR223W	11	126	33072	9270	34002	9550	11	125	35158	10977	35657	11534	12	126	NA	1308	NA	1160	12	125	NA	895	NA	864	0.0411362	-0.0279567	NA	NA	0.0408392	-0.00223631	NA	NA	0.00658975	0.0193014	0.270666
Plate03	OPT	6	8	HTA1	YDR225W	11	130	32912	10069	34869	10854	11	129	32011	9043	33661	9276	12	130	33568	10371	34918	10958	12	129	NA	6980	NA	7200	-0.0210599	0.0472524	-0.0264753	NA	-0.0483041	0.00279088	-0.0384637	NA	-9.43e-05	-0.0279923	-0.358005
Plate03	OPT	6	6	SIR4	YDR227W	11	134	NA	NA	NA	NA	11	133	NA	NA	NA	NA	12	134	7152	1269	6534	1067	12	133	5951	885	5922	850	NA	NA	-0.0702996	0.0911874	NA	NA	-0.105604	0.0915581	0.0104439	-0.00702296	-0.0792614
Plate03	OPT	6	4	IVY1	YDR229W	11	138	35317	10323	35932	10637	11	137	34471	9759	35453	10085	12	138	35001	10285	35878	10633	12	137	35230	10324	35809	10656	0.057077	0.0764344	0.0543633	0.0486049	0.0643166	0.0708505	0.0503724	0.0594394	0.0591199	0.0612447	0.828215
Plate03	OPT	6	2	RTN1	YDR233C	11	142	36410	10638	36732	11072	11	141	33725	8552	35294	8907	12	142	34488	8916	35613	9199	12	141	NA	NA	NA	NA	0.0672736	0.17783	0.166801	NA	0.0953373	0.156892	0.158905	NA	0.137302	0.137045	1.83582
Plate03	OPT	8	22	LYS4	YDR234W	15	102	7346	1204	7058	1118	15	101	NA	NA	NA	NA	16	102	6020	901	5897	873	16	101	NA	NA	NA	NA	-0.0171278	NA	0.0483141	NA	0.00618319	NA	0.0855811	NA	0.0155931	0.0458822	0.624002
Plate03	OPT	8	20	NA	YDR239C	15	106	34526	11279	35256	11588	15	105	32553	10319	33144	10632	16	106	NA	8996	NA	9159	16	105	32208	10111	33177	10417	-0.0549342	-0.105131	NA	-0.0851337	-0.0629972	-0.0929449	NA	-0.0939146	-0.0817329	-0.0832856	-1.09301
Plate03	OPT	8	18	BUD26	YDR241W	15	110	36693	12396	37449	12755	15	109	34206	10957	34626	11297	16	110	NA	8698	NA	8643	16	109	36429	12181	37268	12702	-0.0118684	-0.0697383	NA	-0.0184095	-0.0307396	-0.0539707	NA	-0.0289906	-0.0333388	-0.0379003	-0.489712
Plate14	OPT	12	10	AMD2	YDR242W	87	78	22329	10656	23306	11226	87	77	22442	10824	23376	11307	88	78	20661	9109	21030	9412	88	77	22739	10896	23541	11397	0.0715053	0.0659949	0.163253	0.0654967	0.0866433	0.0725254	0.187692	0.0830568	0.0915626	0.107479	0.879586
Plate03	OPT	8	16	PEX5	YDR244W	15	114	30677	8978	31807	9337	15	113	31414	9481	32543	9879	16	114	NA	8237	NA	8470	16	113	NA	7623	NA	7998	-0.0707066	-0.0764669	NA	NA	-0.0709213	-0.0793958	NA	NA	-0.0735867	-0.0751585	-0.984982
Plate03	OPT	8	14	MNN10	YDR245W	15	118	32541	9851	33545	10173	15	117	32477	9821	33465	10225	16	118	32839	10125	33602	10377	16	117	32174	9624	33259	10048	-0.0421005	-0.0513894	-0.0562419	-0.0482402	-0.0490447	-0.0498815	-0.0579014	-0.0482481	-0.049493	-0.0512689	-0.667419
Plate03	OPT	8	12	VHS1	YDR247W	15	122	36776	11797	36625	11804	15	121	36707	11889	36891	12226	16	122	36136	11533	36686	11813	16	121	36154	11601	36127	11835	0.00705588	-0.00758622	0.00981434	-0.0231133	0.019041	0.00821477	0.00542705	0.000969866	-0.00345732	0.00841317	0.12593
Plate03	OPT	8	10	NA	YDR248C	15	126	34483	10848	34854	11184	15	125	35171	11224	35531	11648	16	126	NA	4202	NA	4329	16	125	34001	10572	34814	11063	-0.0477977	-0.0435263	NA	-0.0407432	-0.0288809	-0.0223112	NA	-0.031879	-0.0440224	-0.0276904	-0.353992
Plate03	OPT	8	8	NA	YDR249C	15	130	35797	10927	36232	11340	15	129	35790	10962	36357	11342	16	130	37347	11737	37728	12091	16	129	35225	10995	35749	11382	0.0190237	0.0258797	0.0477019	-0.0114117	0.037159	0.0337905	0.0540367	-5.86e-05	0.0202984	0.0312319	0.429257
Plate03	OPT	8	6	NA	YDR250C	15	134	35722	10755	35885	11202	15	133	35623	10601	36181	11007	16	134	32872	8928	34029	9185	16	133	NA	1327	NA	1336	0.00991904	0.0416242	0.0777106	NA	0.0479139	0.0560413	0.0659045	NA	0.0430846	0.0566199	0.766738
Plate03	OPT	8	4	PAM1	YDR251W	15	138	35303	10028	35980	10408	15	137	35805	10259	36396	10733	16	138	35626	10000	36076	10379	16	137	32689	8401	33909	8598	0.0786281	0.0752803	0.0864256	0.130865	0.0910077	0.0968263	0.111298	0.115252	0.0927997	0.103596	1.39119
Plate03	OPT	8	2	BTT1	YDR252W	15	142	36004	10351	36495	10758	15	141	35790	10234	36351	10636	16	142	36417	10418	36725	10774	16	141	33311	8747	34663	8809	0.0787806	0.080598	0.0902353	0.152092	0.0991775	0.0983162	0.115298	0.11125	0.100426	0.106011	1.42328
Plate03	OPT	10	22	MET32	YDR253C	19	102	33284	10767	34044	11203	19	101	29835	8654	31357	9259	20	102	34566	11443	35531	11992	20	101	32860	10321	33691	10563	-0.0968172	-0.0910565	-0.0681925	-0.0665594	-0.0904997	-0.0867722	-0.0742164	-0.0750259	-0.0806564	-0.0816286	-1.07099
Plate03	OPT	10	20	CHL4	YDR254W	19	106	34204	11623	34700	12029	19	105	31676	10179	32673	10551	20	106	NA	9547	NA	9571	20	105	33145	10756	34587	11292	-0.119048	-0.127071	NA	-0.0716394	-0.109329	-0.132386	NA	-0.0976393	-0.10592	-0.113118	-1.48958
Plate03	OPT	10	18	RMD5	YDR255C	19	110	33191	10662	33948	11142	19	109	NA	5937	NA	5797	20	110	33722	10962	34608	11402	20	109	33341	10468	34107	11076	-0.0977941	NA	-0.0787436	-0.0832124	-0.0866248	NA	-0.0820986	-0.0604448	-0.0865834	-0.0763894	-1.00134
Plate03	OPT	10	16	CTA1	YDR256C	19	114	37009	12017	36796	12358	19	113	36538	11912	36901	12182	20	114	NA	6202	NA	6213	20	113	37223	12154	37373	12477	-0.0218306	-0.00402021	NA	0.00217214	0.014536	-0.00263889	NA	0.0155431	-0.00789289	0.00914673	0.135681
Plate03	OPT	10	14	SET7	YDR257C	19	118	34670	10940	36095	11503	19	117	36782	12103	37320	12566	20	118	31234	9264	32149	9492	20	117	NA	8795	NA	9151	-0.000823201	-0.00663526	-0.0645943	NA	-0.0262966	-0.00411175	-0.0676904	NA	-0.0240176	-0.0326996	-0.420579
Plate03	OPT	10	12	HSP78	YDR258C	19	122	36610	11787	37202	12231	19	121	36648	11938	37545	12382	20	122	36287	11758	36894	12234	20	121	35706	11375	36363	11843	0.00929586	0.017951	-0.00796535	-0.010389	0.010924	0.00127573	-0.00422347	-0.00523808	0.00222315	0.00068455	0.0231939
Plate03	OPT	10	10	YAP6	YDR259C	19	126	37761	11972	38140	12138	19	125	34113	10058	34807	10559	20	126	30698	8301	32391	8588	20	125	NA	NA	NA	NA	0.0667869	-0.000702656	0.0421358	NA	0.0576218	0.0218644	0.00870921	NA	0.0360733	0.0293985	0.404886
Plate03	OPT	10	8	SWM1	YDR260C	19	130	33674	9714	34189	9631	19	129	31491	8673	32861	9036	20	130	35243	10715	35667	11120	20	129	37193	11961	37628	12369	0.0445203	0.0235114	0.00385001	0.0233625	0.0302311	0.0129527	0.0251233	0.028582	0.0238111	0.0242223	0.336079
Plate03	OPT	10	6	EXG2	YDR261C	19	134	36848	11256	37238	11679	19	133	35893	10932	36408	11350	20	134	33543	9383	34691	9686	20	133	37172	11453	37678	11780	0.0499386	0.0281322	0.0685388	0.066743	0.0661661	0.0419579	0.0561857	0.0673176	0.0533381	0.0579069	0.783845
Plate03	OPT	10	4	NA	YDR262W	19	138	34649	9647	35513	10072	19	137	33349	9765	34712	10023	20	138	35938	10601	36408	11059	20	137	33585	9296	35116	9680	0.0809618	0.0394808	0.0502815	0.0934209	0.0918334	0.00654046	0.0731782	0.067603	0.0660362	0.0597888	0.808862
Plate03	OPT	10	2	DIN7	YDR263C	19	142	35841	10108	36412	10479	19	141	36514	10332	36940	10729	20	142	34939	9647	35708	9959	20	141	34460	9175	35337	9342	0.0968323	0.105661	0.101855	0.137533	0.112787	0.128261	0.107902	0.129603	0.11047	0.119638	1.60444
Plate03	OPT	12	22	PEX10	YDR265W	23	102	29348	8905	30065	9194	23	101	NA	9164	NA	9620	24	102	NA	6316	NA	6361	24	101	NA	8933	NA	9050	-0.166984	NA	NA	NA	-0.146431	NA	NA	NA	-0.166984	-0.146431	-1.9324
Plate03	OPT	12	20	HEL2	YDR266C	23	106	33864	11057	34857	11500	23	105	33160	10437	34325	10841	24	106	36132	12161	36608	12395	24	105	37491	12413	37979	12777	-0.071541	-0.0517442	-0.0348334	0.0156866	-0.0820585	-0.0681433	-0.0436072	0.0105028	-0.035608	-0.0458265	-0.595074
Plate14	OPT	12	8	NA	YDR269C	87	82	28426	14571	28999	14874	87	81	25701	13219	25865	13257	88	82	25240	12702	24736	12510	88	81	26381	13391	26333	13442	0.0103111	-0.00285612	0.0104072	0.00493415	0.0185109	0.000369891	0.0280614	0.021956	0.00569907	0.0172245	0.175694
Plate03	OPT	12	18	CCC2	YDR270W	23	110	37045	11509	37205	11821	23	109	35534	10916	36165	11211	24	110	35022	10606	36063	11003	24	109	37259	11374	37898	11749	0.0379704	0.0250165	0.0353109	0.0808732	0.0561018	0.0237173	0.0225099	0.0782887	0.0447927	0.0451544	0.614329
Plate14	OPT	12	6	NA	YDR271C	87	86	21194	10412	21282	10381	87	85	23292	11756	22355	11546	88	86	24430	12106	24404	12208	88	85	25158	12342	24706	12494	0.0447063	-0.0298543	0.0240085	0.0103597	0.0405787	0.0140133	0.0452339	0.0628044	0.0123051	0.0406576	0.358447
Plate03	OPT	12	16	GLO2	YDR272W	23	114	36888	12018	36683	12130	23	113	36506	11871	37146	12256	24	114	36618	11923	36976	12324	24	113	NA	NA	NA	NA	-0.0125851	0.00450323	-0.00951989	NA	0.00800805	-0.00119612	0.000817484	NA	-0.00586724	0.00254314	0.0478999
Plate03	OPT	12	14	DON1	YDR273W	23	118	NA	1614	NA	1454	23	117	38163	12275	38614	12710	24	118	31416	8738	32838	9063	24	117	36441	11592	37152	11986	NA	0.0542291	0.0194036	0.0234338	NA	0.0557803	0.00102771	0.0172007	0.0323555	0.0246696	0.342025
Plate03	OPT	12	12	NA	YDR274C	23	122	37415	11724	38066	12061	23	121	36580	11728	37261	12111	24	122	38068	12168	38190	12582	24	121	36465	11654	36982	12070	0.0680833	0.0207674	0.0397717	0.00819439	0.0586337	0.0139286	0.0588103	0.0135735	0.0342042	0.0362365	0.495783
Plate03	OPT	12	10	BSC2	YDR275W	23	126	36232	11352	37139	11718	23	125	38553	12147	38563	12472	24	126	38607	12158	38857	12524	24	125	NA	8324	NA	8610	0.0416924	0.0670433	0.0792846	NA	0.0252701	0.0854034	0.0873495	NA	0.0626734	0.0660077	0.891529
Plate03	OPT	12	8	PMP3	YDR276C	23	130	NA	7300	NA	7548	23	129	32427	9175	33468	9540	24	130	33147	9382	34225	9774	24	129	31662	8855	32693	9114	NA	0.0105835	0.0334972	0.00555073	NA	0.0132243	0.0335227	0.00264254	0.0165438	0.0164632	0.232938
Plate03	OPT	12	6	MTH1	YDR277C	23	134	38884	11669	39361	11910	23	133	39028	11580	39627	11846	24	134	38855	11608	39476	11826	24	133	36664	10532	37139	10687	0.147307	0.165626	0.159171	0.119919	0.138831	0.15311	0.142143	0.118262	0.148006	0.138087	1.84967
Plate03	OPT	12	4	NA	YDR278C	23	138	34748	10225	35582	10693	23	137	34475	9941	35309	10392	24	138	33699	9573	34614	9845	24	137	35570	10682	35964	11079	0.0327586	0.0420295	0.0496578	0.0238344	0.0418611	0.0534147	0.0457353	0.0459956	0.0370701	0.0467517	0.63556
Plate03	OPT	12	2	RNH202	YDR279W	23	142	36682	10663	37093	11024	23	141	37203	10936	37449	11278	24	142	37308	10889	37641	11096	24	141	36326	10460	36943	10722	0.0908573	0.0909565	0.115166	0.106385	0.107659	0.111677	0.121191	0.106651	0.100841	0.111794	1.50017
Plate03	OPT	14	22	PHM6	YDR281C	27	102	33944	11011	34989	11268	27	101	33368	10684	34316	10888	28	102	34453	11402	34777	11785	28	101	35576	11955	36095	12283	-0.0464021	-0.0560324	-0.0971131	-0.0561748	-0.0735476	-0.078281	-0.07726	-0.0583971	-0.0639306	-0.0718714	-0.941287
Plate03	OPT	14	20	NA	YDR282C	27	106	36070	12050	37100	12609	27	105	36218	12229	37254	12810	28	106	36302	12177	36914	12535	28	105	34392	11469	35337	11864	-0.0216275	-0.0261748	-0.0270807	-0.0702746	-0.0385749	-0.0440341	-0.035569	-0.0861874	-0.0362894	-0.0510913	-0.665059
Plate03	OPT	14	18	DPP1	YDR284C	27	110	37782	12391	38241	12825	27	109	33498	10586	33762	11028	28	110	35341	11181	36341	11440	28	109	37342	12007	38126	12483	0.0267954	-0.0999534	0.0176705	0.0428308	0.0273995	-0.0620083	-0.00931555	0.0329517	-0.0031642	-0.00274316	-0.0223703
Plate03	OPT	14	16	ZIP1	YDR285W	27	114	38595	12454	38700	12565	27	113	36485	11479	36608	11706	28	114	38442	12309	38478	12487	28	113	38531	12498	38796	12685	0.0682441	0.0131366	0.0615041	0.0655549	0.0649382	0.0286137	0.0676792	0.0584609	0.0521099	0.054923	0.744181
Plate03	OPT	14	14	NA	YDR286C	27	118	35251	10927	35964	11175	27	117	36357	11508	37113	11926	28	118	36438	11040	37172	11259	28	117	36262	11663	36787	12004	0.0164474	0.0254862	0.0772536	0.00196034	0.00718741	0.0193892	0.0622364	0.00190191	0.0302869	0.0226787	0.315561
Plate03	OPT	14	12	NA	YDR287W	27	122	36746	11462	37472	11831	27	121	NA	1244	NA	1116	28	122	NA	905	NA	838	28	121	33396	9938	34002	10195	0.0518979	NA	NA	-0.0169281	0.0439664	NA	NA	-0.00762305	0.0174849	0.0181717	0.255649
Plate03	OPT	14	10	RTT103	YDR289C	27	126	33117	8875	33828	9161	27	125	NA	7324	NA	7371	28	126	32784	8472	33569	8539	28	125	NA	2974	NA	3066	0.0683294	NA	0.11741	NA	0.0858901	NA	0.112409	NA	0.0928698	0.0991497	1.33208
Plate14	OPT	14	18	NA	YDR290W	91	62	12759	4527	13323	4643	91	61	12048	4488	12766	4728	92	62	10820	4381	11086	4499	92	61	12681	4833	12972	5076	0.462297	0.372961	0.228625	0.298982	0.433088	0.358493	0.229378	0.333698	0.340716	0.338664	2.68258
Plate03	OPT	14	8	NA	YDR291W	27	130	36016	10625	36787	11030	27	129	37832	11580	38713	11974	28	130	37069	10857	38039	11196	28	129	NA	10602	NA	10865	0.0735576	0.108727	0.129012	NA	0.0752798	0.0917833	0.111353	NA	0.103766	0.0928054	1.24775
Plate03	OPT	14	6	SSD1	YDR293C	27	134	31466	7544	33138	7915	27	133	29828	7314	31352	7608	28	134	32237	7785	33453	8119	28	133	32483	7864	33530	8157	0.163033	0.0938748	0.157519	0.157636	0.151896	0.0844793	0.165242	0.169335	0.143016	0.142738	1.9115
Plate03	OPT	14	4	DPL1	YDR294C	27	138	35784	9919	36040	9919	27	137	34411	9252	35378	9466	28	138	38059	11174	37902	11225	28	137	36338	10382	36953	10702	0.123971	0.128111	0.119465	0.108536	0.127584	0.118797	0.136356	0.114323	0.120021	0.124265	1.66594
Plate03	OPT	14	2	SUR2	YDR297W	27	142	31225	7193	32774	7292	27	141	NA	2375	NA	2292	28	142	NA	1655	NA	1621	28	141	37998	11197	38471	11555	0.219994	NA	NA	0.125548	0.186475	NA	NA	0.131311	0.172771	0.158893	2.12624
Plate03	OPT	2	23	CPR5	YDR304C	3	100	32881	10306	32832	10490	3	99	NA	1738	NA	1440	4	100	31727	9779	32636	10160	4	99	32643	10484	33039	10717	-0.11223	NA	-0.095839	-0.118496	-0.0724029	NA	-0.0905432	-0.102783	-0.108855	-0.0885762	-1.16334
Plate03	OPT	2	21	HNT2	YDR305C	3	104	31489	9359	32512	9711	3	103	34935	11501	35604	11919	4	104	34408	11186	34605	11357	4	103	NA	8910	NA	8901	-0.062958	-0.0588443	-0.075522	NA	-0.0621909	-0.0581757	-0.0619236	NA	-0.0657748	-0.0607634	-0.793629
Plate03	OPT	2	19	NA	YDR306C	3	108	33384	10892	33664	11169	3	107	31858	10023	32357	10190	4	108	31715	9852	32303	10025	4	107	NA	7866	NA	8203	-0.116849	-0.115589	-0.104335	NA	-0.0956064	-0.106484	-0.0984758	NA	-0.112258	-0.100189	-1.31771
Plate03	OPT	2	17	NA	YDR307W	3	112	33081	10718	33619	11159	3	111	33302	10875	34077	11380	4	112	33929	11013	34050	11207	4	111	34250	11341	34817	11729	-0.118771	-0.108394	-0.0967699	-0.0907167	-0.0980249	-0.0988999	-0.0745779	-0.0837765	-0.103663	-0.0888198	-1.16658
Plate03	OPT	2	15	GIC2	YDR309C	3	116	34000	11017	34731	11333	3	115	30518	8811	32112	9120	4	116	34419	11375	34798	11709	4	115	NA	1414	NA	1272	-0.0663404	-0.0303697	-0.0903708	NA	-0.0708549	-0.0620889	-0.0769729	NA	-0.0623603	-0.0699722	-0.916041
Plate03	OPT	2	13	SUM1	YDR310C	3	120	32960	10236	33507	10372	3	119	30559	8531	32226	8739	4	120	31166	9194	32248	9288	4	119	31904	9938	32495	10072	-0.0614898	0.0159555	-0.0387473	-0.096714	-0.0612558	-0.0272835	-0.0643851	-0.0954887	-0.0452489	-0.0621033	-0.81144
Plate03	OPT	2	11	SSF2	YDR312W	3	124	35432	11443	35967	11701	3	123	8439	1636	7549	1364	4	124	34735	10698	35070	11016	4	123	34836	11098	35045	11347	-0.0225376	-0.18662	-0.0222519	-0.0491551	-0.0258466	-0.188744	-0.00161747	-0.0304337	-0.0701413	-0.0616604	-0.805553
Plate03	OPT	2	9	PIB1	YDR313C	3	128	34998	10834	35281	11261	3	127	35612	11127	35664	11183	4	128	34031	10359	34611	10596	4	127	33102	8932	33873	9021	-0.029021	-0.00116385	-0.0151224	0.0849107	0.00117346	0.010117	-0.0108655	0.0787655	0.00990088	0.0197976	0.277262
Plate03	OPT	2	7	NA	YDR314C	3	132	35011	10798	35322	11115	3	131	NA	1377	NA	1246	4	132	32890	9277	33861	9357	4	131	34863	10752	35266	11126	-0.0154628	NA	0.0511804	-0.0195273	0.00502202	NA	0.0295463	0.000793833	0.00539676	0.0117874	0.170783
Plate03	OPT	2	5	IPK1	YDR315C	3	136	28488	7711	29535	7856	3	135	33031	9884	34270	10180	4	136	NA	7458	NA	7702	4	135	31772	9209	33100	9512	-0.0516153	9.98e-05	NA	-0.00873703	-0.0552869	-0.0235411	NA	-0.0293192	-0.0200841	-0.0360491	-0.465103
Plate03	OPT	2	3	OMS1	YDR316W	3	140	35580	11020	36258	11407	3	139	35295	10956	36005	11310	4	140	35763	10768	36392	11147	4	139	35445	10901	36351	11348	0.0154708	0.00850337	0.0426165	0.0250939	0.017378	0.00713721	0.0490175	0.020115	0.0229212	0.0234119	0.325307
Plate03	OPT	4	23	NA	YDR317W	7	100	33589	10992	34092	11298	7	99	34373	11538	34520	11920	8	100	33590	10904	33897	11087	8	99	35006	11809	35462	12071	-0.101266	-0.121898	-0.0965383	-0.0777045	-0.0923518	-0.0928602	-0.0847088	-0.0787275	-0.0993518	-0.0871621	-1.14454
Plate03	OPT	4	21	MCM21	YDR318W	7	104	34392	11540	34556	11712	7	103	33733	11329	34222	11697	8	104	33684	11254	33861	11659	8	103	33277	11047	33786	11343	-0.104769	-0.123391	-0.142108	-0.122927	-0.0919423	-0.112427	-0.109025	-0.115184	-0.123299	-0.107145	-1.41017
Plate03	OPT	4	19	NA	YDR319C	7	108	34827	11413	35092	11676	7	107	30096	8824	31694	9084	8	108	31960	9948	32451	10060	8	107	29624	8872	30318	9273	-0.0708613	-0.0524838	-0.0983486	-0.15855	-0.0570764	-0.089847	-0.0930946	-0.125078	-0.0950609	-0.0912739	-1.1992
Plate03	OPT	4	17	SWA2	YDR320C	7	112	32366	9946	33168	10302	7	111	32191	10017	33185	10503	8	112	31807	9565	32705	9808	8	111	32059	9842	33051	10014	-0.0758616	-0.0919046	-0.0601243	-0.0577421	-0.0686592	-0.0859333	-0.0642332	-0.0768059	-0.0714082	-0.0739079	-0.968358
Plate03	OPT	4	15	ASP1	YDR321W	7	116	NA	2779	NA	2713	7	115	33465	10711	34065	11005	8	116	33205	9541	33724	9619	8	115	32384	10172	33150	10424	NA	-0.0801213	0.0183521	-0.0873571	NA	-0.0750491	0.0206092	-0.0892133	-0.0497088	-0.0478844	-0.622429
Plate14	OPT	14	16	NA	YDR326C	91	66	15035	7391	15829	7751	91	65	17305	8341	17875	8435	92	66	16895	8301	17080	8401	92	65	16292	7808	16892	8145	0.00923179	0.0731013	0.0107974	0.0373129	0.00122703	0.0442509	0.015003	0.0454208	0.0326108	0.0264754	0.247841
Plate03	OPT	4	13	PEX3	YDR329C	7	120	33502	10399	33894	10759	7	119	31690	9284	32653	9435	8	120	31990	9723	33156	10155	8	119	30429	8645	32067	8797	-0.0705778	-0.0283538	-0.0638449	0.000136908	-0.0448356	-0.0421853	-0.069159	-0.0486093	-0.0406599	-0.0511973	-0.666467
Plate03	OPT	4	11	UBX5	YDR330W	7	124	33698	10332	34174	10797	7	123	NA	1421	NA	1262	8	124	33527	9776	34131	9996	8	123	36031	11321	36286	11541	-0.0570896	NA	0.00807649	0.00712611	-0.0274039	NA	0.0156968	0.0169129	-0.0139623	0.00173526	0.0371609
Plate03	OPT	4	9	NA	YDR332W	7	128	32214	9216	33518	9568	7	127	33498	10029	34222	10329	8	128	33528	9913	34174	10184	8	127	33759	10066	34404	10434	0.0109223	-0.015498	-0.00586779	-0.013721	-0.00370965	-0.0104815	0.00239136	0.000967085	-0.00604113	-0.00270819	-0.0219055
Plate03	OPT	4	7	NA	YDR333C	7	132	34425	10395	35259	10665	7	131	34482	10601	35188	10886	8	132	34538	10545	35129	10821	8	131	34805	10906	35337	11307	0.0166191	-0.0052099	-0.00342094	-0.0292974	0.00813438	-0.00722278	0.00093045	-0.0158093	-0.00532729	-0.00349182	-0.0323222
Plate03	OPT	4	5	SWR1	YDR334W	7	136	30120	7687	31703	7962	7	135	30536	8123	32001	8427	8	136	27243	6975	28526	7220	8	135	31025	8051	32763	8285	0.0716753	0.0361699	-0.0344375	0.0979457	0.0512649	0.0206659	-0.0321754	0.0594424	0.0428384	0.0247994	0.343751
Plate03	OPT	4	3	MSN5	YDR335W	7	140	35076	9627	35591	9673	7	139	29672	6996	31208	7198	8	140	NA	4466	NA	4521	8	139	27175	6505	28080	6717	0.120939	0.138964	NA	0.00880287	0.117435	0.121089	NA	0.0377984	0.0895684	0.0921077	1.23847
Plate03	OPT	6	23	NA	YDR336W	11	100	35224	11465	35676	11806	11	99	34476	11025	34758	11339	12	100	36351	12549	36901	12953	12	99	36560	11719	36602	11979	-0.0466635	-0.0652205	-0.0549497	-0.00660632	-0.0391494	-0.0444852	-0.0604062	0.0135605	-0.04336	-0.0326201	-0.419522
Plate03	OPT	6	21	NA	YDR338C	11	104	31983	10424	32917	10901	11	103	31287	9744	32163	10054	12	104	34120	11278	34392	11472	12	103	33136	10908	33957	11259	-0.140859	-0.115565	-0.0966882	-0.106299	-0.136691	-0.113796	-0.0859755	-0.111458	-0.114853	-0.11198	-1.47445
Plate03	OPT	6	19	NA	YDR340W	11	108	33687	10531	34155	10852	11	107	34284	11366	35011	11823	12	108	33145	9758	33388	9815	12	107	34136	11342	34401	11548	-0.0626337	-0.08621	-0.0196176	-0.101824	-0.0461702	-0.0839003	-0.004565	-0.0903598	-0.0675713	-0.0562488	-0.733617
Plate03	OPT	6	17	NA	YDR344C	11	112	34631	11471	34921	11789	11	111	32983	10791	33548	11124	12	112	32027	9991	33109	10471	12	111	33875	10817	34407	10990	-0.0889978	-0.120307	-0.0938069	-0.058778	-0.0728252	-0.110211	-0.0932383	-0.0607442	-0.0904725	-0.0842546	-1.1059
Plate03	OPT	6	15	HXT3	YDR345C	11	116	34085	10929	34556	11168	11	115	32945	10377	33837	10647	12	116	30987	9114	32300	9269	12	115	35375	11416	36091	11744	-0.0639389	-0.0648143	-0.0337	-0.0186251	-0.0584524	-0.075209	-0.0667229	-0.0268016	-0.0452695	-0.0567965	-0.740897
Plate03	OPT	6	13	SVF1	YDR346C	11	120	33023	10137	33610	10416	11	119	35816	11828	36283	12105	12	120	31128	9181	31815	9507	12	119	34728	11376	35272	11748	-0.0590695	-0.0332996	-0.0866704	-0.0656837	-0.0482701	-0.0353494	-0.065313	-0.0596091	-0.0611808	-0.0521354	-0.678937
Plate03	OPT	6	11	NA	YDR348C	11	124	28952	7580	30816	7868	11	123	33573	10460	34207	10785	12	124	32595	10185	33424	10565	12	123	32383	10050	33400	10571	0.0283455	-0.0541768	-0.0826956	-0.0846358	-0.00765662	-0.0463055	-0.0779342	-0.0776706	-0.0482907	-0.0523918	-0.682345
Plate03	OPT	6	9	YPS7	YDR349C	11	128	36203	11947	36702	12338	11	127	35910	11733	36557	12185	12	128	34712	10844	35216	11301	12	127	35966	11779	36537	12294	-0.0257292	-0.0234197	-0.0358007	-0.0319877	-0.0234504	-0.0227641	-0.0156607	-0.0233163	-0.0292343	-0.0212979	-0.269017
Plate03	OPT	6	7	SBE2	YDR351W	11	132	34076	10021	34841	10328	11	131	33865	10245	34734	10669	12	132	35896	11243	36143	11627	12	131	33773	10248	34715	10672	0.0205871	-0.0139588	-0.00721338	-0.015306	0.0232868	-0.00979486	0.0159881	-0.0153314	-0.00397278	0.00353715	0.0611133
Plate03	OPT	6	5	NA	YDR352W	11	136	35316	10782	35613	11048	11	135	35220	10733	35619	11029	12	136	34258	10224	35144	10490	12	135	35482	10796	35875	11168	0.00635583	0.00817636	0.0244156	0.0119545	0.0232985	0.0222761	0.0144673	0.0312146	0.0127256	0.0228141	0.317361
Plate03	OPT	6	3	TRP4	YDR354W	11	140	35529	10195	36149	10449	11	139	35210	10289	36069	10537	12	140	35090	10314	35481	10356	12	139	35113	10233	35859	10534	0.084674	0.0729365	0.0548395	0.0613922	0.0877228	0.0615488	0.052632	0.0613651	0.0684605	0.0658172	0.888997
Plate03	OPT	8	23	NA	YDR357C	15	100	NA	9084	NA	9357	15	99	32230	9554	32769	9876	16	100	34504	11201	34974	11345	16	99	33346	10819	33676	10864	NA	-0.0624246	-0.0531165	-0.0920411	NA	-0.0378339	-0.0577481	-0.0914546	-0.0691941	-0.0623455	-0.81466
Plate03	OPT	8	21	GGA1	YDR358W	15	104	33000	10750	33924	11131	15	103	32330	10622	33424	11195	16	104	34443	11488	35141	11890	16	103	30183	9381	30999	9728	-0.0983659	-0.133302	-0.0834627	-0.158907	-0.105601	-0.133868	-0.0848378	-0.145127	-0.118509	-0.117358	-1.54594
Plate03	OPT	8	19	VID21	YDR359C	15	108	6379	957	6019	880	15	107	NA	NA	NA	NA	16	108	7901	1439	7449	1319	16	107	5912	978	5792	862	0.0685358	NA	-0.161147	0.0383003	0.0949574	NA	-0.119676	-0.051885	-0.0181037	-0.0255345	-0.325333
Plate03	OPT	8	17	NA	YDR360W	15	112	37559	12644	38454	13010	15	111	35843	11825	36940	12040	16	112	34572	11509	34574	11566	16	111	36031	11984	36783	12334	0.0265445	0.00794933	-0.092983	-0.0209359	-0.00264647	-0.0336361	-0.0792379	-0.0356565	-0.0198563	-0.0377942	-0.488302
Plate03	OPT	8	15	ESC2	YDR363W	15	116	30608	9152	31888	9474	15	115	NA	1473	NA	1171	16	116	30436	8866	31737	9027	16	115	33235	10864	33873	11091	-0.0789787	NA	-0.0440156	-0.0982804	-0.0941894	NA	-0.07337	-0.101848	-0.0737582	-0.0898025	-1.17964
Plate03	OPT	8	13	SEM1	YDR363W-A	15	120	29700	7650	31557	8012	15	119	33414	10123	33900	10228	16	120	35109	11045	35497	11312	16	119	34287	10380	34977	10430	0.0567899	-0.0257974	-0.020508	0.0198294	0.0301264	-0.0242502	-0.0107351	0.00172186	0.00757848	-0.000784263	0.00366906
Plate03	OPT	8	11	YPR1	YDR368W	15	124	33992	10678	34468	11050	15	123	34791	10867	35101	11136	16	124	NA	983	NA	926	16	123	33038	9737	34149	10008	-0.0599149	-0.029798	NA	0.00806891	-0.0418329	-0.0132284	NA	-0.00870183	-0.0272147	-0.0212544	-0.268439
Plate03	OPT	8	9	XRS2	YDR369C	15	128	36650	11583	37077	12012	15	127	36190	11619	36495	12050	16	128	33062	9869	34292	10272	16	127	NA	8418	NA	8583	0.0174808	-0.0175572	-0.00653367	NA	0.0291435	0.00149031	-0.0202757	NA	-0.00220334	0.00345269	0.0599905
Plate03	OPT	8	7	NA	YDR370C	15	132	34920	10511	35394	10756	15	131	34738	10396	35048	10552	16	132	36611	11478	37314	11833	16	131	33535	9709	34431	9715	0.0169739	0.013773	0.043106	0.0508601	0.0253294	0.0255881	0.0354568	0.0227709	0.0311783	0.0272863	0.376809
Plate03	OPT	8	5	CTS2	YDR371W	15	136	34093	9589	34983	9790	15	135	35805	10880	36524	11221	16	136	33615	9480	34507	9670	16	135	31253	8952	32546	9053	0.0758269	0.0443326	0.0593897	0.00281617	0.0664751	0.0416234	0.0503595	-0.0327907	0.0455914	0.0314168	0.431715
Plate03	OPT	8	3	VPS74	YDR372C	15	140	34524	9799	35365	9831	15	139	34839	10016	35746	10323	16	140	34156	9473	35266	9776	16	139	35291	10247	35780	10460	0.0938777	0.0726066	0.0932162	0.0630572	0.0699002	0.0665473	0.0817408	0.0698747	0.0806894	0.0720157	0.971394
Plate03	OPT	10	23	NA	YDR374C	19	100	35609	11888	35616	12196	19	99	36373	12185	36315	12369	20	100	33200	10906	33530	11157	20	99	NA	1355	NA	1288	-0.0775358	-0.0495624	-0.123963	NA	-0.0513948	-0.0323218	-0.107542	NA	-0.083687	-0.0637528	-0.833367
Plate03	OPT	10	21	BCS1	YDR375C	19	104	39805	15596	40942	15787	19	103	39843	15827	40960	16457	20	104	43658	18065	44720	18771	20	103	38942	15028	39417	15185	0.00365014	-0.0274082	0.062353	-0.0459356	-0.0727582	-0.0835729	-0.00948611	-0.0845319	-0.00183519	-0.0625873	-0.817874
Plate03	OPT	10	19	LSM6	YDR378C	19	108	37469	12907	38499	13513	19	107	36477	12993	37479	13421	20	108	36090	12182	36992	12688	20	107	35890	12584	36216	12827	-0.00191259	-0.0519855	-0.0327973	-0.0854301	-0.0260269	-0.0851742	-0.0474785	-0.0881296	-0.0430314	-0.0617023	-0.80611
Plate03	OPT	10	17	RGA2	YDR379W	19	112	34546	11173	35213	11517	19	111	36370	11986	36836	12496	20	112	33781	10363	34355	10728	20	111	33751	10309	34198	10520	-0.052171	-0.028839	-0.0408644	-0.0329789	-0.0530338	-0.0173907	-0.025498	-0.0222438	-0.0387133	-0.0295416	-0.378599
Plate03	OPT	10	15	ARO10	YDR380W	19	116	37865	12385	38275	12756	19	115	37645	11850	37969	12147	20	116	37854	11927	38126	12160	20	115	32717	10219	33306	10489	0.0330589	0.0569371	0.0645294	-0.0834349	0.0321785	0.0609149	0.0659117	-0.0739313	0.0177726	0.0212685	0.296814
Plate03	OPT	10	13	RPP2B	YDR382W	19	120	33564	10457	34358	10663	19	119	34476	10783	35225	10926	20	120	31923	9315	32326	9557	20	119	37498	12452	37798	12779	-0.0353901	-0.00625353	-0.0599138	0.00570409	-0.0465515	-0.0236176	-0.0314656	0.00802138	-0.0239633	-0.0234033	-0.297004
Plate03	OPT	10	11	NKP1	YDR383C	19	124	34235	10435	35054	10659	19	123	32490	8378	33542	8593	20	124	35245	10861	36018	11284	20	123	34566	10720	34952	10968	0.00534437	0.110016	0.0112007	-0.0252966	-0.00622939	0.106418	0.0125326	-0.0130305	0.0253162	0.0249227	0.34539
Plate03	OPT	10	9	ATO3	YDR384C	19	128	32899	9152	33828	9473	19	127	35902	11412	36625	11862	20	128	32160	9566	33329	9963	20	127	NA	7661	NA	7839	0.0381785	0.00292925	-0.0364862	NA	0.0432736	0.00246468	-0.0432152	NA	0.00154053	0.000841056	0.0252743
Plate03	OPT	10	7	EFT2	YDR385W	19	132	35127	10177	34946	9994	19	131	NA	7440	NA	7667	20	132	31002	7814	32711	7969	20	131	NA	7246	NA	7673	0.0554985	NA	0.131441	NA	0.0673368	NA	0.0883439	NA	0.09347	0.0778404	1.04882
Plate03	OPT	10	5	MUS81	YDR386W	19	136	33988	9549	34968	9887	19	135	33822	9601	34795	9846	20	136	34735	10394	35478	10779	20	135	32942	8592	34304	8937	0.0662537	0.06	0.019916	0.11841	0.0645664	0.0499244	0.0256027	0.107637	0.0661448	0.0619326	0.83736
Plate03	OPT	10	3	NA	YDR387C	19	140	36183	10462	36589	10803	19	139	35576	9769	36025	9980	20	140	36607	10732	36943	11069	20	139	36515	10581	36995	10980	0.0804075	0.117762	0.079147	0.0888915	0.0987937	0.130792	0.0976409	0.105979	0.0915521	0.108301	1.45374
Plate03	OPT	12	21	SAC7	YDR389W	23	104	34335	11554	35765	12161	23	103	36559	12364	37848	12903	24	104	34118	11315	35259	11707	24	103	32862	10837	33867	11265	-0.0665845	0.000491753	-0.0634613	-0.112123	-0.0963124	-0.0355994	-0.0891571	-0.121364	-0.0604192	-0.0856083	-1.12389
Plate03	OPT	12	19	NA	YDR391C	23	108	33282	10452	34322	11049	23	107	35184	11503	35942	11961	24	108	34074	10822	34789	11259	24	107	33261	9721	33864	9923	-0.0684103	-0.0425306	-0.0573289	-0.00112013	-0.0624131	-0.0444467	-0.0498074	0.00580973	-0.0423475	-0.0377144	-0.48724
Plate03	OPT	12	17	SPT3	YDR392W	23	112	30747	5142	32589	5539	23	111	30334	5129	32067	5445	24	112	31812	5609	33226	6000	24	111	31113	5532	32745	5871	0.483385	0.471076	0.43829	0.432889	0.515154	0.493713	0.482344	0.457017	0.45641	0.487057	6.48851
Plate03	OPT	12	15	SHE9	YDR393W	23	116	34112	11925	34999	12717	23	115	35783	12726	37172	13313	24	116	34682	11822	35488	12316	24	115	34564	12369	35328	12935	-0.148402	-0.0623847	-0.0931305	-0.143401	-0.138451	-0.104259	-0.0979614	-0.146442	-0.111829	-0.121778	-1.6047
Plate03	OPT	12	13	SXM1	YDR395W	23	120	35057	11417	35667	11886	23	119	37193	12545	37618	12942	24	120	36225	11997	36966	12340	24	119	36216	12210	36748	12561	-0.0528937	-0.0145678	-0.0111553	-0.0380635	-0.0445399	-0.014884	-0.0260921	-0.042719	-0.0291701	-0.0320588	-0.41206
Plate03	OPT	12	11	HPT1	YDR399W	23	124	31318	8699	32546	9026	23	123	NA	6838	NA	7141	24	124	NA	1094	NA	921	24	123	NA	2054	NA	1421	0.00555441	NA	NA	NA	-0.000443344	NA	NA	NA	0.00555441	-0.000443344	0.00820087
Plate03	OPT	12	9	URH1	YDR400W	23	128	36991	11310	37386	11773	23	127	36319	11010	37370	11568	24	128	36179	10948	37018	11421	24	127	33660	10044	34992	10515	0.0513154	0.0652089	0.0566893	0.0136118	0.0693336	0.0583731	0.0560882	-0.0026076	0.0467063	0.0452968	0.616221
Plate03	OPT	12	7	NA	YDR401W	23	132	35991	10973	36615	11180	23	131	33342	9583	34180	10008	24	132	37660	11672	38002	12035	24	131	32844	9155	34146	9605	0.0525113	0.00988398	0.0664226	0.0444235	0.043787	0.0242703	0.0755578	0.039757	0.0433104	0.045843	0.623482
Plate03	OPT	12	5	DIT2	YDR402C	23	136	36721	11020	37429	11407	23	135	33169	11009	34032	11465	24	136	34702	10274	35758	10699	24	135	34526	10336	35802	10826	0.0802512	-0.117478	0.0422428	0.0345427	0.0790538	-0.11824	0.0347607	0.0192059	0.00988956	0.00369504	0.063212
Plate03	OPT	12	3	DIT1	YDR403W	23	140	28005	6391	29405	6651	23	139	34991	9775	35676	10100	24	140	NA	1384	NA	1360	24	139	NA	NA	NA	NA	0.105101	0.0877321	NA	NA	0.111291	0.0981742	NA	NA	0.0964167	0.104733	1.4063
Plate03	OPT	14	23	PDR15	YDR406W	27	100	36474	12423	37130	12904	27	99	37984	13031	38238	13447	28	100	37545	12688	37945	13044	28	99	36073	12197	36602	12666	-0.0390751	-0.012044	-0.00313631	-0.0531559	-0.0445362	-0.00757639	-0.00653152	-0.049534	-0.0268529	-0.0270445	-0.345407
Plate03	OPT	14	21	ADE8	YDR408C	27	104	38874	12998	38690	13151	27	103	39322	13065	39216	13338	28	104	39372	13392	39313	13652	28	103	NA	11982	NA	12154	0.0304117	0.0469404	0.0332791	NA	0.0407096	0.0588922	0.0393389	NA	0.0368771	0.0463136	0.629737
Plate03	OPT	14	19	SIZ1	YDR409W	27	108	35778	11748	36554	12161	27	107	34844	11429	35597	11886	28	108	36155	11828	36602	12185	28	107	34432	11244	35027	11518	-0.0219373	-0.0569002	-0.0208995	-0.0630021	-0.0311693	-0.0574281	-0.0168491	-0.0654065	-0.0406848	-0.0427133	-0.55369
Plate03	OPT	14	17	STE14	YDR410C	27	112	NA	NA	NA	NA	27	111	NA	NA	NA	NA	28	112	7353	1212	7067	1139	28	111	NA	NA	NA	NA	NA	NA	-0.0406459	NA	NA	NA	-0.00121038	NA	-0.0406459	-0.00121038	-0.00199526
Plate03	OPT	14	15	DFM1	YDR411C	27	116	37149	11795	37805	12244	27	115	31747	8888	33007	9442	28	116	33991	10127	34556	10348	28	115	36820	11594	37532	11901	0.0414369	-0.00766045	0.00238847	0.0502365	0.0390529	0.00405884	0.00842264	0.0373569	0.0216004	0.0222228	0.309501
Plate03	OPT	14	13	ERD1	YDR414C	27	120	35294	11153	36444	11652	27	119	34348	10788	35771	11166	28	120	35056	10731	36107	11267	28	119	35730	11367	36845	11877	0.00787913	0.00621693	0.0175023	0.0141113	-0.00957441	-0.0312823	0.0133702	-0.00326995	0.0114274	-0.00768913	-0.0881169
Plate03	OPT	14	11	NA	YDR415C	27	124	36784	11029	37502	11335	27	123	37671	11717	38164	12199	28	124	32673	8902	34077	9308	28	123	36851	11187	37502	11307	0.0895767	0.0639213	0.0685316	0.0916679	0.0816494	0.0726068	0.0571891	0.0720191	0.0784244	0.0708661	0.956112
Plate03	OPT	14	9	RAD30	YDR419W	27	128	34562	9753	35406	9970	27	127	36106	10293	36852	10446	28	128	36966	10585	37080	10654	28	127	37983	11997	38666	12388	0.0838389	0.123836	0.119349	0.0781109	0.0765231	0.109968	0.129566	0.0672846	0.101284	0.0958354	1.28803
Plate03	OPT	14	7	HKR1	YDR420W	27	132	33670	9215	34909	9583	27	131	32094	8842	33288	9074	28	132	38123	11452	38768	11777	28	131	39370	11942	39819	12280	0.0905469	0.045154	0.125431	0.145922	0.0809285	0.0298227	0.11706	0.142325	0.101763	0.092534	1.24414
Plate03	OPT	14	5	ARO80	YDR421W	27	136	36201	10845	36943	11300	27	135	36176	10911	36999	11351	28	136	NA	6308	NA	6801	28	135	35617	10258	36120	10558	0.0615818	0.0608491	NA	0.0740681	0.0660944	0.0590834	NA	0.0866992	0.0654997	0.0706257	0.952916
Plate03	OPT	14	3	SIP1	YDR422C	27	140	37856	11221	38478	11608	27	139	35010	9558	36088	9904	28	140	34539	9270	35793	9589	28	139	34930	9776	35092	9860	0.122091	0.127971	0.139976	0.0757565	0.121985	0.12069	0.12405	0.0947078	0.116449	0.115358	1.54754
Plate04	OPT	3	22	CAD1	YDR423C	37	6	24569	6130	25228	6249	37	5	24560	6324	25331	6452	38	6	27028	6797	27456	6882	38	5	23759	5814	24529	5860	0.0208795	-0.0114424	0.0465746	0.0540379	0.0172905	-0.0212177	0.054428	0.0267249	0.0275124	0.0193064	0.348973
Plate04	OPT	3	20	DYN2	YDR424C	37	10	28890	7648	29488	7831	37	9	27298	7089	28003	7259	38	10	26814	6935	27480	7093	38	9	28037	7602	28412	7804	0.0182884	0.0174986	0.0123922	-0.0419608	0.0322443	0.0221818	0.0172136	-0.0128318	0.00155462	0.014702	0.273816
Plate04	OPT	3	18	SNX41	YDR425W	37	14	27248	7355	28058	7560	37	13	26248	6851	27339	7034	38	14	27521	7503	28412	7746	38	13	26675	7166	27656	7455	-0.0266295	0.0134627	-0.0333089	-0.0350745	-0.0239069	-0.00487269	-0.0298329	-0.0300752	-0.0203876	-0.0221719	-0.32806
Plate04	OPT	3	16	NA	YDR426C	37	18	26195	7170	26784	7355	37	17	26281	7087	26900	7155	38	18	25293	6593	25886	6550	38	17	24664	6488	25221	6659	-0.0741162	-0.0342706	0.00645106	-0.057105	-0.0618655	-0.0426002	-0.0220439	-0.0451182	-0.0397602	-0.0429069	-0.666509
Plate04	OPT	3	14	NA	YDR428C	37	22	27979	7274	28402	7370	37	21	29017	7725	29768	7813	38	22	29234	7814	29613	7986	38	21	28234	7348	28848	7435	0.0240155	0.0373089	0.00303467	0.0405609	0.0345899	0.0283949	0.0282857	0.0385246	0.02623	0.0324487	0.563489
Plate04	OPT	3	12	CYM1	YDR430C	37	26	NA	3383	NA	3456	37	25	30708	8576	31258	8826	38	26	29470	8004	30375	8223	38	25	28962	7865	29795	8155	NA	-0.0165871	0.0136607	-0.0103857	NA	0.00950887	0.0149621	0.00455871	-0.00443736	0.00967654	0.191788
Plate04	OPT	3	10	NA	YDR431W	37	30	26872	7462	27497	7628	37	29	27188	7574	27781	7730	38	30	27164	7659	27710	7798	38	29	26878	7388	27534	7535	-0.0717864	-0.0696073	-0.0842055	-0.0551443	-0.0646373	-0.0617673	-0.0762118	-0.0526554	-0.0701859	-0.063818	-1.00783
Plate04	OPT	3	8	PPM1	YDR435C	37	34	25414	6775	25795	6876	37	33	25070	6697	25760	6801	38	34	24822	6605	25225	6718	38	33	25043	6577	25622	6745	-0.0580171	-0.047124	-0.0675292	-0.0461912	-0.0465046	-0.0557328	-0.0559082	-0.0358768	-0.0547154	-0.0485056	-0.757894
Plate04	OPT	3	6	PPZ2	YDR436W	37	38	28786	7898	29368	8016	37	37	28497	7912	29089	7881	38	38	27633	7672	28382	7662	38	37	28530	7769	29115	7892	-0.0156908	-0.0126377	-0.0224699	-0.0127032	-0.0108496	-0.0304575	-0.048547	-0.00755862	-0.0158754	-0.0243532	-0.363664
Plate04	OPT	3	4	NA	YDR438W	37	42	28053	7947	28629	7952	37	41	28212	7932	28703	7862	38	42	27080	7319	27417	7369	38	41	27990	7756	28713	7884	-0.0505727	-0.032942	-0.0363636	-0.035574	-0.0628469	-0.0508482	-0.0288435	-0.0388277	-0.0388631	-0.0453416	-0.706249
Plate04	OPT	3	2	LRS4	YDR439W	37	46	26260	7146	26891	7273	37	45	27169	7584	27744	7734	38	46	28335	7923	29068	8080	38	45	27818	7730	28365	7826	-0.0541191	-0.0725034	-0.0426517	-0.0480821	-0.0536898	-0.0645031	-0.0419755	-0.0456575	-0.0543391	-0.0514565	-0.80606
Plate04	OPT	5	22	DOT1	YDR440W	41	6	28796	7523	29742	7793	41	5	28747	7459	29739	7640	42	6	28832	7490	29937	7712	42	5	24656	6122	25850	6394	0.0387517	0.0614826	0.0621236	0.0333772	0.0455159	0.0523948	0.0527411	0.0247723	0.0489338	0.043856	0.749685
Plate04	OPT	5	20	APT2	YDR441C	41	10	24798	6094	25481	6255	41	9	28910	7590	29982	7749	42	10	29709	7800	30316	7829	42	9	27468	7068	28284	7260	0.0362647	0.0592023	0.0665828	0.034454	0.0399301	0.0421845	0.0584547	0.0363095	0.049126	0.0442197	0.755621
Plate14	OPT	14	14	NA	YDR444W	91	70	16298	7748	16848	8054	91	69	13429	6549	14165	6793	92	70	17447	8292	17386	8190	92	69	18266	8732	18836	8845	0.049038	0.0266093	0.0727221	0.0852389	0.0566675	-0.000615301	0.0646671	0.0616998	0.0584021	0.0456048	0.39703
Plate04	OPT	5	18	NA	YDR445C	41	14	26759	6987	27219	7142	41	13	26356	6821	26824	6808	42	14	28276	7645	28825	7694	42	13	28205	7548	28650	7629	-0.0120125	0.0199299	-0.00059378	-0.00125616	0.00493482	0.00730878	-0.00460737	0.00573642	0.00151686	0.00334316	0.0884113
Plate04	OPT	5	16	ECM11	YDR446W	41	18	28093	7439	28612	7510	41	17	27657	7294	28448	7367	42	18	29384	7868	30163	7997	42	17	26822	7022	27419	7069	0.0147372	0.0272704	0.0333991	0.0125909	0.0156345	0.0114437	0.0293595	0.00310942	0.0219994	0.0148868	0.276833
Plate04	OPT	5	14	RPS17B	YDR447C	41	22	29142	7760	30134	7948	41	21	29975	8064	30461	8240	42	22	29426	7867	30243	8122	42	21	29592	7960	30283	8104	0.038788	0.0162283	0.020217	0.0250582	0.030712	0.0362452	0.0319979	0.028452	0.0250729	0.0318518	0.553745
Plate04	OPT	5	12	YHP1	YDR451C	41	26	28839	7994	29267	8127	41	25	29269	8167	29779	8278	42	26	28961	8042	29579	8088	42	25	27470	7381	28025	7430	-0.0374897	-0.0284758	-0.0135532	-0.00840176	-0.0214288	-0.019901	-0.0208791	-0.014024	-0.0219801	-0.0190582	-0.277237
Plate04	OPT	5	10	PPN1	YDR452W	41	30	29362	8313	30086	8416	41	29	29545	8222	30294	8330	42	30	30424	8493	30969	8675	42	29	29645	8314	30300	8494	-0.0295	-0.00576119	-0.0133751	-0.0276451	-0.0344039	-0.0110542	0.00399266	-0.017701	-0.0190704	-0.0147916	-0.207595
Plate04	OPT	5	8	TSA2	YDR453C	41	34	28943	7990	29571	8078	41	33	29719	8384	30337	8587	42	34	29051	8094	29945	8179	42	33	29512	8119	30340	8281	-0.0126009	-0.0379041	-0.00502261	0.00362084	-0.0145751	-0.0227801	-0.0227894	0.00126448	-0.0129767	-0.01472	-0.206426
Plate04	OPT	5	6	NA	YDR455C	41	38	24891	6639	25747	6782	41	37	24440	6532	25461	6779	42	38	25399	6795	26311	6972	42	37	25030	6665	25900	6944	-0.044606	-0.0628406	-0.0411468	-0.0629599	-0.0573981	-0.0685886	-0.0510153	-0.0526935	-0.0528883	-0.0574239	-0.903463
Plate04	OPT	5	4	NA	YDR458C	41	42	29128	8153	29776	8284	41	41	28728	7963	29353	8007	42	42	30013	8571	30832	8745	42	41	29604	8507	30292	8677	-0.0294806	-0.0152836	-0.0302472	-0.0523485	-0.0264093	-0.0237244	-0.0302509	-0.0460045	-0.03184	-0.0315973	-0.481906
Plate04	OPT	5	2	NA	YDR459C	41	46	29547	8239	30115	8291	41	45	28873	8001	29661	8148	42	46	28811	7916	29061	8060	42	45	28903	7895	29355	7991	-0.010731	-0.017234	-0.0402152	-0.0128623	-0.0132721	-0.0203701	-0.0119357	-0.00334382	-0.0202606	-0.0122304	-0.16579
Plate14	OPT	14	23	MFA1	YDR461W	91	52	17196	8524	17932	8966	91	51	16367	7277	17368	7587	92	52	21336	10209	21459	10444	92	51	15072	7253	15578	7451	-0.00713811	0.177562	0.0486653	0.04025	0.00467498	0.149991	0.0778816	0.0310277	0.0648349	0.0658937	0.555262
Plate04	OPT	7	22	STP1	YDR463W	45	6	28516	7140	29213	7238	45	5	28261	7070	28830	7188	46	6	28514	7066	29332	7243	46	5	27218	6941	27936	6970	0.0934834	0.0789147	0.0996669	0.0610984	0.0889598	0.0849272	0.100938	0.0418214	0.0832909	0.0791615	1.32596
Plate04	OPT	7	20	RMT2	YDR465C	45	10	29057	7358	29766	7500	45	9	29445	7449	29940	7662	46	10	29561	7562	30179	7678	46	9	29200	7607	30022	7680	0.0844621	0.0698083	0.0811622	0.0718314	0.0866917	0.0955695	0.0851389	0.0569652	0.076816	0.0810913	1.35746
Plate04	OPT	7	18	PKH3	YDR466W	45	14	31366	8738	31987	9039	45	13	31103	8760	31725	8779	46	14	28172	7070	28475	7195	46	13	30119	8059	30620	8134	-0.00283788	0.0155011	0.0565228	0.040097	0.0261934	0.00846573	0.0794967	0.0453508	0.0273207	0.0398766	0.684732
Plate04	OPT	7	16	NA	YDR467C	45	18	30257	8415	30914	8458	45	17	30246	8418	30783	8614	46	18	30442	8295	31062	8442	46	17	30260	8401	30974	8527	0.0122486	-0.0159326	0.0227541	0.00641432	0.00464338	0.00360226	0.0315253	0.00668891	0.00637111	0.011615	0.223429
Plate04	OPT	7	14	SDC1	YDR469W	45	22	23683	6534	24358	6644	45	21	23601	6493	24233	6581	46	22	23169	6364	23456	6412	46	21	23509	6510	24058	6664	-0.112448	-0.109353	-0.131261	-0.136734	-0.121652	-0.119799	-0.126089	-0.129498	-0.122449	-0.124259	-1.99439
Plate04	OPT	7	12	RPL27B	YDR471W	45	26	29741	7961	30017	8042	45	25	29739	8069	30356	8055	46	26	28864	7685	29577	7768	46	25	29481	7849	30230	7955	0.0185272	0.0361958	0.0328309	0.0433002	0.037095	0.0216902	0.0251439	0.0378683	0.0327135	0.0304493	0.530854
Plate04	OPT	7	10	NA	YDR474C	45	30	29956	8370	30485	8502	45	29	30090	8490	30704	8679	46	30	29876	8170	30345	8378	46	29	30463	8591	31103	8733	-0.0180821	-0.0289573	-0.0093831	-0.013345	-0.00692818	-0.0150761	0.0156668	-0.00659975	-0.0174419	-0.0032343	-0.0189497
Plate04	OPT	7	8	JIP4	YDR475C	45	34	29257	8180	29890	8349	45	33	29662	8381	30318	8537	46	34	29704	8360	30351	8442	46	33	29685	8500	30691	8682	-0.0317659	-0.0323561	-0.0177132	-0.030091	-0.0224227	-0.0257512	-0.0204348	-0.0402686	-0.0279816	-0.0272193	-0.410447
Plate04	OPT	7	6	NA	YDR476C	45	38	27538	7154	28407	7351	45	37	29050	7846	29890	8096	46	38	27796	7234	28312	7296	46	37	29757	8139	30588	8311	0.0273332	0.00347837	0.0303633	0.0136916	0.0265751	0.0126101	0.0296823	0.0129669	0.0187166	0.0204586	0.367779
Plate14	OPT	14	12	SNF1	YDR477W	91	74	23397	11969	24344	12298	91	73	14550	7055	15518	7404	92	74	15890	7770	16277	8044	92	73	18875	9312	19894	9568	0.0101359	0.0432697	-0.000742671	0.0574538	-0.00404146	0.0164835	0.0147427	0.0216508	0.0275292	0.0122089	0.136577
Plate04	OPT	7	4	PEX29	YDR479C	45	42	30298	8862	31114	9075	45	41	30191	8786	31004	8946	46	42	30654	8960	31246	9244	46	41	29696	8521	30447	8580	-0.0560521	-0.0461587	-0.0693308	-0.0306484	-0.0508845	-0.0475398	-0.0424234	-0.0423917	-0.0505475	-0.0458099	-0.713892
Plate04	OPT	7	2	DIG2	YDR480W	45	46	28416	8026	28835	8223	45	45	26526	7356	27031	7456	46	46	30139	8707	30745	8906	46	45	30235	8748	31002	8970	-0.0768006	-0.0744123	-0.055838	-0.0492923	-0.0517629	-0.0702658	-0.0404951	-0.040124	-0.0640858	-0.050662	-0.793091
Plate04	OPT	9	22	PHO8	YDR481C	49	6	29829	7887	30682	8075	49	5	29642	7895	30359	8031	50	6	29442	7831	30169	8006	50	5	29687	7984	30321	8186	0.051946	0.0397884	0.0324533	0.0157173	0.0528739	0.0407274	0.0381748	0.0306391	0.0349762	0.0406038	0.6966
Plate04	OPT	9	20	CWC21	YDR482C	49	10	29799	7941	30453	8071	49	9	28858	7571	29847	7667	50	10	30814	8269	31327	8372	50	9	30964	8239	31571	8412	0.0394723	0.0636726	0.0470743	0.0552453	0.0433606	0.0419371	0.0564469	0.0690866	0.0513661	0.0527078	0.894169
Plate04	OPT	9	18	KRE2	YDR483W	49	14	30272	8344	30887	8560	49	13	30315	9160	31059	9418	50	14	28605	8247	29316	8355	50	13	31053	9043	31569	9233	-0.0028929	-0.100824	-0.0663466	-0.0498521	0.0150411	-0.0866705	-0.0711301	-0.029672	-0.054979	-0.0431079	-0.669789
Plate14	OPT	14	10	KRE2	YDR483W	91	78	14668	7136	13676	7021	91	77	13157	6530	13066	6482	92	78	19063	9687	18359	9362	92	77	19790	9949	19651	10108	-0.0718165	-0.0293517	-0.0321386	-0.037339	0.0127763	-0.027351	-0.0182608	0.000840131	-0.0426614	-0.00799885	-0.0210216
Plate04	OPT	9	16	VPS72	YDR485C	49	18	26995	7327	28105	7644	49	17	26882	7313	27986	7622	50	18	27061	7310	28068	7643	50	17	27213	7394	28092	7645	-0.036625	-0.040569	-0.03874	-0.0375736	-0.035525	-0.0405108	-0.0286178	-0.03227	-0.0383769	-0.0342309	-0.524894
Plate04	OPT	9	14	VPS60	YDR486C	49	22	30884	8853	31731	9089	49	21	28578	7850	29444	7934	50	22	30389	8574	31034	8649	50	21	29465	8074	30022	8093	-0.0231967	0.000631597	-0.00630056	0.011562	-0.0158098	-0.0165156	-0.00867646	0.00477733	-0.00432591	-0.00905612	-0.113977
Plate04	OPT	9	12	PAC11	YDR488C	49	26	30457	8342	30999	8494	49	25	29435	7650	30326	7812	50	26	30369	8224	30977	8382	50	25	30032	8116	30911	8348	0.0122279	0.0696555	0.0260711	0.0269696	0.0260404	0.064462	0.0369792	0.0323036	0.033731	0.0399463	0.685868
Plate04	OPT	9	10	PKH1	YDR490C	49	30	30306	8745	31054	9020	49	29	30773	8917	31563	9167	50	30	31348	9208	31956	9317	50	29	30548	8897	31493	9106	-0.0526067	-0.0421455	-0.0384516	-0.038565	-0.0355924	-0.0302037	-0.0327847	-0.040718	-0.0429422	-0.0348247	-0.534586
Plate04	OPT	9	8	NA	YDR491C	49	34	31056	9146	31871	9327	49	33	30950	9302	31745	9514	50	34	30891	9049	31762	9210	50	33	30882	8786	31535	8965	-0.0443604	-0.073513	-0.0362987	-0.0186725	-0.0420192	-0.0667665	-0.0397083	-0.00747052	-0.0432111	-0.0389911	-0.602593
Plate04	OPT	9	6	IZH1	YDR492W	49	38	30962	9488	31708	9682	49	37	30746	9260	31838	9533	50	38	30870	9271	31703	9382	50	37	31002	9168	31880	9396	-0.0950545	-0.0705513	-0.060274	-0.0520872	-0.0878443	-0.073566	-0.0677027	-0.0477718	-0.0694917	-0.0692212	-1.09603
Plate14	OPT	14	8	FMP36	YDR493W	91	82	NA	NA	NA	NA	91	81	19426	7955	19971	8516	92	82	19772	8460	20598	8917	92	81	18956	7819	19319	8108	NA	0.225386	0.207488	0.244139	NA	0.283203	0.22431	0.270418	0.225671	0.25931	2.06371
Plate04	OPT	9	4	RSM28	YDR494W	49	42	30194	9083	31122	9180	49	41	30460	9242	31460	9499	50	42	30227	8985	31089	9182	50	41	28662	8070	29592	8101	-0.0685365	-0.0877208	-0.0706499	-0.0146358	-0.0843994	-0.088056	-0.0703952	-0.0429609	-0.0603857	-0.0714529	-1.13245
Plate04	OPT	9	2	PUF6	YDR496C	49	46	25873	7303	27120	7533	49	45	30126	8823	31183	8924	50	46	29867	8411	30756	8520	50	45	30194	8694	31202	8892	-0.0808197	-0.0332617	-0.0050129	-0.0281416	-0.104594	-0.0560435	-0.0176653	-0.0356025	-0.036809	-0.0534764	-0.83903
Plate04	OPT	11	22	ITR1	YDR497C	53	6	31019	8208	31900	8374	53	5	31872	8380	32472	8556	54	6	31859	8396	32477	8610	54	5	31101	8098	31863	8276	0.0785387	0.0854218	0.0786037	0.089857	0.0764482	0.101134	0.0982849	0.0962677	0.0831053	0.0930338	1.55239
Plate04	OPT	11	20	RPL37B	YDR500C	53	10	NA	NA	NA	NA	53	9	NA	NA	NA	NA	54	10	7196	1611	5691	1240	54	9	NA	NA	NA	NA	NA	NA	-0.180288	NA	NA	NA	-0.115905	NA	-0.180288	-0.115905	-1.85802
Plate04	OPT	11	18	PLM2	YDR501W	53	14	31182	8510	31779	8671	53	13	30192	8035	30680	8197	54	14	31217	8569	31787	8776	54	13	30977	8410	31633	8568	0.0324495	0.0346924	0.0193198	0.0378721	0.0452264	0.0529714	0.0395038	0.0467865	0.0310834	0.046122	0.786672
Plate14	OPT	14	6	SAM2	YDR502C	91	86	21517	11068	22888	11619	91	85	20734	10291	21812	10672	92	86	15171	7258	16107	7543	92	85	22367	11284	23351	11919	-0.00338824	0.0429928	0.0730943	-0.00883092	-0.021477	0.0238782	0.039894	0.00984658	0.025967	0.0130355	0.143024
Plate04	OPT	11	16	LPP1	YDR503C	53	18	31386	8729	32163	8951	53	17	30988	8565	31874	8833	54	18	31463	8814	32231	9037	54	17	30694	8426	31491	8706	0.0178159	0.016839	0.010817	0.0119122	0.0284695	0.0269941	0.022059	0.0284601	0.014346	0.0264957	0.46632
Plate04	OPT	11	14	SPG3	YDR504C	53	22	31457	8901	32174	9020	53	21	31355	8842	31996	9023	54	22	31478	8941	31990	9137	54	21	31101	8810	31846	9023	0.00980398	-0.000354038	-0.0147588	-0.00863789	0.010836	0.0124335	0.00706131	0.00202167	-0.00348669	0.00808811	0.165861
Plate04	OPT	11	12	PSP1	YDR505C	53	26	31245	9076	31824	9208	53	25	31037	9047	31826	9265	54	26	30497	8475	31169	8600	54	25	30655	8807	31613	8942	-0.0326119	-0.0394051	0.00774256	-0.0114337	-0.0227282	-0.0310782	0.0105994	-0.0232002	-0.018927	-0.0166018	-0.237142
Plate04	OPT	11	10	NA	YDR506C	53	30	30697	8592	31413	8783	53	29	31128	8717	31931	8941	54	30	30942	8760	31976	9028	54	29	30686	8527	31773	8753	-0.00238518	0.0063159	-0.0020782	0.0215021	0.00679241	0.0153674	-0.000731235	0.0146511	0.00583866	0.00901992	0.181071
Plate04	OPT	11	8	GNP1	YDR508C	53	34	26478	6692	27746	6939	53	33	28894	7789	29921	7951	54	34	27515	7146	28718	7404	54	33	29379	8261	30283	8420	0.0547088	0.0260406	0.037659	-0.0186545	0.037759	0.0115583	0.0264425	-0.0262907	0.0249385	0.0123673	0.235709
Plate04	OPT	11	6	NA	YDR509W	53	38	27658	7430	28420	7600	53	37	26744	7292	27385	7431	54	38	26510	7319	27135	7607	54	37	28315	7663	29058	7830	-0.010718	-0.0481837	-0.0913134	-0.00697728	-0.00993133	-0.0460035	-0.0654162	-0.00492098	-0.0392981	-0.031568	-0.481428
Plate04	OPT	11	4	ACN9	YDR511W	53	42	29552	8768	30337	8883	53	41	28400	8111	29184	8243	54	42	27202	7525	28267	7697	54	41	29420	8566	30289	8690	-0.0763499	-0.0587079	-0.034763	-0.0542218	-0.0830389	-0.0647661	-0.053356	-0.0647558	-0.0560107	-0.0664792	-1.05127
Plate04	OPT	11	2	EMI1	YDR512C	53	46	29939	10056	31368	10568	53	45	29855	9896	31183	10297	54	46	29539	9749	31073	10320	54	45	29488	9789	30835	10253	-0.210987	-0.192936	-0.201695	-0.208186	-0.211672	-0.199144	-0.201705	-0.209297	-0.203451	-0.205454	-3.3197
Plate04	OPT	13	22	TTR1	YDR513W	57	6	31970	8657	32569	8773	57	5	30798	8192	31652	8370	58	6	31435	8459	32152	8512	58	5	31631	8382	32340	8551	0.0624832	0.0654096	0.0738415	0.0789209	0.0703887	0.0660492	0.0662327	0.0874365	0.0701638	0.0725268	1.21767
Plate04	OPT	13	20	NA	YDR514C	57	10	NA	NA	NA	NA	57	9	NA	NA	NA	NA	58	10	5309	950	5153	817	58	9	NA	NA	NA	NA	NA	NA	0.0965775	NA	NA	NA	0.0164526	NA	0.0965775	0.0164526	0.302392
Plate14	OPT	14	4	SLF1	YDR515W	91	90	22233	11468	21629	11173	91	89	22009	11539	22612	11999	92	90	22847	12102	22768	12357	92	89	19094	9253	20493	9714	-0.0334519	-0.066252	-0.0967838	0.0806609	-0.021567	-0.0453106	-0.0550772	0.0477515	-0.0289567	-0.0185508	-0.103316
Plate04	OPT	13	18	EMI2	YDR516C	57	14	31841	8920	32443	9062	57	13	31187	8617	32143	8759	58	14	31679	8830	32532	8994	58	13	31372	8580	32283	8776	0.0193004	0.041098	0.0325689	0.0465669	0.0300721	0.0315745	0.0322082	0.0468444	0.0348836	0.0351748	0.607985
Plate04	OPT	13	16	GRH1	YDR517W	57	18	31195	8658	31962	8867	57	17	31464	8812	32374	9050	58	18	31463	8861	32203	8989	58	17	31496	8798	32348	8961	0.01737	0.0170227	0.0152538	0.0266771	0.0267402	0.0223672	0.0161635	0.0259364	0.0190809	0.0228018	0.406026
Plate04	OPT	13	14	FPR2	YDR519W	57	22	27909	7297	29027	7347	57	21	29475	7919	30342	8015	58	22	30019	8128	31045	8336	58	21	29514	7889	30536	8078	0.0650732	0.0411015	0.0361645	0.0432165	0.0266054	0.0274007	0.0298731	0.0340315	0.0463889	0.0294777	0.514994
Plate04	OPT	13	12	NA	YDR520C	57	26	30694	8356	31574	8545	57	25	31087	8663	31919	8859	58	26	27792	6988	28920	7067	58	25	30374	8191	31468	8294	0.0376397	0.0160152	0.104127	0.0655657	0.0378177	0.0199538	0.0697442	0.0418011	0.0558369	0.0423292	0.724764
Plate04	OPT	13	10	SPS2	YDR522C	57	30	29063	7834	29913	7851	57	29	30278	8418	30966	8577	58	30	30334	8776	31133	8834	58	29	30545	9010	31602	9218	0.0401401	-0.000670489	-0.0246487	-0.0461864	0.015138	0.00546548	-0.037908	-0.0549264	-0.00784138	-0.0180577	-0.260906
Plate04	OPT	13	8	AGE1	YDR524C	57	34	30213	8596	31109	8875	57	33	28849	8133	29953	8268	58	34	29811	8636	30778	8832	58	33	30380	8736	31466	9033	-0.0312295	-0.0169496	-0.0445226	-0.0310282	-0.0217994	-0.0404541	-0.050636	-0.0301287	-0.0309325	-0.0357546	-0.549764
Plate04	OPT	13	6	API2	YDR525W	57	38	27918	7963	28843	8195	57	37	29161	8353	30041	8373	58	38	29076	8051	30065	8243	58	37	28439	7504	29462	7720	-0.0723952	-0.0262629	-0.00698606	0.0332566	-0.073543	-0.0518843	-0.0152276	0.0267926	-0.0180969	-0.0284656	-0.430789
Plate04	OPT	13	4	SNA2	YDR525W-A	57	42	29764	8231	30718	8462	57	41	27923	7305	29283	7425	58	42	29701	8420	30718	8571	58	41	29838	8334	30851	8572	0.000590401	0.0679	-0.0139541	-0.00652416	0.000666673	0.0261992	-0.0286744	-0.0090109	0.012003	-0.00270486	-0.0103079
Plate04	OPT	13	2	HLR1	YDR528W	57	46	29763	8487	30857	8673	57	45	30045	8695	31043	9005	58	46	30555	8911	31418	9122	58	45	29673	8630	30922	8808	-0.0194642	-0.0513556	-0.0447383	-0.0332558	-0.0339271	-0.0444695	-0.0420621	-0.0580374	-0.0372035	-0.044624	-0.694537
Plate04	OPT	15	22	APA2	YDR530C	61	6	31608	8560	32380	8677	61	5	31232	8264	31725	8347	62	6	30760	8351	31597	8549	62	5	31994	8644	32526	8780	0.064613	0.0725648	0.038387	0.0592597	0.0627199	0.0808812	0.0422767	0.0733888	0.0587061	0.0648166	1.09182
Plate04	OPT	15	20	NA	YDR532C	61	10	23850	6222	25308	6393	61	9	28861	8124	29874	8398	62	10	25815	6723	27500	7008	62	9	25757	6895	27008	7126	-0.00174692	-0.0393859	0.0278451	-0.022645	-0.0503336	-0.0384678	-0.0107952	-0.0445959	-0.00898317	-0.0360481	-0.554556
Plate04	OPT	15	18	HSP31	YDR533C	61	14	30865	8401	31574	8559	61	13	31305	8728	32152	8924	62	14	28861	7507	29792	7597	62	13	31903	8946	32821	9178	0.0357869	0.0206054	0.07109	0.0255878	0.0415935	0.0240141	0.0518771	0.0303253	0.0382675	0.0369525	0.637002
Plate04	OPT	15	16	FIT1	YDR534C	61	18	30281	8411	30832	8544	61	17	27789	7360	28536	7441	62	18	30715	8543	31510	8746	62	17	29845	8184	30461	8240	-0.0038892	0.0209152	0.00779562	0.0162283	0.00657457	0.00919852	0.0142224	0.0119093	0.0102625	0.0104762	0.204841
Plate04	OPT	15	14	NA	YDR535C	61	22	30507	8146	31765	8436	61	21	31480	8847	32429	9115	62	22	30522	8188	31781	8518	62	21	32162	9326	33165	9592	0.0627493	0.0120164	0.0526811	-0.00486012	0.0556933	0.0188757	0.05076	-0.000920864	0.0306467	0.031102	0.541508
Plate04	OPT	15	12	STL1	YDR536W	61	26	30280	8303	31507	8573	61	25	31643	9340	32592	9637	62	26	29930	8177	31591	8503	62	25	31081	8789	32420	9041	0.030212	-0.0410455	0.0441619	0.020644	0.0210489	-0.0316893	0.0178677	0.00353442	0.0134931	0.00269043	0.077757
Plate04	OPT	15	10	NA	YDR537C	61	30	32003	9453	32734	9662	61	29	31500	9055	32589	9194	62	30	30243	8904	31524	9097	62	29	31330	8926	32374	9167	-0.03618	0.0110864	-0.0357205	0.00265874	-0.0245871	-0.00569112	-0.0593713	0.000537097	-0.0145389	-0.0222781	-0.329793
Plate04	OPT	15	8	PAD1	YDR538W	61	34	29529	7780	30458	7880	61	33	31080	9445	31979	9508	62	34	30366	8034	31530	8112	62	33	29847	8601	30805	8481	0.0672308	-0.0597966	0.0942601	0.00298501	0.0507749	-0.076058	0.0631926	-0.0439514	0.0261698	-0.00151048	0.00918751
Plate04	OPT	15	6	NA	YDR539W	61	38	29921	7760	30699	7862	61	37	31052	8678	31979	8985	62	38	28868	7101	29821	7337	62	37	28793	7683	29595	7864	0.0835468	0.00344659	0.113132	0.0197097	0.0767281	0.016031	0.116482	0.0211604	0.0549587	0.0576004	0.974029
Plate04	OPT	15	4	NA	YDR540C	61	42	30715	9340	31583	9505	61	41	29416	8525	30477	8567	62	42	30800	9177	31869	9555	62	41	30298	9316	31393	9554	-0.0815185	-0.0272027	-0.0713914	-0.0979344	-0.0848523	-0.0595942	-0.0604965	-0.106365	-0.0695117	-0.0778269	-1.23649
Plate04	OPT	15	2	NA	YDR541C	61	46	29780	8708	30715	8846	61	45	29388	8533	29974	8694	62	46	28966	8482	30150	8558	62	45	29659	8932	30778	9143	-0.0499087	-0.0730311	-0.044861	-0.0835633	-0.0617809	-0.0623259	-0.0809828	-0.0973884	-0.062841	-0.0756195	-1.20046
Plate04	OPT	3	23	NA	YEL001C	37	4	28549	7426	29125	7438	37	3	28420	7496	28881	7616	38	4	28361	7355	28994	7476	38	3	28367	7418	29035	7612	0.0565452	0.0145732	0.0428543	0.0243585	0.0455245	0.0268632	0.0451818	0.0356938	0.0345828	0.0383158	0.659255
Plate04	OPT	3	21	GIM4	YEL003W	37	8	4644	742	4545	690	37	7	NA	NA	NA	NA	38	8	NA	5109	NA	5286	38	7	NA	NA	NA	NA	0.0166928	NA	NA	NA	0.0369733	NA	NA	NA	0.0166928	0.0369733	0.637341
Plate04	OPT	3	19	YEA4	YEL004W	37	12	26481	6751	26786	6868	37	11	24103	5819	24719	5897	38	12	25951	6428	26524	6524	38	11	27531	7009	28080	7157	0.00706694	0.0588611	0.0520896	0.038792	0.0275616	0.0493874	0.0516558	0.0500348	0.0392024	0.0446599	0.762806
Plate04	OPT	3	17	VAB2	YEL005C	37	16	28564	7545	29257	7631	37	15	28013	7363	28637	7557	38	16	28475	7482	28984	7529	38	15	28487	7332	28935	7500	0.0346163	0.00898181	0.03405	0.0356187	0.0281227	0.0225869	0.0323681	0.0564686	0.0283167	0.0348866	0.603281
Plate04	OPT	3	15	NA	YEL006W	37	20	28429	7531	28766	7584	37	19	28879	7756	29399	7853	38	20	28204	7543	28899	7622	38	19	27406	7238	27803	7295	0.0125809	0.00981746	0.0147345	-0.00058096	0.0220459	0.0155122	0.00643856	0.00470895	0.00913798	0.0121764	0.232592
Plate04	OPT	3	13	TOS9	YEL007W	37	24	28438	7626	29063	7906	37	23	28783	7703	29410	7923	38	24	28441	7707	29040	7919	38	23	28755	7757	29373	7913	-0.0178435	0.000228501	-0.0211111	-0.000496227	0.00816735	0.0175751	-0.00379287	0.00787607	-0.00980558	0.00745641	0.15555
Plate04	OPT	3	11	NA	YEL008W	37	28	28235	7744	28884	7749	37	27	28957	8257	29726	8265	38	28	29047	8128	29953	8216	38	27	29722	8322	30577	8457	-0.00531884	-0.0297761	-0.00972819	-0.00677743	-0.0219191	-0.0510988	-0.0277944	-0.0142302	-0.0129001	-0.0287606	-0.435605
Plate04	OPT	3	9	NA	YEL010W	37	32	28676	7830	29295	7924	37	31	28048	7603	28774	7562	38	32	28387	7674	28984	7700	38	31	28113	7575	28744	7655	-0.00670402	0.0164354	0.0079988	0.000444091	-0.00763607	-0.0123035	-0.00216241	-0.00404041	0.00454358	-0.00653559	-0.0728352
Plate04	OPT	3	7	GLC3	YEL011W	37	36	29363	8036	29810	8165	37	35	28719	7758	29259	7819	38	36	29029	7962	29598	8081	38	35	28284	7660	28937	7805	-0.0109164	0.00656893	-0.0114433	-0.01049	0.00406601	0.0055489	-0.00539474	-0.00637147	-0.00657019	-0.000537826	0.0250636
Plate04	OPT	3	5	UBC8	YEL012W	37	40	23311	6053	24086	6202	37	39	24206	6184	24983	6320	38	40	25022	6542	25542	6745	38	39	23552	6141	24073	6232	-0.0463754	-0.00916645	-0.051441	-0.0532383	-0.0544321	-0.0181984	-0.030879	-0.0551583	-0.0400553	-0.0396669	-0.613624
Plate04	OPT	3	3	VAC8	YEL013W	37	44	23974	6808	24440	6875	37	43	26324	7507	26696	7434	38	44	25442	7237	25870	7243	38	43	25222	7239	25387	7325	-0.148433	-0.0922946	-0.115176	-0.16054	-0.150809	-0.107102	-0.122708	-0.137871	-0.129111	-0.129622	-2.08193
Plate04	OPT	5	23	NA	YEL014C	41	4	27462	7085	28070	7275	41	3	25905	6548	26623	6806	42	4	28390	7558	28645	7729	42	3	26503	6716	27214	6871	0.0190155	0.0075607	-0.0166676	0.03343	0.0331296	0.0265337	0.0155445	0.0351252	0.0108346	0.0275833	0.484072
Plate04	OPT	5	21	EDC3	YEL015W	41	8	29954	7794	30612	7991	41	7	30004	7930	30930	8089	42	8	29168	7669	29937	7849	42	7	28195	7194	29324	7489	0.0599447	0.0639894	0.0418241	0.0603448	0.0736757	0.0569332	0.0457581	0.0606899	0.0565258	0.0592642	1.00119
Plate04	OPT	5	19	NPP2	YEL016C	41	12	21728	5408	22425	5543	41	11	28383	7495	28991	7576	42	12	24298	6076	25196	6283	42	11	28283	7411	28833	7481	-0.0215809	0.0272412	0.0121192	0.0324864	-0.0287133	0.0247592	0.00964286	0.0316522	0.0125665	0.00933523	0.186217
Plate04	OPT	5	17	PMP2	YEL017C-A	41	16	28058	7184	28498	7246	41	15	28348	7282	29032	7470	42	16	28486	7510	29084	7641	42	15	27622	7041	28130	7218	0.0496416	0.0460441	0.0228597	0.0318898	0.0539093	0.0559314	0.0287344	0.0503824	0.0376088	0.0472394	0.80491
Plate04	OPT	5	15	GTT3	YEL017W	41	20	28514	7623	29236	7756	41	19	28801	7590	29259	7680	42	20	28908	7663	29412	7786	42	19	28010	7374	28744	7474	0.0145634	0.02732	0.0204782	0.0282537	0.0132516	0.0356241	0.0310796	0.0206731	0.0226538	0.0251571	0.444471
Plate04	OPT	5	13	NA	YEL020C	41	24	28322	7655	29053	7803	41	23	27534	7260	28417	7399	42	24	29878	8218	30396	8246	42	23	29478	8045	30399	8241	-0.00327933	0.0203367	0.0116734	0.0125384	-0.00329074	0.00919748	0.0091635	0.00963357	0.0103173	0.00617595	0.13465
Plate04	OPT	5	11	NA	YEL023C	41	28	30391	8335	30862	8526	41	27	28548	7682	29231	7860	42	28	29043	7955	29668	8144	42	27	29041	7888	29682	8115	0.000207193	-0.00112989	-0.0162603	-0.0113451	0.023163	0.00646092	-0.00355056	0.00597566	-0.00713202	0.00801227	0.164623
Plate04	OPT	5	9	SRI1	YEL025C	41	32	28564	7732	29358	7915	41	31	28236	7652	28876	7867	42	32	29118	8004	29832	8215	42	31	30043	8350	30525	8552	-0.00167246	-0.023292	-0.0166317	-0.0224587	-1.26e-05	-0.00811625	-0.00604221	0.000867857	-0.0160137	-0.00332579	-0.0204431
Plate04	OPT	5	7	NA	YEL028W	41	36	30190	8457	30971	8556	41	35	29403	8143	30083	8237	42	36	30117	8533	30835	8724	42	35	29529	8219	30308	8415	0.00239258	-0.00511079	-0.0273548	-0.016537	-0.0048552	-0.00856352	-0.0191656	-0.0115913	-0.0116525	-0.0110439	-0.146422
Plate04	OPT	5	5	ECM10	YEL030W	41	40	28636	8048	29215	8169	41	39	29390	8271	30041	8407	42	40	26830	6981	27702	7069	42	39	28360	7772	29017	7883	-0.0465028	-0.0308896	0.0301285	-0.0172179	-0.041433	-0.0270029	0.0104815	-0.01839	-0.0161204	-0.0190861	-0.277692
Plate04	OPT	5	3	SPF1	YEL031W	41	44	26991	7346	27788	7524	41	43	27415	7473	27958	7572	42	44	27735	7687	28365	7846	42	43	26959	7240	27296	7300	-0.037673	-0.0346173	-0.0510408	-0.0329016	-0.0387966	-0.0318541	-0.0444136	-0.0238924	-0.0390581	-0.0347392	-0.53319
Plate04	OPT	7	23	NA	YEL033W	45	4	NA	3817	NA	3935	45	3	27335	6452	28721	6680	46	4	28254	6605	29755	6829	46	3	29057	6915	30434	7186	NA	0.158497	0.193043	0.172362	NA	0.135203	0.163978	0.15855	0.174634	0.152577	2.52429
Plate04	OPT	7	21	RAD23	YEL037C	45	8	28561	7658	29373	7798	45	7	NA	4965	NA	5189	46	8	28709	7683	29477	7834	46	7	28957	7634	29758	7866	0.0164034	NA	0.0172004	0.0289349	0.0108459	NA	0.0160823	0.0383726	0.0208462	0.0217669	0.389134
Plate04	OPT	7	19	UTR4	YEL038W	45	12	28033	7214	29071	7339	45	11	28267	7195	29192	7427	46	12	28528	7302	29280	7430	46	11	28364	7072	29303	7215	0.0689481	0.0622243	0.0669411	0.102484	0.0475313	0.0649269	0.0636959	0.0908636	0.0751493	0.0667544	1.12345
Plate04	OPT	7	17	CYC7	YEL039C	45	16	30087	8021	30810	8138	45	15	29400	7809	30251	7985	46	16	29383	7782	30033	7865	46	15	28361	7231	29249	7367	0.0503142	0.0401844	0.0450331	0.0750189	0.0488375	0.0388924	0.0418357	0.0648662	0.0526376	0.0486079	0.827248
Plate04	OPT	7	15	UTR2	YEL040W	45	20	29277	7783	30027	7929	45	19	26455	6530	27405	6591	46	20	29643	7995	30404	8209	46	19	24419	6023	25335	6251	0.0353642	0.094858	0.0172711	0.0275086	0.035387	0.065385	0.0264802	0.0286188	0.0437505	0.0389677	0.669896
Plate04	OPT	7	13	NA	YEL041W	45	24	26642	7064	27475	7240	45	23	27435	7251	27934	7269	46	24	28134	7764	28774	7907	46	23	27690	7458	28297	7546	-0.0120264	0.0116578	-0.0352752	-0.00988181	-0.0154173	0.00443973	-0.0311051	-0.0122917	-0.0113814	-0.0135936	-0.18804
Plate04	OPT	7	11	GDA1	YEL042W	45	28	24860	6448	25663	6640	45	27	28997	7845	29824	8077	46	28	28677	7861	29716	8132	46	27	27837	7495	28764	7721	-0.0245577	0.00233518	-0.0117589	-0.00831163	-0.0243681	0.009572	-0.0120948	-0.00886668	-0.0105732	-0.00893941	-0.112072
Plate04	OPT	7	9	NA	YEL043W	45	32	27510	7298	28352	7539	45	31	23914	6009	24756	6213	46	32	28140	7727	29027	7950	46	31	26457	7111	27475	7315	-0.00546001	-0.00329014	-0.0263972	-0.0241195	0.00162379	-0.00319291	-0.0252442	-0.0351287	-0.0148167	-0.0154855	-0.218921
Plate04	OPT	7	7	NA	YEL047C	45	36	29588	7973	30214	8075	45	35	29621	7958	30310	8093	46	36	30216	8804	31122	8835	46	35	30357	8623	30993	8813	0.0251989	0.0281647	-0.0253972	-0.0298729	0.0263611	0.0304506	-0.0483595	-0.0169172	-0.000476594	-0.00211627	-0.00070059
Plate04	OPT	7	5	NA	YEL048C	45	40	28115	7395	28672	7533	45	39	29059	8158	30059	8406	46	40	30635	8587	31354	8805	46	39	29176	7938	29956	8139	0.0147853	-0.0297092	-0.00851117	0.00123567	0.0238475	-0.0312561	0.00386912	0.0068637	-0.00554985	0.000831058	0.0474073
Plate04	OPT	7	3	PAU2	YEL049W	45	44	27702	7607	28380	7791	45	43	27306	7518	27712	7542	46	44	NA	1063	NA	990	46	43	29482	8597	30174	8796	-0.0419724	-0.0451673	NA	-0.074639	-0.0344125	-0.0456904	NA	-0.0651121	-0.0539262	-0.048405	-0.756251
Plate04	OPT	9	23	AFG1	YEL052W	49	4	29939	7963	30710	8140	49	3	28606	7462	29666	7707	50	4	29740	7874	30391	8066	50	3	30442	8178	31155	8402	0.0443677	0.0471376	0.0366363	0.0333796	0.0484244	0.0434076	0.0495261	0.0475231	0.0403803	0.0472203	0.804599
Plate04	OPT	9	21	MAK10	YEL053C	49	8	27691	7262	28708	7345	49	7	29433	7525	30672	7687	50	8	31449	8597	32429	8668	50	7	31705	8732	32480	8915	0.046392	0.107896	0.0684422	0.0396321	0.0186708	0.0832115	0.0489817	0.0460362	0.0655906	0.049225	0.837321
Plate04	OPT	9	19	HAT2	YEL056W	49	12	25291	6380	26349	6656	49	11	23129	5724	24503	5951	50	12	24884	6210	25551	6353	50	11	27317	6921	27857	6953	0.0168364	0.0331158	0.021822	0.0591413	0.017285	0.00187212	0.0227696	0.0514249	0.0327289	0.0233379	0.414777
Plate04	OPT	9	17	NA	YEL057C	49	16	23142	5646	24003	5864	49	15	28393	7280	29020	7412	50	16	28963	7693	29760	7745	50	15	28440	7167	29228	7250	0.0177007	0.0543997	0.0469297	0.0924336	0.0198847	0.0589895	0.0299067	0.0799765	0.052866	0.0471894	0.804094
Plate04	OPT	9	15	NA	YEL059W	49	20	5176	872	5071	808	49	19	NA	5345	NA	5355	50	20	29960	8167	30840	8307	50	19	29829	8012	30512	8209	0.0775746	NA	0.028561	0.0234501	0.0660364	NA	0.0210091	0.0350204	0.0431952	0.0406887	0.697986
Plate04	OPT	9	13	PRB1	YEL060C	49	24	29298	7957	30361	8226	49	23	29673	8223	30677	8435	50	24	NA	3366	NA	3328	50	23	28658	7518	29700	7745	0.0124405	0.00189215	NA	0.0434369	0.0114284	-0.00360791	NA	0.0379472	0.0192565	0.0152559	0.282858
Plate04	OPT	9	11	CIN8	YEL061C	49	28	28236	7767	28927	7887	49	27	28310	7806	28958	7961	50	28	23566	6222	24599	6451	50	27	NA	6038	NA	6397	-0.0231769	-0.0321129	-0.0600226	NA	-0.0252641	-0.0264655	-0.0702401	NA	-0.0384375	-0.0406566	-0.629777
Plate04	OPT	9	9	NPR2	YEL062W	49	32	29646	8718	31106	8973	49	31	NA	NA	NA	NA	50	32	NA	5515	NA	5775	50	31	NA	NA	NA	NA	-0.0437795	NA	NA	NA	-0.0710246	NA	NA	NA	-0.0437795	-0.0710246	-1.12546
Plate04	OPT	9	7	CAN1	YEL063C	49	36	NA	NA	NA	NA	49	35	NA	2130	NA	2001	50	36	5788	1159	5487	1004	50	35	NA	NA	NA	NA	NA	NA	-0.00565135	NA	NA	NA	-0.0640039	NA	-0.00565135	-0.0640039	-1.01087
Plate04	OPT	9	5	AVT2	YEL064C	49	40	28825	7410	29679	7633	49	39	NA	NA	NA	NA	50	40	5178	871	5033	798	50	39	NA	NA	NA	NA	0.059052	NA	0.0758069	NA	0.0646834	NA	0.0679811	NA	0.0674295	0.0663323	1.11656
Plate04	OPT	9	3	SIT1	YEL065W	49	44	NA	5093	NA	5370	49	43	29907	8394	30810	8692	50	44	NA	1002	NA	880	50	43	NA	NA	NA	NA	NA	-0.0246147	NA	NA	NA	-0.0130325	NA	NA	-0.0246147	-0.0130325	-0.178882
Plate04	OPT	11	23	HPA3	YEL066W	53	4	25206	6402	25567	6478	53	3	29155	7518	29834	7727	54	4	27448	6865	27897	7002	54	3	26832	6954	27470	6954	-0.00087106	0.0539146	0.0533197	0.0351225	0.00747987	0.0677887	0.0691404	0.0151525	0.0353714	0.0398904	0.684956
Plate04	OPT	11	21	NA	YEL067C	53	8	29538	7680	30257	7773	53	7	30364	8057	30982	8211	54	8	30481	8176	31109	8295	54	7	29642	7858	30469	8051	0.0714638	0.0498298	0.0453747	0.0432282	0.066075	0.0598451	0.0500495	0.0460738	0.0524741	0.0555109	0.939922
Plate04	OPT	11	19	NA	YEL068C	53	12	30495	8206	31310	8433	53	11	30442	8012	31263	8161	54	12	29447	7837	30190	8027	54	11	31493	8618	32280	8901	0.0378814	0.0725512	0.0306559	0.0305056	0.0467295	0.0706793	0.0375979	0.0487418	0.0428985	0.0509371	0.865267
Plate04	OPT	11	17	DLD3	YEL071W	53	16	31150	8669	31852	8900	53	15	30976	8617	31658	8828	54	16	30507	8397	31388	8621	54	15	30915	8456	31731	8641	0.00712195	0.00551217	0.0172574	0.0337081	0.0227686	0.0195551	0.0215503	0.0371408	0.0158999	0.0252537	0.446048
Plate04	OPT	11	15	MNN1	YER001W	53	20	29592	7985	30340	8104	53	19	29811	8178	30474	8287	54	20	29896	8224	30759	8337	54	19	30303	8428	31054	8585	0.0283301	0.0104777	0.0198618	0.0032434	0.0248888	0.0107385	0.00939648	0.00558656	0.0154783	0.0126526	0.240365
Plate04	OPT	11	13	NOP16	YER002W	53	24	28450	7750	29608	8085	53	23	30595	8371	31569	8516	54	24	30426	8410	31371	8610	54	23	31023	8570	31925	8818	-0.0114255	0.0412107	0.0177521	0.0215656	-0.0096308	0.0301092	0.015127	0.02834	0.0172757	0.0159864	0.294781
Plate04	OPT	11	11	FMP52	YER004W	53	28	30858	8818	31692	9147	53	27	30644	8685	31571	8922	54	28	30969	8824	31627	9040	54	27	30907	8790	31563	9090	-0.0325015	-0.0112544	-0.0229111	-0.0326772	-0.0128958	-0.00828506	-0.00728705	-0.00654347	-0.0248361	-0.00875284	-0.109026
Plate04	OPT	11	9	YND1	YER005W	53	32	28205	8133	29402	8217	53	31	30528	8785	31371	8970	54	32	30128	8562	30813	8768	54	31	29771	8456	30596	8660	-0.0421523	-0.0284777	-0.0343011	-0.0326437	-0.0798769	-0.0277659	-0.0223274	-0.0293369	-0.0343937	-0.0398268	-0.616233
Plate04	OPT	11	7	RBF20	YER007C-A	53	36	31176	8624	32146	8882	53	35	30996	8654	31967	8780	54	36	30346	8270	31552	8478	54	35	30675	8742	31804	8906	0.0255777	0.0287403	0.045332	0.00370873	0.0300449	0.0159205	0.0293634	-0.0137905	0.0258397	0.0153846	0.284958
Plate04	OPT	11	5	PAC2	YER007W	53	40	30318	8716	31122	8875	53	39	30282	8687	31150	8964	54	40	30159	8706	30843	8930	54	39	30285	8709	31324	8946	-0.0304954	-0.0401628	-0.0532885	-0.0280999	-0.0311827	-0.0295588	-0.0391945	-0.0322107	-0.0380117	-0.0330367	-0.505401
Plate04	OPT	11	3	NA	YER010C	53	44	29694	8391	30699	8461	53	43	29433	8391	30364	8481	54	44	30132	8611	31084	8753	54	43	29558	8603	30177	8668	-0.00035666	-0.0222155	-0.0170042	-0.0578236	-0.0252005	-0.0407147	-0.0284908	-0.0613613	-0.02435	-0.0389418	-0.601788
Plate04	OPT	13	23	TIR1	YER011W	57	4	29775	7828	30235	7882	57	3	29655	7728	30496	7890	58	4	30470	8017	31258	8118	58	3	30787	8289	31574	8514	0.0541812	0.0679395	0.0782967	0.0417543	0.0582492	0.0658539	0.0715871	0.0521887	0.0605429	0.0619697	1.04535
Plate04	OPT	13	21	BIM1	YER016W	57	8	31263	8398	32033	8517	57	7	30288	8096	31054	8308	58	8	30451	8016	31219	8147	58	7	30426	8099	31310	8284	0.0666699	0.0405007	0.072051	0.0581383	0.0646156	0.0499889	0.0706336	0.0575523	0.05934	0.0606976	1.02458
Plate04	OPT	13	19	SBH2	YER019C-A	57	12	30823	8473	31379	8536	57	11	28675	7437	29324	7517	58	12	29356	7757	30091	7852	58	11	29328	7808	30065	7822	0.0279726	0.0560151	0.0502835	0.05319	0.0296295	0.0514497	0.0439062	0.0347612	0.0468653	0.0399367	0.685712
Plate04	OPT	13	17	ISC1	YER019W	57	16	NA	3968	NA	4240	57	15	NA	5183	NA	5442	58	16	24498	5796	25843	6174	58	15	NA	4818	NA	5096	NA	NA	0.0756549	NA	NA	NA	0.0811384	NA	0.0756549	0.0811384	1.35823
Plate04	OPT	13	15	GPA2	YER020W	57	20	29912	7682	30816	7794	57	19	26848	6653	28053	6809	58	20	28465	7313	29540	7549	58	19	29955	7792	30585	7967	0.10013	0.0958024	0.0637566	0.0618584	0.0877186	0.0682915	0.0581328	0.0740262	0.0803869	0.0720423	1.20976
Plate04	OPT	13	13	YAT2	YER024W	57	24	31257	8778	32248	8954	57	23	31274	8614	31849	8783	58	24	29947	8132	30950	8206	58	23	30870	8563	31742	8686	0.022093	0.0218492	0.0487214	0.0284522	0.0149418	0.0368964	0.0251036	0.0205067	0.030279	0.0243621	0.431494
Plate04	OPT	13	11	GAL83	YER027C	57	28	29942	7925	30764	8131	57	27	30368	8097	30859	8311	58	28	29113	7457	29980	7703	58	27	28897	7363	29632	7620	0.0486934	0.0290879	0.0659562	0.0582857	0.0540282	0.0544805	0.0746488	0.0763385	0.0505058	0.064874	1.09275
Plate04	OPT	13	9	MIG3	YER028C	57	32	29714	8174	30612	8302	57	31	30522	8648	31346	8805	58	32	30277	8507	31109	8549	58	31	30426	8593	31390	8746	0.0162958	-0.00895954	0.0111069	0.00109389	0.00557472	-0.0105747	-0.00639787	-0.00900674	0.00488428	-0.00510115	-0.0494216
Plate04	OPT	13	7	NA	YER030W	57	36	18710	4482	18445	4465	57	35	26236	7116	26979	7345	58	36	22915	5792	23419	6004	58	35	29216	8002	30099	8136	-0.0472784	-0.0601076	-0.0520726	0.00994056	-0.0245256	-0.050325	-0.0280774	0.000112794	-0.0373795	-0.0257038	-0.385709
Plate04	OPT	13	5	YPT31	YER031C	57	40	30221	8752	31040	9091	57	39	30575	9115	31627	9314	58	40	30350	8983	31280	9191	58	39	29717	8942	30590	8991	-0.0622255	-0.0563877	-0.0609595	-0.0754414	-0.0414536	-0.0660365	-0.06295	-0.0951813	-0.0637535	-0.0664053	-1.05006
Plate04	OPT	13	3	FIR1	YER032W	57	44	30318	8631	31150	8753	57	43	30526	9082	31429	9282	58	44	30248	8845	31263	9023	58	43	29834	8788	31056	8952	-0.0132826	-0.063627	-0.041177	-0.0439683	-0.0202256	-0.0648653	-0.0516684	-0.0688238	-0.0405137	-0.0513958	-0.805069
Plate04	OPT	15	23	ZRG8	YER033C	61	4	31063	8293	31728	8361	61	3	29680	7701	30305	7924	62	4	30763	8217	31305	8341	62	3	31902	8617	32786	8740	0.0708295	0.0520886	0.050061	0.0784166	0.067382	0.0713179	0.0606198	0.0717505	0.0628489	0.0677676	1.13998
Plate04	OPT	15	21	NA	YER034W	61	8	30887	8347	31379	8399	61	7	31049	8322	31571	8414	62	8	31807	8741	32575	8877	62	7	32153	8972	33007	9185	0.04632	0.0549757	0.0495745	0.0347497	0.0500805	0.062672	0.0505995	0.0410455	0.046405	0.0510994	0.867915
Plate04	OPT	15	19	EDC2	YER035W	61	12	30514	8071	31106	8266	61	11	31052	8285	31759	8317	62	12	30292	8076	31084	8142	62	11	31557	8383	32403	8546	0.0491942	0.0785255	0.0651909	0.083001	0.066535	0.06784	0.0530161	0.0831604	0.0689779	0.0676379	1.13787
Plate04	OPT	15	17	FMP49	YER038W-A	61	16	31006	8347	31939	8424	61	15	30214	8206	31095	8350	62	16	30946	8245	31616	8261	62	15	30351	7947	30988	7890	0.0739371	0.0370676	0.0783026	0.095756	0.056864	0.0304552	0.0672443	0.0746479	0.0712658	0.0573029	0.969172
Plate04	OPT	15	15	HVG1	YER039C	61	20	31021	8955	31883	9058	61	19	30483	8289	31379	8454	62	20	31021	8836	31734	9003	62	19	29547	8037	30461	8131	-0.0109366	0.0389139	-0.0123521	0.0314513	-0.0206735	0.0347088	-0.00582256	0.0148549	0.0117691	0.00576692	0.127973
Plate04	OPT	15	11	NA	YER039C-A	61	28	30773	9011	31982	9197	61	27	31432	9070	32460	9268	62	28	31916	9337	32829	9649	62	27	30437	9017	31891	9118	-0.0225263	-0.00487382	-0.0295343	-0.0178977	-0.0418457	-0.0113684	-0.015963	-0.0620743	-0.018708	-0.0328129	-0.501748
Plate04	OPT	15	13	YEN1	YER041W	61	24	31488	9151	32607	9303	61	23	31483	8849	32500	9159	62	24	31400	9009	32423	9234	62	23	32004	9425	32844	9695	-0.00106831	0.0105038	-0.00279468	-0.0339787	-0.0179963	0.0187946	-0.00573085	-0.0212906	-0.00683447	-0.00655579	-0.073165
Plate04	OPT	15	9	MXR1	YER042W	61	32	29216	8195	29974	8232	61	31	29801	8214	30821	8466	62	32	30857	9187	31658	9406	62	31	28928	7837	29956	7937	-0.0107358	0.00590529	-0.0656391	0.0300961	-0.0269563	0.00518388	-0.0584078	0.00658482	-0.0100934	-0.0183989	-0.266474
Plate04	OPT	15	7	MEI4	YER044C-A	61	36	30834	8943	31857	9189	61	35	30522	8671	31258	8871	62	36	30280	9125	31316	9172	62	35	29616	8390	30588	8389	-0.0284693	-0.0223235	-0.0566085	0.00304358	-0.0299235	-0.0135415	-0.0844754	-0.0296894	-0.0260894	-0.0394075	-0.609389
Plate04	OPT	15	5	ACA1	YER045C	61	40	30601	9171	31560	9334	61	39	29846	8537	30788	8564	62	40	30019	8891	31081	8861	62	39	30572	9066	31524	9280	-0.062534	-0.00904285	-0.03103	-0.0580572	-0.0713076	-0.0356249	-0.0709059	-0.0602349	-0.040166	-0.0595184	-0.93765
Plate04	OPT	15	3	SPO73	YER046W	61	44	29716	8931	30750	9111	61	43	29445	8280	30372	8549	62	44	29539	8862	30805	9066	62	43	29617	8799	30761	9046	-0.0812179	-0.0308444	-0.0724979	-0.0725234	-0.093867	-0.0249532	-0.0957602	-0.083116	-0.0642709	-0.0744241	-1.18095
Plate04	OPT	2	22	NA	YER046W-A	35	6	28753	7746	29104	7932	35	5	28460	7647	28881	7760	36	6	28891	7703	29251	7829	36	5	28297	7592	28971	7787	-0.0191947	-0.00714143	0.00461892	-0.00578851	0.00938082	0.00634741	0.0240884	0.00468702	-0.00687644	0.0111259	0.215446
Plate04	OPT	2	20	SAP1	YER047C	35	10	29360	7604	29993	7613	35	9	29223	7622	29687	7746	36	10	28599	7438	29182	7613	36	9	28413	7437	28879	7594	0.0802818	0.0425302	0.0329221	0.0178107	0.0669231	0.0560771	0.0466952	0.0355467	0.0433862	0.0513105	0.871362
Plate04	OPT	2	18	CAJ1	YER048C	35	14	28470	7587	28986	7710	35	13	28584	7792	29037	7867	36	14	28548	7611	28744	7635	36	13	28351	7559	29084	7730	0.00661412	-0.0136779	0.00347972	0.00944272	0.0160168	-0.00765831	0.0171313	0.0130087	0.00146466	0.0096246	0.190941
Plate04	OPT	2	16	NA	YER049W	35	18	29125	7792	29566	7834	35	17	28862	7816	29353	7923	36	18	28836	7736	29449	7782	36	17	28392	7649	28986	7687	0.0224201	-0.00313247	0.0232469	0.0100761	0.0249928	0.00567118	0.0158756	0.0018948	0.0131526	0.0121086	0.231486
Plate04	OPT	2	14	NA	YER051W	35	22	29221	7953	29745	8117	35	21	26417	6809	26926	6811	36	22	28718	7743	29540	7925	36	21	24436	6198	25396	6323	-0.00794468	0.0258284	0.00758123	0.0174811	0.00740425	0.0133283	0.00770606	-0.00520194	0.0107365	0.00580917	0.128663
Plate04	OPT	2	12	HOM3	YER052C	35	26	NA	NA	NA	NA	35	25	NA	NA	NA	NA	36	26	4478	715	4313	619	36	25	6473	1552	5420	1264	NA	NA	0.00613197	-0.286701	NA	NA	0.0053828	-0.238213	-0.140284	-0.116415	-1.86635
Plate04	OPT	2	10	PIC2	YER053C	35	30	28781	7914	29386	8182	35	29	29594	8249	30356	8394	36	30	27966	7530	28622	7626	36	29	29227	8145	29906	8330	-0.0381965	-0.0109264	-0.00248503	-0.028229	-0.0134637	-0.0118552	-0.00624967	-0.0193557	-0.0199592	-0.0127311	-0.173961
Plate04	OPT	2	8	GIP2	YER054C	35	34	29550	7995	30185	8151	35	33	30075	8327	30718	8503	36	34	29349	7995	30043	8208	36	33	29173	7929	29729	8069	0.0127946	-0.00490549	-0.00339114	-0.00206772	0.0209823	0.00584708	0.0090468	0.00797694	0.000607563	0.0109633	0.212791
Plate04	OPT	2	6	HIS1	YER055C	35	38	NA	NA	NA	NA	35	37	NA	NA	NA	NA	36	38	5689	1244	5250	1071	36	37	NA	NA	NA	NA	NA	NA	-0.155515	NA	NA	NA	-0.177759	NA	-0.155515	-0.177759	-2.86764
Plate04	OPT	2	2	RPL34A	YER056C-A	35	46	30571	8830	31222	8952	35	45	30218	8833	31100	8914	36	46	30011	8711	30835	8828	36	45	29754	8694	30499	8823	-0.0345929	-0.0366837	-0.0407641	-0.0593395	-0.0309663	-0.0519111	-0.0485271	-0.0615185	-0.042845	-0.0482307	-0.753407
Plate04	OPT	4	22	HMF1	YER057C	39	6	25407	6607	25653	6714	39	5	20427	5029	20357	5129	40	6	23283	5804	23608	5923	40	5	25118	6510	25597	6680	-0.0386027	-0.0759463	-0.0219418	-0.0361363	-0.0169927	-0.035304	-0.00447147	-0.0185386	-0.0431568	-0.0188267	-0.273458
Plate04	OPT	4	20	PCL6	YER059W	39	10	28545	7551	29058	7674	39	9	29458	7701	29972	7798	40	10	28435	7446	28851	7502	40	9	29324	7750	29969	7947	0.0163209	0.0513579	0.0303004	0.0294012	0.0260537	0.0582284	0.0354921	0.043036	0.0318451	0.0407026	0.698213
Plate04	OPT	4	18	FCY21	YER060W	39	14	29031	7646	29774	7848	39	13	28263	7483	29099	7699	40	14	29530	7897	30259	8036	40	13	29510	7888	30661	8112	0.032506	0.0149872	0.0333384	0.0455247	0.0410088	0.0192665	0.0338244	0.0339391	0.0315891	0.0320097	0.556323
Plate04	OPT	4	16	FCY22	YER060W-A	39	18	24345	6187	24283	6194	39	17	23356	5872	23711	5917	40	18	26847	6865	26986	6882	40	17	25548	6646	25644	6733	-0.0313557	-0.0135603	0.0172518	-0.042602	-0.00925453	-0.0137529	0.031235	-0.0146754	-0.0175666	-0.00161193	0.00753154
Plate04	OPT	4	14	CEM1	YER061C	39	22	24771	6135	25944	6534	39	21	26932	6754	28395	7037	40	22	29462	7528	30999	7881	40	21	27342	6792	28705	7096	0.0131602	0.0777299	0.0976815	0.0865396	0.0299454	0.055825	0.0844667	0.0750462	0.0687778	0.0613208	1.03476
Plate04	OPT	4	12	HOR2	YER062C	39	26	29900	8257	30461	8389	39	25	29242	8163	30059	8211	40	26	29678	8164	30361	8308	40	25	29129	8074	29921	8218	-0.00422032	-0.00288266	0.00111023	-0.0118671	0.00510941	-0.0209616	0.00483405	-0.0152884	-0.00446495	-0.00657664	-0.0735053
Plate04	OPT	4	10	THO1	YER063W	39	30	28975	7849	29551	8045	39	29	29256	8154	30019	8314	40	30	28677	7758	29231	7988	40	29	28051	7635	28589	7726	-0.0090689	-0.0194606	-0.0197674	-0.0195944	0.00766669	-0.0188722	0.00300306	-0.016956	-0.0169728	-0.00628961	-0.0688203
Plate04	OPT	4	8	NA	YER064C	39	34	27398	7535	28045	7509	39	33	27937	7785	28531	7835	40	34	28479	7940	29002	8044	40	33	27581	7609	28357	7675	-0.0195292	-0.0393401	-0.041448	-0.0259586	-0.0424987	-0.0464084	-0.0355965	-0.0422924	-0.031569	-0.041699	-0.646793
Plate04	OPT	4	6	ICL1	YER065C	39	38	28526	7797	28958	7939	39	37	27827	7543	28609	7669	40	38	27874	7541	28463	7654	40	37	29077	8062	29731	8220	-0.0289175	-0.00979695	-0.0163447	-0.0232279	-0.0119266	-0.0168651	-0.0136384	-0.0167207	-0.0195717	-0.0147877	-0.207531
Plate04	OPT	4	4	NA	YER066C-A	39	42	28393	7923	29324	8040	39	41	28499	7868	29094	8000	40	42	28773	8041	29254	8125	40	41	29094	8039	29882	8172	-0.0217322	-0.0296377	-0.0379777	-0.00770431	-0.0384147	-0.023956	-0.0321104	-0.012449	-0.024263	-0.0267325	-0.402501
Plate04	OPT	4	2	NA	YER066W	39	46	28509	8599	29392	8624	39	45	25667	7560	26318	7599	40	46	28494	7995	29174	8101	40	45	26421	7549	27003	7654	-0.0980664	-0.142471	-0.0393261	-0.106885	-0.12438	-0.158755	-0.0425647	-0.107269	-0.096687	-0.108242	-1.73295
Plate04	OPT	6	22	NA	YER067C-A	43	6	25378	6394	25774	6526	43	5	26661	6967	27115	7018	44	6	27975	7191	28470	7372	44	5	29814	7734	30536	7988	0.00364083	0.00214036	0.0278059	0.0560522	0.0204168	0.00201559	0.0476724	0.0742986	0.0224098	0.0361009	0.623101
Plate04	OPT	6	20	NA	YER067W	43	10	30195	8211	30930	8381	43	9	29491	7998	30525	8220	44	10	30431	8062	31103	8183	44	9	30441	8058	31073	8156	0.0235531	0.0226627	0.060527	0.0626132	0.0286627	0.0170601	0.0630128	0.0641504	0.042339	0.0432215	0.739328
Plate04	OPT	6	18	ARG5,6	YER069W	43	14	NA	NA	NA	NA	43	13	NA	NA	NA	NA	44	14	7513	1749	5762	1365	44	13	7966	1860	5953	1424	NA	NA	-0.272229	-0.268045	NA	NA	-0.154323	-0.143339	-0.270137	-0.148831	-2.39546
Plate04	OPT	6	16	NA	YER071C	43	18	29408	7881	29903	8049	43	17	29358	7998	29847	8137	44	18	29598	8009	30089	8106	44	17	29479	8040	29951	8120	0.0109181	-0.00481987	0.013597	0.00362567	0.0289036	0.00915616	0.0218351	0.0103988	0.00583022	0.0175734	0.320686
Plate04	OPT	6	14	VTC1	YER072W	43	22	30285	8401	30988	8628	43	21	28896	7816	29606	7978	44	22	30813	8659	31711	8816	44	21	26375	6855	26891	7030	-0.00614646	0.00377781	0.0099867	-0.0139955	0.00814382	0.0077224	0.0047932	0.00266612	-0.00159435	0.00583139	0.129026
Plate04	OPT	6	12	ALD5	YER073W	43	26	26074	6693	26900	6816	43	25	28914	7854	29488	7940	44	26	29261	7874	29679	7901	44	25	NA	NA	NA	NA	0.0233178	0.00234884	0.0192129	NA	0.0114588	0.00326561	0.0211691	NA	0.0149598	0.0119645	0.229134
Plate04	OPT	6	10	RPS24A	YER074W	43	30	30272	8796	31144	9027	43	29	28953	8113	29988	8287	44	30	29931	8693	31092	8918	44	29	29896	8837	31081	9057	-0.0483878	-0.0175414	-0.0376418	-0.0556857	-0.0440686	-0.0313633	-0.050923	-0.0713701	-0.0398142	-0.0494312	-0.773003
Plate04	OPT	6	8	PTP3	YER075C	43	34	28661	8033	29386	8153	43	33	29105	8156	30041	8365	44	34	29920	8577	30423	8703	44	33	29988	8644	30580	8804	-0.0341174	-0.0251712	-0.0481913	-0.0522487	-0.0377828	-0.0282095	-0.0365086	-0.041231	-0.0399322	-0.035933	-0.552676
Plate04	OPT	6	6	NA	YER077C	43	38	30013	8716	31015	8812	43	37	30380	8830	31313	9011	44	38	30222	9132	31172	9316	44	37	30511	8936	31424	9092	-0.0284992	-0.0368667	-0.0822146	-0.0407001	-0.0490517	-0.0420664	-0.0887305	-0.0477341	-0.0470701	-0.0568957	-0.894841
Plate04	OPT	6	4	NA	YER078C	43	42	NA	NA	NA	NA	43	41	NA	NA	NA	NA	44	42	5725	1211	5498	1039	44	41	NA	NA	NA	NA	NA	NA	-0.0398023	NA	NA	NA	-0.134888	NA	-0.0398023	-0.134888	-2.16787
Plate04	OPT	6	2	NA	YER079W	43	46	28262	7570	28999	7727	43	45	27233	7555	28075	7620	44	46	27506	7456	28614	7613	44	45	28812	8241	29616	8493	0.00483689	-0.034801	-0.000984826	-0.0673541	0.0058829	-0.0560016	-0.0234938	-0.0576875	-0.0245757	-0.032825	-0.501946
Plate04	OPT	8	22	FMP29	YER080W	47	6	28350	7442	28716	7464	47	5	29213	7701	29803	7916	48	6	27702	7203	28187	7348	48	5	28900	7654	29371	7894	0.0281353	0.0242599	0.0144649	0.00215861	0.0309276	0.0436769	0.0288428	0.0319463	0.0172547	0.0338484	0.586335
Plate04	OPT	8	20	SER3	YER081W	47	10	28118	7547	28741	7626	47	9	30250	8118	30868	8300	48	10	28749	7563	29358	7520	48	9	27794	7482	28337	7591	0.00466874	0.031106	0.0575518	-0.014375	0.000535822	0.044719	0.0365827	-0.00953196	0.0197379	0.0180764	0.328895
Plate04	OPT	8	18	RMD7	YER083C	47	14	30532	8393	31413	8468	47	13	28535	7532	29324	7574	48	14	30516	8373	31269	8361	48	13	31178	8665	31973	8711	0.0389343	0.047255	0.0453267	0.0379567	0.0235292	0.028346	0.0252837	0.0248743	0.0423682	0.0255083	0.450204
Plate04	OPT	8	16	NA	YER084W	47	18	29275	7788	30067	7880	47	17	30398	8320	31084	8408	48	18	30402	8308	31056	8442	48	17	31241	8797	32050	8903	0.0448038	0.0285781	0.0224162	0.0176554	0.0345345	0.025594	0.027449	0.0116309	0.0283633	0.0248021	0.438676
Plate04	OPT	8	14	NA	YER085C	47	22	30913	8805	31622	8777	47	21	30461	8737	31466	8738	48	22	30738	8431	31435	8373	48	21	30886	8820	31751	8886	0.0100401	0.00637411	0.0529604	0.00330188	-0.00809749	-0.0255451	0.0303225	-0.0115406	0.0181691	-0.00371517	-0.0267987
Plate04	OPT	8	12	NA	YER087C-A	47	26	31045	8667	31599	8867	47	25	30490	8379	31125	8548	48	26	30795	8541	31418	8765	48	25	30357	8334	31241	8582	-0.00273369	0.0121402	0.000209731	0.0141598	0.0170449	0.022977	0.0190809	0.0213268	0.00594403	0.0201074	0.362047
Plate04	OPT	8	10	DOT6	YER088C	47	30	29668	7789	30169	7974	47	29	29909	7873	30577	8082	48	30	30412	8236	31067	8407	48	29	29985	7917	30569	8112	0.037052	0.0449857	0.0277566	0.0402909	0.057652	0.059577	0.0378249	0.0576864	0.0375213	0.0531851	0.90196
Plate14	OPT	14	2	PTC2	YER089C	91	94	22160	12191	22387	12018	91	93	20548	12824	21019	12344	92	94	18430	9245	19227	9819	92	93	24155	13427	23941	12824	-0.0834118	-0.214904	-0.0295176	-0.0729375	-0.111094	-0.294568	-0.00408139	-0.114667	-0.100193	-0.131102	-0.9811
Plate04	OPT	8	8	TRP2	YER090W	47	34	28942	8281	29496	8329	47	33	28857	8119	29405	8188	48	34	29356	8257	30025	8405	48	33	29327	8342	29990	8513	-0.0521266	-0.0379157	-0.0315471	-0.0481465	-0.0552972	-0.0380098	-0.027116	-0.0404339	-0.042434	-0.0402142	-0.622557
Plate04	OPT	8	6	MET6	YER091C	47	38	NA	NA	NA	NA	47	37	NA	NA	NA	NA	48	38	5928	1251	5081	877	48	37	NA	NA	NA	NA	NA	NA	-0.0019608	NA	NA	NA	-0.11542	NA	-0.0019608	-0.11542	-1.8501
Plate04	OPT	8	2	IES5	YER092W	47	46	26438	7321	27219	7534	47	45	25829	7056	26715	7256	48	46	26486	7281	27368	7455	48	45	26055	7125	26860	7311	-0.0747278	-0.0625773	-0.0530252	-0.0622192	-0.0704064	-0.0671042	-0.0608911	-0.0636599	-0.0631374	-0.0655154	-1.03554
Plate04	OPT	10	22	NA	YER093C-A	51	6	30929	8594	31627	8725	51	5	30640	8566	31599	8759	52	6	31389	8821	32257	9038	52	5	31116	8663	31962	8928	0.01702	0.011076	0.0121163	0.00966067	0.0198497	0.00689552	0.0169961	0.0216054	0.0124682	0.0163367	0.300499
Plate04	OPT	10	20	RAD51	YER095W	51	10	24292	6094	24636	6213	51	9	28143	7012	29004	7131	52	10	27114	6714	27751	6829	52	9	27522	6762	28390	6934	-0.0113207	0.0985505	0.0739092	0.0947422	0.00561403	0.0873182	0.0743211	0.0914734	0.0639703	0.0646817	1.08961
Plate04	OPT	10	18	SHC1	YER096W	51	14	30664	8287	31438	8371	51	13	30670	8307	31233	8364	52	14	30132	8080	30772	8182	52	13	30642	8342	31233	8430	0.0533986	0.0429044	0.0420042	0.0339756	0.0454064	0.0430427	0.0431635	0.0367111	0.0430707	0.0420809	0.720711
Plate04	OPT	10	16	NA	YER097W	51	18	30007	8171	30488	8209	51	17	29592	8066	30201	8032	52	18	28262	7399	28930	7633	52	17	28992	7874	29598	7973	0.0220787	0.0305745	0.0149116	0.00403047	0.0232072	0.0134324	0.0322397	0.00505811	0.0178988	0.0184843	0.335554
Plate04	OPT	10	14	UBP9	YER098W	51	22	29139	7938	29624	8042	51	21	29567	8013	30563	8246	52	22	29808	8127	30254	8175	52	21	30442	8467	31114	8640	-0.00435803	0.0212251	0.0134035	-0.000608569	0.00464831	0.0194344	0.0176397	0.00847431	0.00741549	0.0125492	0.238677
Plate04	OPT	10	12	AST2	YER101C	51	26	31026	8354	31925	8580	51	25	29950	8047	30955	8238	52	26	30283	8234	31142	8359	52	25	30641	8319	31396	8487	0.0524128	0.0445649	0.0384825	0.0354452	0.0570622	0.0371726	0.0306232	0.0397543	0.0427264	0.0411531	0.705566
Plate04	OPT	10	10	MAM1	YER106W	51	30	30626	8897	31608	9057	51	29	30421	8813	31624	8993	52	30	30223	8750	31307	8808	52	29	30615	8897	31678	9033	-0.026081	-0.0172178	-0.0115313	-0.0192022	-0.0361983	-0.0375302	-0.0410813	-0.036835	-0.0185081	-0.0379112	-0.584966
Plate04	OPT	10	8	NA	YER108C	51	34	29733	8122	30485	8281	51	33	30038	8524	31045	8783	52	34	30944	8879	31706	9106	52	33	30387	8709	31211	8998	0.0119338	-0.023076	-0.0266834	-0.0409841	0.0139196	-0.0226121	-0.0156266	-0.026265	-0.0197024	-0.012646	-0.172573
Plate04	OPT	10	6	FLO8	YER109C	51	38	30567	8781	31435	8890	51	37	30126	8542	31131	8724	52	38	28638	7753	29342	7785	52	37	29854	8454	30824	8655	-0.0148052	-0.0106002	0.0165051	-0.0189849	-0.0249976	-0.0198213	0.0013751	-0.0241702	-0.0069713	-0.0169035	-0.242066
Plate04	OPT	10	4	SWI4	YER111C	51	42	28882	8251	29637	8350	51	41	28734	8294	29329	8266	52	42	28939	8271	29475	8384	52	41	28615	8166	29184	8225	-0.0467086	-0.0532956	-0.0609017	-0.0561969	-0.0548158	-0.069708	-0.0541089	-0.0592949	-0.0542757	-0.0594819	-0.937055
Plate04	OPT	10	2	NA	YER113C	51	46	29467	8120	30190	8267	51	45	29084	8160	29935	8201	52	46	30323	8872	30791	9060	52	45	30293	8515	30925	8723	-0.00308355	-0.00868126	-0.0725516	-0.0221149	-0.00154809	-0.0300294	-0.0506807	-0.00652028	-0.0266078	-0.0221946	-0.328431
Plate04	OPT	12	22	BOI2	YER114C	55	6	31166	8405	31787	8588	55	5	29502	7834	30254	7921	56	6	30563	8185	30960	8316	56	5	30108	8037	30688	8142	0.0437559	0.0495988	0.0341093	0.0428382	0.0581934	0.0412915	0.0535338	0.0478042	0.0425756	0.0502057	0.853329
Plate04	OPT	12	20	SPR6	YER115C	55	10	31597	8502	32084	8645	55	9	30597	7918	31402	8029	56	10	31041	8154	31973	8312	56	9	31469	8179	32237	8311	0.0526227	0.0988939	0.0909669	0.10551	0.0696778	0.0929395	0.0851159	0.105811	0.0869985	0.088386	1.47653
Plate04	OPT	12	18	SLX8	YER116C	55	14	25927	6754	26649	6892	55	13	26410	6648	27366	6772	56	14	26465	6767	27277	6926	56	13	26851	6777	27791	6986	-0.00577491	0.0601319	0.0279004	0.0495121	-0.00891522	0.0412103	0.0237332	0.0466771	0.0329424	0.0256763	0.452946
Plate04	OPT	12	16	RPL23B	YER117W	55	18	30582	8391	31535	8602	55	17	30986	8566	31773	8758	56	18	31166	8513	31953	8718	56	17	31370	8711	32123	8853	0.027949	0.0208585	0.0359512	0.0279942	0.0266816	0.0267496	0.043925	0.0298604	0.0281882	0.0318041	0.552968
Plate04	OPT	12	14	SHO1	YER118C	55	22	30984	8774	31869	9065	55	21	31163	8819	32109	9074	56	22	30731	8896	31982	9119	56	21	31275	8917	32189	9171	-0.0125779	-0.000454327	-0.0129917	-0.00796007	-0.000105758	0.00442019	-0.030005	-0.00146907	-0.00849599	-0.00678992	-0.0769866
Plate04	OPT	12	12	AVT6	YER119C	55	26	30353	8477	31048	8643	55	25	29760	8304	30501	8423	56	26	30034	8210	30658	8319	56	25	30546	8575	31402	8844	-0.00472405	-0.00653779	0.0165835	-0.0108067	0.00198647	-0.0095418	0.019408	0.000292403	-0.00137126	0.00303627	0.0834021
Plate04	OPT	12	10	NA	YER119C-A	55	30	23879	6170	24848	6382	55	29	30010	8444	31007	8776	56	30	NA	920	NA	818	56	29	NA	NA	NA	NA	-0.0301265	-0.0243235	NA	NA	-0.0380482	-0.0136622	NA	NA	-0.027225	-0.0258552	-0.388181
Plate04	OPT	12	8	SCS2	YER120W	55	34	30173	8571	30846	8749	55	33	30027	8480	30769	8672	56	34	29908	8359	30628	8557	56	33	29625	8394	30761	8599	-0.0299688	-0.0243379	-0.0172314	-0.0152073	-0.0208725	-0.0174458	-0.00826752	-0.029693	-0.0216863	-0.0190697	-0.277424
Plate04	OPT	12	6	NA	YER121W	55	38	30242	8733	31111	8931	55	37	29398	8326	30257	8442	56	38	29987	8538	30818	8826	56	37	31008	9273	31959	9452	-0.03821	-0.0231284	-0.0414754	-0.0543284	-0.0377976	-0.03402	-0.0274498	-0.059987	-0.0392855	-0.0398136	-0.616018
Plate04	OPT	12	4	YCK3	YER123W	55	42	30799	8646	31599	8891	55	41	30343	8270	31117	8547	56	42	27114	6993	27872	7076	56	41	30816	8577	31860	8807	-0.00577683	0.0118226	0.0394273	0.019384	0.00566494	0.0291895	0.0265189	0.0155858	0.0162143	0.0192398	0.347885
Plate04	OPT	12	2	DSE1	YER124C	55	46	30439	9069	31402	9238	55	45	29919	8763	30919	8775	56	46	30328	8970	31260	9252	56	45	29963	8672	31095	8895	-0.0598185	-0.0291807	-0.0695113	-0.0345599	-0.0683442	-0.0606105	-0.0626236	-0.0463271	-0.0482676	-0.0594764	-0.936965
Plate04	OPT	14	22	NA	YER128W	59	6	27506	7012	28262	7152	59	5	29304	7775	29810	7886	60	6	28858	7505	29613	7674	60	5	28755	7581	29283	7729	0.0506771	0.0290376	0.0490067	0.0213746	0.047975	0.0381685	0.0520032	0.0342123	0.037524	0.0430897	0.737177
Plate04	OPT	14	20	PAK1	YER129W	59	10	29257	7388	29892	7620	59	9	29613	7466	30418	7630	60	10	29293	7388	29908	7567	60	9	28352	7029	28749	7129	0.0733861	0.102058	0.0823847	0.0837319	0.093903	0.102839	0.0960365	0.0972301	0.0853901	0.0975021	1.62533
Plate04	OPT	14	18	NA	YER130C	59	14	30039	8115	30759	8179	59	13	31191	8569	31914	8794	60	14	31240	8585	31950	8764	60	13	31503	8766	32280	8982	0.0416863	0.0240269	0.0298581	0.0203402	0.0328518	0.0380287	0.0387281	0.0303742	0.0289779	0.0349957	0.605062
Plate04	OPT	14	16	RPS26B	YER131W	59	18	31632	8823	32572	8946	59	17	29286	7513	30377	7662	60	18	31331	8445	32157	8611	60	17	31821	8743	32636	8971	0.0407316	0.0948948	0.0610612	0.0410717	0.0304469	0.0763405	0.0622195	0.0511278	0.0594398	0.0550337	0.932134
Plate04	OPT	14	14	PMD1	YER132C	59	22	30797	8548	31680	8729	59	21	26265	7119	27262	7250	60	22	30023	8214	30898	8337	60	21	29432	8312	30249	8375	0.0194451	-0.0269647	0.027736	-0.0145026	0.0182799	-0.048927	0.0182147	-0.0300892	0.00142844	-0.0106304	-0.139673
Plate04	OPT	14	12	NA	YER134C	59	26	29634	8216	30418	8237	59	25	27821	7397	28498	7456	60	26	30739	8797	31838	8918	60	25	30192	8227	31147	8328	0.0141821	0.016276	0.00407557	0.0429892	-0.00495223	0.00537264	-0.0170871	0.0262921	0.0193807	0.00240635	0.0731202
Plate04	OPT	14	10	NA	YER135C	59	30	29978	8261	30966	8414	59	29	24404	6448	25412	6708	60	30	26890	7311	27359	7198	60	29	28782	7843	29996	8095	0.0211166	-0.053353	-0.012433	0.00977254	0.0091397	-0.0554126	-0.0396803	-0.00310685	-0.00872422	-0.022265	-0.32958
Plate04	OPT	14	8	NA	YER137C	59	34	30051	8737	31114	8895	59	33	29479	8470	30569	8668	60	34	29535	8426	30391	8534	60	33	30188	8513	31388	8743	-0.0334864	-0.0352371	-0.0277535	0.00136947	-0.0495088	-0.0485397	-0.0393318	-0.0123804	-0.0237769	-0.0374402	-0.577277
Plate04	OPT	14	6	NA	YER139C	59	38	27319	7503	28360	7767	59	37	30229	8794	31366	9048	60	38	27788	7698	28726	7700	60	37	28446	7800	29208	7859	-0.0396103	-0.0384989	-0.00743533	-0.0023449	-0.0425536	-0.0463302	-0.0427516	-0.0172517	-0.0219724	-0.0372218	-0.573713
Plate04	OPT	14	4	NA	YER140W	59	42	30597	9186	31518	9360	59	41	30114	9006	31307	9210	60	42	31304	9861	32072	10009	60	41	29870	8848	31007	9032	-0.0679978	-0.0617569	-0.111543	-0.0567685	-0.0733485	-0.0796311	-0.1103	-0.0742983	-0.0745164	-0.0843946	-1.34369
Plate04	OPT	14	2	MAG1	YER142C	59	46	30163	8706	31032	8909	59	45	29620	8610	30544	8658	60	46	29389	8407	30544	8587	60	45	29752	8489	30737	8792	-0.0398981	-0.03536	-0.0260116	-0.0417254	-0.0389602	-0.0585831	-0.0454929	-0.034843	-0.0357487	-0.0444698	-0.692019
Plate04	OPT	2	23	DDI1	YER143W	35	4	25806	6484	26335	6679	35	3	26766	6912	27434	7105	36	4	26898	6883	27536	7030	36	3	25542	6568	26070	6710	0.0117938	0.0075405	0.0263793	-0.010793	0.0318104	0.0180487	0.0314034	-0.000958749	0.00873015	0.0200759	0.361533
Plate04	OPT	2	21	UBP5	YER144C	35	8	28806	7440	29025	7537	35	7	26611	7099	27003	7230	36	8	28193	7494	28708	7512	36	7	29300	7695	29982	7883	0.0352536	-0.0400396	0.0201939	0.0394544	0.0588867	-0.0232017	0.0132775	0.0497479	0.0137156	0.0246776	0.436644
Plate04	OPT	2	19	FTR1	YER145C	35	12	27936	6538	28660	6603	35	11	27303	6087	27981	6285	36	12	26039	6080	26482	6202	36	11	26547	6201	27541	6321	0.168593	0.186937	0.110782	0.153404	0.156605	0.202655	0.124341	0.133061	0.154929	0.154166	2.55022
Plate04	OPT	2	17	PEA2	YER149C	35	16	27480	7325	28272	7512	35	15	26023	6845	26463	6896	36	16	27722	7346	28417	7584	36	15	27161	7128	27855	7264	-0.00613862	-0.0183227	-0.00844781	0.00761173	-0.004549	-0.0184975	0.00724231	0.00713293	-0.00632436	-0.00216782	-0.00154206
Plate04	OPT	2	15	SPI1	YER150W	35	20	27430	7226	28175	7376	35	19	23265	5973	23705	6075	36	20	26021	6890	26202	6982	36	19	28863	8131	29311	8194	0.00928729	-0.0468767	-0.0498836	-0.0443181	0.00814765	-0.0412782	-0.0263786	-0.0393262	-0.0329478	-0.0247089	-0.36947
Plate04	OPT	2	13	UBP3	YER151C	35	24	18304	6649	18722	6844	35	23	17385	6302	17739	6561	36	24	18235	6487	18909	6687	36	23	17697	6416	18183	6646	-0.580927	-0.613718	-0.535401	-0.590601	-0.567829	-0.583134	-0.542831	-0.577318	-0.580162	-0.567778	-9.23375
Plate04	OPT	2	11	NA	YER152C	35	28	29527	8103	30145	8287	35	27	28839	7756	29392	7934	36	28	26186	6719	26798	6813	36	27	28042	7445	28634	7598	-0.00844448	-0.00243155	0.0174129	0.00251108	0.00439104	0.0130997	0.0141349	0.01156	0.00226199	0.0107964	0.210068
Plate04	OPT	2	9	PET122	YER153C	35	32	30522	11788	31627	12179	35	31	30668	12000	31818	12367	36	32	30112	11314	31346	11435	36	31	30158	11458	31502	11844	-0.350567	-0.356173	-0.298414	-0.327592	-0.34811	-0.358353	-0.32885	-0.339626	-0.333186	-0.343735	-5.57679
Plate04	OPT	2	7	BEM2	YER155C	35	36	26926	7372	27560	7472	35	35	25945	7192	26654	7374	36	36	25743	6864	26437	6984	36	35	24570	6593	25313	6718	-0.0437043	-0.0854695	-0.0351029	-0.0616959	-0.0470602	-0.0818858	-0.0401818	-0.0708876	-0.0564932	-0.0600039	-0.945575
Plate04	OPT	2	5	NA	YER156C	35	40	30015	8427	30634	8592	35	39	29536	8107	30289	8266	36	40	29391	8127	30259	8203	36	39	29512	8239	30375	8354	-0.0215246	0.00275961	0.00977955	-0.00438681	-0.0111028	0.00436529	-0.00704818	-0.0153512	-0.00334306	-0.00728424	-0.0850551
Plate04	OPT	2	3	NA	YER158C	35	44	29420	8311	30249	8371	35	43	29078	8206	29829	8250	36	44	29175	8020	29535	8077	36	43	28979	8022	29668	8150	-0.0139575	-0.0216766	-0.0145732	-0.0171057	-0.0306689	-0.0367695	-0.00489796	-0.0169583	-0.0168283	-0.0223237	-0.330537
Plate04	OPT	4	23	SPT2	YER161C	39	4	31192	9142	31821	9378	39	3	27470	7357	27916	7444	40	4	29522	8200	30318	8344	40	3	27120	7114	27693	7336	-0.0532258	-0.0172914	-0.00629671	-0.0139415	-0.0337516	-0.0102415	-0.00938756	0.00683555	-0.0226889	-0.0116363	-0.156091
Plate04	OPT	4	21	RAD4	YER162C	39	8	NA	NA	NA	NA	39	7	NA	NA	NA	NA	40	8	5012	930	4788	808	40	7	NA	NA	NA	NA	NA	NA	-0.0311787	NA	NA	NA	-0.062127	NA	-0.0311787	-0.062127	-0.98023
Plate04	OPT	4	19	NA	YER163C	39	12	28965	7402	29329	7392	39	11	29145	7644	29734	7675	40	12	28685	7460	29184	7494	40	11	29013	7656	29839	7771	0.0757823	0.0559067	0.0513169	0.0476518	0.0743273	0.0481253	0.0484971	0.0384319	0.0576644	0.0523454	0.888254
Plate04	OPT	4	17	CHD1	YER164W	39	16	NA	5524	NA	5657	39	15	24357	6110	24831	6287	40	16	27597	7073	28460	7184	40	15	27382	7037	28634	7134	NA	-0.0128548	0.0574108	0.076039	NA	0.00685267	0.0435342	0.0360589	0.0401983	0.0288153	0.504182
Plate04	OPT	4	15	DNF1	YER166W	39	20	28903	7534	29397	7620	39	19	29929	7897	30474	8101	40	20	29008	7638	29768	7750	40	19	27532	6947	28372	7200	0.0445311	0.0364241	0.0466499	0.0494965	0.0502725	0.0572876	0.040831	0.0604836	0.0442754	0.0522187	0.886185
Plate04	OPT	4	13	BCK2	YER167W	39	24	26346	6835	26725	6924	39	23	26278	6867	26512	6834	40	24	26685	7050	27171	7181	40	23	27817	7433	28167	7497	-0.00646683	-0.00440797	-0.0214396	-0.0102036	0.00424009	-0.00568057	-0.0103293	-0.000498712	-0.0106295	-0.00306712	-0.0162209
Plate04	OPT	4	11	ADK2	YER170W	39	28	21977	6024	22229	6241	39	27	29064	7969	29692	8065	40	28	28295	7846	28871	7842	40	27	29403	8141	30225	8305	-0.185724	-0.00366043	-0.0199091	-0.0063046	-0.145536	-0.00429265	-0.0332483	-0.00828501	-0.0538994	-0.0478405	-0.747037
Plate04	OPT	4	9	RAD24	YER173W	39	32	29273	7948	29977	8101	39	31	29169	7792	29945	7841	40	32	29539	8093	30377	8088	40	31	29580	8168	30294	8339	0.0078212	0.0434616	0.0327144	-0.0069938	0.0112258	0.0276242	0.00650298	-0.00151964	0.0192508	0.0109583	0.21271
Plate04	OPT	4	7	GRX4	YER174C	39	36	28915	7930	29431	7998	39	35	28614	7829	29267	7942	40	36	28235	7675	28961	7729	40	35	27137	7284	27936	7407	-0.00938667	-0.0109772	0.00227258	-0.0102362	-0.00766843	-0.0112581	-0.0116303	-0.0196419	-0.00708185	-0.0125497	-0.171001
Plate04	OPT	4	5	TMT1	YER175C	39	40	28978	8135	29892	8261	39	39	29069	8152	29988	8269	40	40	28785	8038	29384	8215	40	39	28628	8052	29423	8276	-0.0195298	-0.0150544	-0.0429368	-0.0491202	-0.0329324	-0.0298186	-0.0309572	-0.0424872	-0.0316603	-0.0340489	-0.521922
Plate04	OPT	4	3	ECM32	YER176W	39	44	28729	7848	29182	7953	39	43	28379	7663	28973	7875	40	44	28493	7767	29135	7929	40	43	27452	7322	27978	7453	-0.0176112	-0.0186688	-0.0169151	-0.0148953	-0.00704647	-0.00100264	-0.00951956	-0.00582929	-0.0170226	-0.00584949	-0.0616364
Plate04	OPT	6	23	BMH1	YER177W	43	4	24749	6329	24886	6382	43	3	23905	6058	24317	6088	44	4	25612	6535	25914	6644	44	3	21925	5843	22946	5992	-0.0275898	-0.0076719	-0.00896242	-0.0828744	-0.00934967	-0.0137903	0.00969151	-0.111359	-0.0317746	-0.0312019	-0.475452
Plate04	OPT	6	21	PDA1	YER178W	43	8	25125	6182	26381	6423	43	7	25710	6269	26419	6432	44	8	25827	6406	26597	6514	44	7	22906	5562	23880	5830	0.0618779	0.0625938	0.0585555	0.0165851	0.0443669	0.0660457	0.0476883	0.0218378	0.0499031	0.0449847	0.768108
Plate04	OPT	6	19	DMC1	YER179W	43	12	30189	8145	31051	8334	43	11	28926	7566	29634	7739	44	12	28626	7420	29488	7640	44	11	29238	7755	30067	7952	0.0367753	0.0404827	0.0468344	0.0343452	0.037424	0.046783	0.0511229	0.0371799	0.0396094	0.0431275	0.737793
Plate04	OPT	6	17	ISC10	YER180C	43	16	29391	7951	29977	8112	43	15	29924	8057	30383	8141	44	16	28564	7665	29246	7800	44	15	26860	6977	27680	7166	0.00626468	0.0255806	0.00861248	0.0127568	0.0178243	0.0342437	0.00997865	0.013068	0.0133036	0.0187787	0.340358
Plate04	OPT	6	15	NA	YER181C	43	20	28727	7660	29441	7680	43	19	29246	7629	30107	7779	44	20	30241	8180	30799	8279	44	19	29692	7905	30081	7995	0.0380339	0.0619581	0.0300871	0.0289576	0.0206124	0.0563943	0.0356055	0.0422334	0.0397592	0.0387114	0.665712
Plate04	OPT	6	13	FMP10	YER182W	43	24	29095	7960	29776	8136	43	23	29515	8018	30241	8241	44	24	28296	7480	28856	7633	44	23	28675	7543	29329	7663	-0.00881822	0.00345803	0.0104924	0.0340138	-0.00114381	0.0156459	0.0217501	0.0351557	0.00978652	0.017852	0.325233
Plate04	OPT	6	11	FAU1	YER183C	43	28	29568	7719	30105	7859	43	27	29360	7916	29911	7940	44	28	30864	8352	31504	8582	44	27	30744	8219	31280	8429	0.0500651	0.0270526	0.0288576	0.036742	0.0620599	0.0210033	0.0480949	0.0592583	0.0356793	0.0476041	0.810863
Plate04	OPT	6	9	NA	YER184C	43	32	30122	8529	30588	8778	43	31	NA	5009	NA	4901	44	32	29380	8129	30126	8345	44	31	29571	8207	30342	8347	-0.0484412	NA	-0.0175117	-0.00532669	-0.0183467	NA	-0.0079828	-0.00744518	-0.0237599	-0.0112582	-0.149921
Plate04	OPT	6	7	NA	YER185W	43	36	29254	8264	29913	8438	43	35	29566	8342	30049	8451	44	36	28987	8055	29800	8108	44	35	29641	8330	30383	8446	-0.0425374	-0.0363815	-0.0034615	-0.016413	-0.0341781	-0.0261838	-0.02115	-0.0201087	-0.0246984	-0.0254051	-0.380835
Plate04	OPT	6	5	NA	YER186C	43	40	29401	8279	30131	8481	43	39	28987	7943	29716	8079	44	40	28681	7865	29025	7933	44	39	29348	8336	29887	8531	-0.0356662	-0.00425013	-0.024045	-0.0565592	-0.0274402	-0.00519785	-0.0124335	-0.0383644	-0.0301301	-0.020859	-0.306629
Plate04	OPT	6	3	NA	YER187W	43	44	29444	8395	29996	8575	43	43	29798	8509	30534	8772	44	44	29903	8615	30623	8757	44	43	29793	8693	30734	8904	-0.0560654	-0.0507638	-0.043724	-0.0562124	-0.0405962	-0.0347686	-0.0424705	-0.0590784	-0.0516914	-0.0442284	-0.68808
Plate04	OPT	8	23	NA	YER188W	47	4	29560	7790	30463	7840	47	3	29803	8069	30431	8259	48	4	29941	7999	30786	8178	48	3	30465	8296	31128	8443	0.0733638	0.01188	0.0433557	0.0263331	0.0511407	0.0254568	0.0434259	0.0327194	0.0387331	0.0381857	0.657131
Plate14	OPT	2	17	DEG1	YFL001W	67	64	12915	6474	13239	6469	67	63	14959	7019	14580	7077	68	64	13078	6541	13365	6795	68	63	16587	7519	16407	7511	-0.00687008	0.0128398	-0.0608881	0.106575	-0.0433282	0.0651464	-0.0387281	0.124613	0.0129141	0.0269257	0.251353
Plate14	OPT	2	15	MSH4	YFL003C	67	68	10892	5175	11617	5400	67	67	12934	5842	13500	6008	68	68	12090	5525	12428	5652	68	67	9856	4511	10086	4729	0.0475942	0.124996	0.085856	0.0173077	0.0102303	0.101089	0.0770394	0.048181	0.0689384	0.0591349	0.50255
Plate14	OPT	2	13	VTC2	YFL004W	67	72	17028	7540	16005	7401	67	71	19340	9398	19079	9639	68	72	23064	11174	23090	11403	68	71	NA	NA	NA	NA	0.0900413	-0.0152931	0.0358348	NA	0.160079	0.0453648	0.0694679	NA	0.036861	0.0916371	0.756033
Plate04	OPT	8	21	NA	YFL006W	47	8	29909	8041	30832	8180	47	7	27045	6956	28035	7230	48	8	30420	8044	30988	8161	48	7	28412	7334	28989	7497	0.0456799	0.0241465	0.0571358	0.0392963	0.0356169	0.0283628	0.0649042	0.0515945	0.0415646	0.0451196	0.77031
Plate14	OPT	2	11	BLM3	YFL007W	67	76	17501	8675	18033	8925	67	75	16806	8500	17071	8626	68	76	NA	NA	NA	NA	68	75	14874	7372	15625	7380	0.00763014	-0.0267847	NA	0.0580609	0.0066577	-0.0257773	NA	-0.0113534	0.0129688	-0.0101577	-0.037858
Plate14	OPT	2	9	WWM1	YFL010C	67	80	14004	6463	14280	6475	67	79	14624	6362	14675	6467	68	80	9902	4565	10762	4798	68	79	14254	6686	14037	6530	0.105256	0.147845	0.0953062	0.0678002	0.0806309	0.167437	0.0388696	0.0601624	0.104052	0.0867749	0.718113
Plate14	OPT	2	7	AUA1	YFL010W-A	67	84	11927	5622	12524	5804	67	83	13371	6344	13679	6554	68	84	12199	6110	12777	6295	68	83	14371	7166	14987	7539	0.0605898	0.0239909	-0.02219	-0.0339316	0.0325748	0.0368525	-0.0488151	-0.0237141	0.00711479	-0.000775489	0.0353129
Plate04	OPT	8	19	HXT10	YFL011W	47	12	29429	7855	30193	8003	47	11	29778	7887	30334	8104	48	12	28720	7411	29449	7540	48	11	29282	7783	29845	7806	0.0342652	0.027986	0.0598131	0.0428179	0.0339155	0.049882	0.0582027	0.0356847	0.0412205	0.0444212	0.758911
Plate14	OPT	2	5	NA	YFL012W	67	88	24949	13161	25549	13315	67	87	21405	11598	20411	11112	68	88	NA	NA	NA	NA	68	87	14890	7605	15655	7915	-0.0273623	-0.112401	NA	-0.0364197	-0.0383431	-0.0941279	NA	-0.0528683	-0.0587277	-0.0617798	-0.440456
Plate14	OPT	2	3	IES1	YFL013C	67	92	17679	8535	18135	8816	67	91	22348	10918	22584	11171	68	92	20177	9452	19730	9292	68	91	18448	8723	18952	9074	0.0331557	0.0313087	0.0858499	0.0588297	0.0443866	0.0542479	0.100911	0.0779884	0.052286	0.0693835	0.582479
Plate04	OPT	8	17	NA	YFL013W-A	47	16	25578	6682	26093	6827	47	15	24779	6401	25403	6507	48	16	26881	7080	27565	7194	48	15	26103	6806	26748	6950	-0.0300746	-0.017045	0.00105354	-0.00946651	-0.0191369	-0.0210086	-0.0027532	-0.00651042	-0.0138832	-0.0123523	-0.167778
Plate04	OPT	8	15	HSP12	YFL014W	47	20	30053	8231	31081	8419	47	19	30471	8388	31034	8496	48	20	31230	8786	31886	8928	48	19	30856	8504	31588	8716	0.0269234	0.0139355	0.00546814	0.016017	0.0176353	0.0206729	0.0123963	0.0274327	0.015586	0.0195343	0.352692
Plate04	OPT	8	13	NA	YFL015C	47	24	30836	8844	31883	9037	47	23	29856	8181	30351	8116	48	24	30931	8838	31513	8959	48	23	30486	8580	31407	8606	-0.00833179	0.0272666	-0.0191478	0.0202893	-0.0174363	0.0129704	-0.0112273	-0.00383281	0.00501907	-0.00488149	-0.0458361
Plate04	OPT	8	11	LPD1	YFL018C	47	28	30484	8166	31482	8557	47	27	31037	8438	32303	8806	48	28	31258	8493	32223	8872	48	27	31394	8557	32566	8918	0.0309346	0.0438195	0.0310579	0.0439196	0.0516024	0.046482	0.0517652	0.0510771	0.0374329	0.0502317	0.853752
Plate04	OPT	8	9	NA	YFL019C	47	32	31036	8934	31675	9110	47	31	30790	8844	31588	9012	48	32	30575	8942	31546	9049	48	31	31369	9119	32189	9413	-0.0289011	-0.0215967	-0.0285463	-0.0370188	-0.0172112	-0.0200826	-0.0447654	-0.0208878	-0.0290157	-0.0257368	-0.386248
Plate04	OPT	8	7	PAU5	YFL020C	47	36	29991	8351	30691	8555	47	35	30431	8652	31202	8880	48	36	31218	9264	32016	9530	48	35	30132	8375	30969	8516	-0.013371	-0.0266189	-0.0603177	0.0075968	-0.00231451	-0.0163702	-0.0468753	0.00270887	-0.0231777	-0.0157128	-0.22263
Plate04	OPT	8	5	GAT1	YFL021W	47	40	29839	8616	30601	8875	47	39	30659	8989	31513	9247	48	40	30398	9014	31346	9225	48	39	27520	7398	28249	7502	-0.060134	-0.0546834	-0.0613876	-0.00598455	-0.0463793	-0.0457232	-0.0639789	-0.0135582	-0.0455474	-0.0424099	-0.658396
Plate04	OPT	8	3	BUD27	YFL023W	47	44	25320	6657	25770	6817	47	43	27104	7293	27724	7416	48	44	27255	7428	27801	7625	48	43	26307	6999	26907	7153	-0.0492973	-0.0247247	-0.0524332	-0.033497	-0.0318053	-0.0231738	-0.0349425	-0.0262318	-0.039988	-0.0290383	-0.440138
Plate04	OPT	10	23	BST1	YFL025C	51	4	29271	7651	30057	7788	51	3	30446	7982	31114	8168	52	4	30800	8237	31216	8351	52	3	30689	8147	31402	8408	0.0577449	0.0632365	0.0437207	0.0463869	0.0545839	0.075153	0.0600032	0.0660123	0.0527722	0.0639381	1.07748
Plate04	OPT	10	21	STE2	YFL026W	51	8	NA	NA	NA	NA	51	7	NA	NA	NA	NA	52	8	4611	688	4509	625	52	7	NA	NA	NA	NA	NA	NA	0.0882601	NA	NA	NA	0.0989327	NA	0.0882601	0.0989327	1.64868
Plate04	OPT	10	19	GYP8	YFL027C	51	12	28918	7645	29496	7714	51	11	30210	8111	30840	8146	52	12	30614	8271	31368	8402	52	11	31315	8557	32183	8805	0.0361499	0.0508883	0.045301	0.0373941	0.0343782	0.0433708	0.0447044	0.0466156	0.0424333	0.0422673	0.723753
Plate04	OPT	10	17	CAF16	YFL028C	51	16	28925	7499	29564	7714	51	15	27014	6749	27833	6901	52	16	28032	7223	28688	7412	52	15	29166	7758	29895	7978	0.0401316	0.0665292	0.0346028	0.0206341	0.0569471	0.0618869	0.0460217	0.0324411	0.0404744	0.0493242	0.83894
Plate04	OPT	10	15	AGX1	YFL030W	51	20	29815	7897	30507	7998	51	19	30182	8258	30824	8282	52	20	29225	7827	29787	7905	52	19	29753	8011	29890	8072	0.0529656	0.0310902	0.0249289	0.00688628	0.0506126	0.0214688	0.0258513	0.0306947	0.0289677	0.0321569	0.558725
Plate04	OPT	10	13	HAC1	YFL031W	51	24	29828	8271	30604	8343	51	23	30002	8314	30846	8461	52	24	30811	8647	31530	8801	52	23	30832	8604	31630	8787	0.0102224	0.00799464	0.00183939	0.00920117	-0.00103781	0.00333378	0.0062253	0.0129942	0.00731441	0.00537888	0.121639
Plate04	OPT	10	11	NA	YFL032W	51	28	30430	9136	31770	9273	51	27	30421	9122	31742	9256	52	28	31046	9080	31959	9297	52	27	31189	9053	32123	9247	-0.0434824	-0.0429875	-0.0358859	-0.020811	-0.0770346	-0.0758598	-0.0345898	-0.0231183	-0.0357917	-0.0526506	-0.825551
Plate14	OPT	14	22	RIM15	YFL033C	91	54	16846	8560	17213	8736	91	53	15581	7602	16115	7681	92	54	16770	8588	17844	9058	92	53	15204	7504	16283	7935	-0.0320624	0.0486029	-0.0286926	0.018799	-0.0319757	0.0156476	-0.0432799	-0.00305253	0.00166173	-0.0156651	-0.0808106
Plate04	OPT	10	9	RPL22B	YFL034C-A	51	32	31578	9207	32223	9445	51	31	31082	9028	31908	9200	52	32	30173	8661	31089	8790	52	31	31099	9051	32052	9258	-0.038925	-0.0269833	-0.0214913	-0.0260519	-0.019616	-0.0261745	-0.0325762	-0.0280168	-0.0283629	-0.0265959	-0.400271
Plate04	OPT	10	7	NA	YFL034W	51	36	30846	8670	31675	8988	51	35	30344	8392	31266	8617	52	36	29965	8335	30761	8538	52	35	31050	8804	31821	9023	-0.0137548	0.0109534	-0.00712583	-0.0100219	0.00527216	0.0127772	-0.00167921	-0.000131553	-0.0049873	0.00405964	0.100106
Plate04	OPT	10	5	NA	YFL035C-B	51	40	29756	8875	30769	9014	51	39	29790	8472	30699	8617	52	40	29319	8551	30169	8600	52	39	29243	8596	29988	8696	-0.0680716	-0.0211121	-0.0493318	-0.0724762	-0.0844637	-0.0303409	-0.0688343	-0.0793108	-0.0527479	-0.0657374	-1.03916
Plate04	OPT	10	3	RPO41	YFL036W	51	44	29240	7829	30466	8174	51	43	27411	6819	28891	7012	52	44	28801	8411	29993	8689	52	43	NA	5153	NA	5479	0.0257047	0.111561	-0.0712691	NA	0.0264547	0.0747069	-0.0815011	NA	0.0219989	0.00655352	0.140813
Plate04	OPT	12	23	NA	YFL040W	55	4	29328	7524	29742	7549	55	3	30182	7872	30704	7981	56	4	30006	7862	30577	7992	56	3	29766	7615	30423	7680	0.0755253	0.0665995	0.0578116	0.0948121	0.0771517	0.0756185	0.0668288	0.0891872	0.0736871	0.0771966	1.29389
Plate04	OPT	12	21	FET5	YFL041W	55	8	30909	8467	31638	8686	55	7	30881	8399	31549	8543	56	8	31998	8689	32745	8929	56	7	31383	8438	32317	8693	0.0226876	0.0365158	0.0522134	0.0591121	0.035343	0.0427749	0.0678519	0.0660785	0.0426322	0.0530121	0.899135
Plate04	OPT	12	19	NA	YFL042C	55	12	31319	8692	31829	8768	55	11	31376	8657	32058	8770	56	12	30577	8375	31180	8570	56	11	31052	8611	31773	8729	0.0226696	0.0350254	0.0123199	0.0245973	0.0294052	0.0371191	0.0285355	0.0246697	0.023653	0.0299324	0.522416
Plate04	OPT	12	17	NA	YFL043C	55	16	31301	8549	32092	8652	55	15	31032	8475	31583	8659	56	16	31412	8637	32394	8902	56	15	31947	8811	32766	8965	0.0521485	0.0231497	0.0365938	0.0488418	0.0468666	0.0413036	0.0417264	0.0495764	0.0401834	0.0448683	0.766208
Plate04	OPT	12	15	YOD1	YFL044C	55	20	31158	8637	32157	8865	55	19	31460	8823	32266	8939	56	20	31588	8873	32561	9149	56	19	31404	8665	32391	8871	0.0283341	0.0249584	0.0150405	0.0403468	0.0273435	0.0207578	0.0217143	0.0376716	0.0271699	0.0268718	0.47246
Plate04	OPT	12	13	FMP32	YFL046W	55	24	30855	8769	31742	9032	55	23	31280	8647	32067	8901	56	24	29583	8026	30772	8328	56	23	31390	8838	32231	8965	-0.0155219	0.0188419	0.0218302	0.0197856	-0.00686343	0.0329768	0.0185408	0.014917	0.011234	0.0148928	0.276931
Plate04	OPT	12	11	RGD2	YFL047W	55	28	31125	8575	31863	8801	55	27	30217	8328	30917	8507	56	28	31153	8801	32183	8982	56	27	31102	8561	31970	8801	0.020317	0.00585619	0.015032	0.0262164	0.0334985	0.0139997	0.00612113	0.0340129	0.0168554	0.021908	0.391438
Plate04	OPT	12	9	EMP47	YFL048C	55	32	31047	8897	32030	9110	55	31	31208	9098	32271	9415	56	32	31085	8978	32027	9147	56	31	30898	8917	32027	9062	-0.00923827	-0.0327463	-0.0139424	-0.00348345	-0.0119773	-0.0275123	-0.0198537	-0.0230102	-0.0148526	-0.0205883	-0.302212
Plate04	OPT	12	7	NA	YFL049W	55	36	30248	8568	31040	8716	55	35	30051	8481	30794	8641	56	36	29518	8110	30607	8308	56	35	30268	8561	31015	8702	-0.0146972	-0.0188557	0.0151868	-0.014291	-0.0160998	-0.0161704	0.00287801	-0.0140174	-0.00816424	-0.0108524	-0.143297
Plate04	OPT	12	5	ALR2	YFL050C	55	40	30560	8723	31443	8894	55	39	30674	8794	31686	8904	56	40	30178	8772	31175	8810	56	39	30582	8903	31683	9042	-0.0148643	-0.0025822	-0.0192092	-0.0200431	-0.0180136	-0.0204571	-0.046521	-0.0394969	-0.0141747	-0.0311222	-0.474151
Plate04	OPT	12	3	NA	YFL051C	55	44	28973	7573	29645	7629	55	43	30349	8744	31269	8853	56	44	29331	8038	30313	8114	56	43	29805	8216	30445	8344	0.0576775	-0.0194146	0.0253686	0.000995523	0.0485406	-0.0329566	0.00187607	0.00514429	0.0161568	0.00565111	0.126083
Plate04	OPT	14	23	NA	YFL052W	59	4	NA	NA	NA	NA	59	3	31380	8332	31959	8473	60	4	29788	7784	30348	7828	60	3	30873	8057	31332	8214	NA	0.0684704	0.0685604	0.0690247	NA	0.0800423	0.065431	0.0890438	0.0686852	0.0781724	1.30982
Plate04	OPT	14	21	DAK2	YFL053W	59	8	28739	7158	29112	7237	59	7	27388	6999	27783	7132	60	8	29001	7283	29587	7456	60	7	28154	7003	28516	7042	0.0876927	0.0246969	0.0808725	0.0841771	0.099484	0.0427643	0.0951587	0.0894871	0.0693598	0.0817235	1.36778
Plate04	OPT	14	19	NA	YFL054C	59	12	30759	8512	31644	8676	59	11	31181	8778	31841	8962	60	12	30644	8361	31452	8533	60	11	31335	8700	32214	8847	0.0243214	-0.0012925	0.0324435	0.0337381	0.0208184	0.0106235	0.0342721	0.0292868	0.0223026	0.0237502	0.421507
Plate04	OPT	14	17	AGP3	YFL055W	59	16	31518	8764	32380	8851	59	15	31456	8739	32414	8871	60	16	31504	8895	32566	9106	60	15	31291	8690	32203	8861	0.0422835	0.0415979	0.0205733	0.0313589	0.0314726	0.0311496	0.0142375	0.0280761	0.0339534	0.026234	0.462048
Plate04	OPT	14	15	AAD6	YFL056C	59	20	30940	8743	31753	9021	59	19	30654	8818	31683	9010	60	20	31061	9000	32075	9251	60	19	30610	8808	31496	8866	-0.0135424	-0.0160587	-0.0239384	-0.00835019	0.00131757	-0.0246484	-0.0239376	-0.0259289	-0.0154724	-0.0182993	-0.26485
Plate14	OPT	14	20	NA	YFL063W	91	58	23770	11617	24468	12048	91	57	22019	11287	22281	11301	92	58	19197	9277	19762	9592	92	57	22531	11516	22644	11753	0.0462258	-0.00496941	0.0440262	-0.0353543	0.0609894	-0.0140496	0.0522193	-0.00736022	0.0124821	0.0229497	0.220344
Plate04	OPT	14	13	NA	YFR006W	59	24	29522	7878	30636	8088	59	23	28905	7415	30126	7636	60	24	29050	7585	30203	7678	60	23	30760	8362	31427	8539	0.047493	0.0844508	0.0825388	0.0302536	0.0360938	0.0687113	0.0513341	0.0407998	0.0611841	0.0492347	0.83748
Plate04	OPT	14	11	NA	YFR007W	59	28	28464	7501	28927	7501	59	27	29874	8136	30693	8293	60	28	30456	8665	31310	8828	60	27	31177	8865	31987	9119	0.0349873	0.0221439	-0.013922	-0.0127158	0.0287764	0.020266	-0.0165963	-0.000559239	0.00762336	0.00797171	0.163961
Plate04	OPT	14	9	FAR7	YFR008W	59	32	27885	7644	28480	7644	59	31	28905	8285	30166	8445	60	32	27716	7659	28347	7662	60	31	30301	8477	31305	8722	-0.0137965	-0.0287906	-0.0245961	-0.000561249	-0.0286019	-0.0580855	-0.0413959	-0.00103718	-0.0169361	-0.0322801	-0.493052
Plate04	OPT	14	7	GCN20	YFR009W	59	36	30014	8963	31059	9099	59	35	30235	8936	31095	9073	60	36	30887	9193	31857	9428	60	35	30312	8949	31354	9091	-0.062138	-0.0568793	-0.0571563	-0.044504	-0.0801923	-0.0638364	-0.0573983	-0.0609491	-0.0551694	-0.065594	-1.03682
Plate04	OPT	14	5	UBP6	YFR010W	59	40	25248	6433	26200	6523	59	39	27633	7268	28307	7442	60	40	27808	7365	28594	7593	60	39	27386	7151	28516	7386	0.0316515	0.00690909	0.000867403	0.0283647	0.00446032	0.0140983	0.00959064	0.0175475	0.0169482	0.0114242	0.220314
Plate04	OPT	14	3	NA	YFR011C	59	44	30126	8708	31197	8943	59	43	30127	8449	31136	8667	60	44	30789	8951	31661	9246	60	43	29499	8179	30523	8317	-0.0348688	-0.00290156	-0.0462904	0.00915681	-0.0413858	-0.00747319	-0.0335088	-0.00785045	-0.018726	-0.0225546	-0.334306
Plate05	OPT	3	22	NA	YFR012W	5	6	18954	12332	18398	12543	5	5	14878	9550	15093	9826	6	6	18286	11721	18359	11932	6	5	13061	8444	12867	8242	-0.358912	-0.333406	-0.295196	-0.335505	-0.294682	-0.31364	-0.280351	-0.340826	-0.330755	-0.307375	-3.39234
Plate05	OPT	3	20	IOC3	YFR013W	5	10	17119	8167	16964	8200	5	9	17715	8441	17741	8564	6	10	15960	8005	16335	8242	6	9	NA	NA	NA	NA	0.0909306	0.100148	0.0264427	NA	0.113344	0.119855	0.0349512	NA	0.0725072	0.0893835	0.991324
Plate05	OPT	3	18	CMK1	YFR014C	5	14	15302	7469	15412	7576	5	13	15975	7841	15918	7904	6	14	16407	7993	16361	7971	6	13	16885	8162	16718	8191	0.0532607	0.0442867	0.074472	0.0701821	0.0668986	0.0648502	0.078727	0.093372	0.0605504	0.075962	0.843033
Plate05	OPT	3	16	GSY1	YFR015C	5	18	17794	9493	17583	9535	5	17	17534	9224	17666	9397	6	18	18690	9987	18711	10115	6	17	17763	9546	17669	9834	-0.0591986	-0.0322435	-0.0436332	-0.0935109	-0.0342378	-0.0172378	-0.0289105	-0.0444984	-0.0571466	-0.0312211	-0.341201
Plate05	OPT	3	14	NA	YFR016C	5	22	21863	11148	22308	11516	5	21	19650	10517	19428	10532	6	22	20979	10824	21118	11087	6	21	20156	10459	20425	10740	0.0535723	-0.0402198	0.0195128	0.0106334	0.0604992	-0.0231578	0.0375	0.0231164	0.0108747	0.0244894	0.274329
Plate05	OPT	3	12	NA	YFR017C	5	26	22776	13297	24080	13782	5	25	22379	13673	23553	14041	6	26	23334	14770	24490	15045	6	25	21707	12897	23041	13111	-0.0664252	-0.125626	-0.155944	-0.0689887	-0.115364	-0.180004	-0.219749	-0.147858	-0.104246	-0.165744	-1.8275
Plate05	OPT	3	10	NA	YFR018C	5	30	12855	7186	13564	7343	5	29	12737	7079	13353	7098	6	30	13083	7417	13782	7491	6	29	13070	7408	13729	7462	-0.0970017	-0.0738897	-0.100389	-0.100873	-0.141728	-0.134779	-0.159134	-0.158947	-0.0930384	-0.148647	-1.63861
Plate05	OPT	3	8	FAB1	YFR019W	5	34	7432	3708	7929	3789	5	33	7078	3413	7660	3519	6	34	7270	3401	7623	3447	6	33	6860	3168	7326	3326	0.0228466	0.0756511	0.097561	0.0890861	-0.0353122	0.00867896	0.0532809	0.0669419	0.0712862	0.0233974	0.262263
Plate05	OPT	3	6	NA	YFR020W	5	38	16603	8765	17014	9037	5	37	14612	7831	15232	8242	6	38	16032	8575	16407	8947	6	37	15244	7980	15927	8167	-0.0367678	-0.0798442	-0.0786234	0.000438664	-0.0299446	-0.0678735	-0.0528011	-0.0300127	-0.0486992	-0.045158	-0.495185
Plate05	OPT	3	4	ATG18	YFR021W	5	42	17337	9541	17617	9793	5	41	17112	9243	17282	9636	6	42	17447	9543	17831	9810	6	41	17269	9273	17620	9599	-0.0923764	-0.0999061	-0.0762154	-0.0650368	-0.0806189	-0.0569932	-0.0713094	-0.0475839	-0.0833837	-0.0641264	-0.704761
Plate05	OPT	3	2	NA	YFR022W	5	46	21643	11475	21331	11677	5	45	18310	10025	17377	9883	6	46	17659	9411	17592	9565	6	45	17590	9543	17407	9815	-0.0343545	-0.125774	-0.0626685	-0.113788	0.00582122	-0.0653255	-0.033928	-0.0589226	-0.0841461	-0.0380887	-0.417079
Plate05	OPT	5	22	PES4	YFR023W	9	6	16742	8359	16865	8670	9	5	15867	7976	15860	8102	10	6	15982	7907	15963	8162	10	5	14497	7673	14503	8006	0.00614549	0.00494088	0.00470723	-0.114494	0.0477606	0.0311219	0.0539775	-0.0516624	-0.0246752	0.0202994	0.228034
Plate05	OPT	5	20	NA	YFR024C	9	10	12168	6034	12704	6285	9	9	12650	6140	13151	6436	10	10	12816	6260	13281	6482	10	9	12130	5875	12717	6170	0.0192573	0.0383588	0.0432996	0.0463568	0.0184526	0.0523795	0.0450194	0.0508942	0.0368181	0.0416864	0.464333
Plate05	OPT	5	18	LSB3	YFR024C-A	9	14	11773	5829	12284	6008	9	13	11987	5954	12724	6335	10	14	12062	6046	12690	6290	10	13	12629	6303	13132	6637	0.0312515	0.0106527	0.0165013	-0.00631906	0.0171702	0.0145935	0.00260578	0.0135105	0.0130216	0.01197	0.136005
Plate05	OPT	5	16	HIS2	YFR025C	9	18	14047	7197	14567	7497	9	17	13445	6997	13941	7369	10	18	13778	7084	14093	7459	10	17	13241	6910	13899	7153	-0.017757	-0.0604849	-0.0607935	-0.0241021	-0.0106739	-0.0374785	-0.0178444	-0.0430941	-0.0407844	-0.0272727	-0.297576
Plate05	OPT	5	14	NA	YFR026C	9	22	16373	7741	17179	8083	9	21	16067	7497	16633	7711	10	22	15776	7379	16410	7675	10	21	16083	7617	16984	7908	0.12969	0.144812	0.130698	0.142144	0.119656	0.135275	0.129578	0.114911	0.136836	0.124855	1.38324
Plate05	OPT	5	12	MET10	YFR030W	9	26	13679	6909	14411	7114	9	25	13481	6812	13975	7110	10	26	14346	7206	14833	7600	10	25	13990	7099	14763	7336	0.0380207	-0.00757406	-0.00908713	0.0322615	0.00594227	0.00364029	0.0192672	0.00217002	0.0134052	0.00775494	0.089434
Plate05	OPT	5	10	RPL2A	YFR031C-A	9	30	13431	7092	13744	7373	9	29	13983	7260	14462	7574	10	30	14239	7438	14861	7683	10	29	13097	6868	13734	7168	-0.0827182	-0.0427262	-0.0211201	-0.0450012	-0.0577104	-0.0295847	-0.0357587	-0.0510493	-0.0478914	-0.0435258	-0.477151
Plate05	OPT	5	8	NA	YFR032C	9	34	15049	7847	15955	8209	9	33	14013	7116	14864	7476	10	34	15636	8103	16349	8519	10	33	15054	7704	16138	8097	-0.00389189	0.0166341	-0.0173039	0.0321986	-0.026277	0.00133113	-0.0127511	-0.000429779	0.00690922	-0.0095317	-0.101561
Plate05	OPT	5	6	RPL29	YFR032C-A	9	38	19707	10588	20130	11167	9	37	19214	10217	19623	10646	10	38	20537	10841	20886	11226	10	37	19775	10390	20165	10928	-0.0641421	-0.0393174	-0.0142537	-0.0324292	-0.0279055	-0.0178986	0.00287075	0.00304849	-0.0375356	-0.00997121	-0.106417
Plate05	OPT	5	4	QCR6	YFR033C	9	42	12212	6717	12804	6973	9	41	12456	6676	13174	6988	10	42	13001	7093	13739	7413	10	41	13095	7222	13744	7715	-0.112582	-0.0726745	-0.0907113	-0.14506	-0.125069	-0.0869424	-0.106742	-0.120886	-0.105257	-0.10991	-1.21061
Plate05	OPT	5	2	PHO4	YFR034C	9	46	20519	10782	20229	11017	9	45	17767	9944	17781	10206	10	46	19560	10430	19305	10627	10	45	18496	9998	18472	10316	-0.0384247	-0.134007	-0.062082	-0.0899266	0.0089533	-0.0999921	-0.0188383	-0.0462783	-0.0811101	-0.0390388	-0.427577
Plate05	OPT	7	22	NA	YFR035C	13	6	12232	6088	12683	6500	13	5	12488	6030	13123	6340	14	6	11988	5924	12681	6261	14	5	11723	5710	12469	6038	-0.0297685	0.0559369	0.0218327	0.0467633	0.0139183	0.0582042	0.021741	0.0395035	0.0236911	0.0333417	0.372135
Plate05	OPT	7	20	NA	YFR038W	13	10	16520	8562	16987	8870	13	9	16456	8393	16694	8682	14	10	16030	8349	16275	8777	14	9	16024	8193	16315	8519	-0.0138575	-0.0112786	-0.0648419	-0.0204748	-0.00537097	0.0161303	-0.0162929	0.00906927	-0.0276132	0.000883921	0.0135182
Plate05	OPT	7	18	NA	YFR039C	13	14	15453	9041	15718	9154	13	13	14532	8479	14930	8552	14	14	15429	9078	15726	9301	14	13	15390	8847	15732	9059	-0.175165	-0.160712	-0.196062	-0.15961	-0.181094	-0.18568	-0.189052	-0.157479	-0.172887	-0.178326	-1.96652
Plate05	OPT	7	16	SAP155	YFR040W	13	18	12306	6470	12590	6752	13	17	12689	6729	12784	7004	14	18	12606	6726	12849	6961	14	17	12339	6439	12566	6665	-0.0934248	-0.121059	-0.104925	-0.0783614	-0.0615819	-0.0701465	-0.0793612	-0.0509047	-0.0994428	-0.0654986	-0.719923
Plate05	OPT	7	14	ERJ5	YFR041C	13	22	15779	7891	16424	8304	13	21	14931	7441	15611	7809	14	22	16119	8186	16517	8645	14	21	15399	7796	16090	8164	0.0244963	0.0312542	-0.021718	0.0164226	0.0374715	0.0351123	0.0191735	0.017371	0.0126138	0.0272821	0.305183
Plate05	OPT	7	12	NA	YFR043C	13	26	14148	7513	15141	7827	13	25	14242	7478	14987	7735	14	26	14168	7540	14979	7925	14	25	14105	7571	15080	7991	-0.018267	-0.0175709	-0.0516135	-0.0527727	-0.0592584	-0.042847	-0.0620855	-0.0744563	-0.035056	-0.0596618	-0.655434
Plate05	OPT	7	10	NA	YFR044C	13	30	19888	10421	20183	10905	13	29	19689	10392	19932	10848	14	30	19966	10690	19999	11118	14	29	22336	11606	22525	11940	-0.0282242	-0.0404922	-0.0683204	0.0203299	0.00767292	-0.00385331	-0.0210539	0.0386569	-0.0291767	0.00535566	0.0629251
Plate05	OPT	7	8	NA	YFR045W	13	34	15270	7916	16217	8395	13	33	14194	7360	14998	7728	14	34	14668	7498	15608	7904	14	33	15465	7906	16386	8307	-0.0096683	-0.0152187	0.0144245	0.0204777	-0.0163539	-0.0259629	-0.00217377	0.00452787	0.0025038	-0.00999068	-0.106632
Plate05	OPT	7	6	CNN1	YFR046C	13	38	16856	8536	17828	9027	13	37	15986	8069	16958	8309	14	38	16384	8394	17222	8796	14	37	16621	8490	17487	9072	0.0361656	0.0724069	0.0185015	-0.000109981	0.029266	0.0264554	0.00933689	0.0154413	0.031741	0.0201249	0.226106
Plate05	OPT	7	4	BNA6	YFR047C	13	42	17450	9630	17910	9991	13	41	17694	9749	18256	10199	14	42	17345	9506	17831	9998	14	41	17496	9656	17989	10172	-0.0941506	-0.0926076	-0.101878	-0.11165	-0.0834628	-0.079178	-0.0748905	-0.0831549	-0.100072	-0.0801715	-0.88204
Plate05	OPT	7	2	RMD8	YFR048W	13	46	19329	10623	20551	10751	13	45	18465	10288	19431	10670	14	46	20001	10818	20813	11141	14	45	19620	10621	20901	10795	0.0187489	-0.0574939	-0.00948033	0.0393365	-0.061909	-0.0878476	-0.034579	-0.0388847	-0.00222222	-0.0558051	-0.612822
Plate05	OPT	9	22	YMR31	YFR049W	17	6	11156	5469	11499	5592	17	5	11519	5630	11605	5754	18	6	9953	4955	10390	5014	18	5	11590	5699	11705	5808	0.0319424	0.00600283	0.0323534	0.005878	0.0254984	0.0329133	-0.00701512	0.0251399	0.0190442	0.0191341	0.215159
Plate05	OPT	9	20	HXK1	YFR053C	17	10	14943	7618	15355	7831	17	9	15505	7911	15674	8161	18	10	15834	8064	16183	8301	18	9	15743	7875	16028	8142	0.00231893	-0.0228959	0.00248932	0.0142345	0.00389666	0.0075547	0.012883	0.0368181	-0.000963279	0.0152881	0.172666
Plate05	OPT	9	18	NA	YFR054C	17	14	14384	7187	15170	7584	17	13	14471	7237	15090	7523	18	14	13614	6800	14523	7105	18	13	14399	7166	15205	7518	0.0278308	0.0308887	0.0514527	0.0433001	0.0268928	0.026387	0.0208121	0.0325029	0.0383681	0.0266487	0.298186
Plate05	OPT	9	16	NA	YFR055W	17	18	14756	7294	15600	7650	17	17	15597	7791	16161	8245	18	18	14578	7385	15559	7779	18	17	14607	7425	15428	7731	0.0583338	0.00965095	0.0314574	0.0271026	0.0449004	0.0375238	0.00952016	0.00505502	0.0316362	0.0242498	0.271681
Plate05	OPT	9	14	NA	YFR056C	17	22	17053	8832	17240	9155	17	21	15411	8144	15773	8556	18	22	17416	8924	17466	9056	18	21	16794	8763	17204	9120	-0.0342125	-0.0778203	0.00044779	-0.0322101	9.87e-05	-0.0415739	0.0178049	-0.0123184	-0.0359488	-0.00899717	-0.095655
Plate05	OPT	9	12	NA	YFR057W	17	26	17997	9378	18398	9752	17	25	17797	9010	17998	9410	18	26	17892	9209	17948	9518	18	25	18333	9411	18292	9724	-0.0201919	-0.00560555	-0.0253132	-0.0251697	-0.000351793	0.0374736	0.0156468	0.0229254	-0.0190701	0.0189235	0.212832
Plate05	OPT	9	10	ERP6	YGL002W	17	30	16113	7995	16839	8391	17	29	15992	8051	16934	8375	18	30	16412	8104	17515	8426	18	29	15467	7690	16554	8024	0.0483047	0.0594764	0.102656	0.0832649	0.0510759	0.0300936	0.0602275	0.042873	0.0734256	0.0460675	0.512738
Plate05	OPT	9	8	RPN14	YGL004C	17	34	18826	10302	19541	10755	17	33	19316	10383	19901	10738	18	34	20022	10894	20784	11387	18	33	19933	10703	20824	11185	-0.0594655	-0.0292009	-0.0408961	-0.013946	-0.0602434	-0.0318037	-0.0425022	-0.0252297	-0.0358771	-0.0399447	-0.437586
Plate05	OPT	9	6	COG7	YGL005C	17	38	17077	8888	17941	9423	17	37	15835	8310	16662	8603	18	38	17132	8847	18202	9228	18	37	16596	8688	17475	9222	-0.0123329	-0.00176588	0.038098	-0.0234007	-0.00643584	-0.0283479	0.00477239	-0.0184762	0.000149616	-0.0121219	-0.130179
Plate05	OPT	9	4	PMC1	YGL006W	17	42	18180	10202	18456	10726	17	41	18331	10019	18652	10540	18	42	18679	10065	19197	10488	18	41	18108	9738	18528	10278	-0.14379	-0.103974	-0.053	-0.0802978	-0.100049	-0.0627656	-0.0404223	-0.0425109	-0.0952655	-0.0614371	-0.675048
Plate05	OPT	9	2	NA	YGL007W	17	46	21837	11908	22238	12431	17	45	20099	10900	20816	11268	18	46	23118	12499	23648	13131	18	45	21715	11689	22301	12141	-0.0532948	-0.0244457	-0.0305104	-0.0174412	-0.0307272	-0.0373969	-0.00890344	-0.0141492	-0.031423	-0.0227942	-0.248094
Plate05	OPT	11	22	LEU1	YGL009C	21	6	15273	7670	15336	7887	21	5	15268	7847	15128	8023	22	6	15439	7708	15649	7829	22	5	14828	7357	14932	7307	-0.00930986	-0.0534196	0.031445	0.0549162	0.0274334	-0.00449382	0.0369201	0.0403562	0.00590794	0.025054	0.280566
Plate05	OPT	11	20	NA	YGL010W	21	10	13710	7118	14178	7542	21	9	13372	6875	13980	7080	22	10	13495	6936	14012	7239	22	9	12599	6381	13195	6741	-0.0669086	-0.00121275	-0.0283311	-0.0206001	-0.0318995	-0.0212906	-0.0197842	-0.00712468	-0.0292631	-0.0200247	-0.217495
Plate05	OPT	11	18	PDR1	YGL013C	21	14	14867	7407	15545	7878	21	13	13692	6867	14285	7211	22	14	15847	7729	16312	8020	22	13	15776	7796	16223	8210	0.0127916	0.00613378	0.0615467	0.0212789	0.0349636	0.0158095	0.072513	0.053856	0.0254378	0.0442855	0.49305
Plate05	OPT	11	16	PUF4	YGL014W	21	18	17409	10186	17725	10376	21	17	16628	9732	16952	10037	22	18	18198	10525	18472	10888	22	17	17774	10249	18024	10573	-0.161158	-0.184636	-0.162643	-0.160843	-0.163766	-0.171081	-0.141073	-0.140659	-0.16732	-0.154145	-1.69935
Plate05	OPT	11	14	NA	YGL015C	21	22	12465	6806	12822	7064	21	21	11970	6665	12369	6878	22	22	12031	6639	12338	6834	22	21	11591	6471	12220	6709	-0.12837	-0.145601	-0.1405	-0.129407	-0.112615	-0.144251	-0.131214	-0.151375	-0.13597	-0.134864	-1.48632
Plate05	OPT	11	12	KAP122	YGL016W	21	26	17648	8950	17916	9372	21	25	16904	8658	17484	8982	22	26	17741	9055	18116	9403	22	25	17598	8989	18135	9471	-0.00712069	0.0131551	0.00541196	-0.00273332	0.0338763	0.0140991	0.0258741	0.0236208	0.00217826	0.0243676	0.272982
Plate05	OPT	11	10	ATE1	YGL017W	21	30	19979	10428	20515	11015	21	29	19086	10057	19737	10689	22	30	20152	10218	20685	10514	22	29	19566	10026	20414	10363	-0.016507	-0.03581	0.0587028	0.0578027	0.013715	-0.0065481	0.0545538	0.0354609	0.0160471	0.0242954	0.272185
Plate05	OPT	11	8	CKB1	YGL019W	21	34	17279	8584	18008	9099	21	33	17159	8574	17951	9016	22	34	15897	8070	16922	8559	22	33	16696	8367	17654	8917	0.040765	0.0483354	0.0288192	0.0378001	0.0590877	0.0501361	0.0178551	0.042286	0.0389299	0.0423412	0.471568
Plate05	OPT	11	6	MDM39	YGL020C	21	38	20133	11511	20827	11784	21	37	18615	10467	19353	10776	22	38	19653	11193	20222	11634	22	37	20056	11447	20722	11911	-0.083569	-0.0769845	-0.112018	-0.10573	-0.108951	-0.0990622	-0.107702	-0.107228	-0.0945754	-0.105736	-1.16449
Plate05	OPT	11	4	ALK1	YGL021W	21	42	20742	11162	21264	11619	21	41	20418	11118	21044	11585	22	42	20246	11132	20736	11687	22	41	20402	11128	20805	11554	-0.0325667	-0.044743	-0.0792862	-0.0588285	-0.0216237	-0.0402935	-0.0549155	-0.0427119	-0.0538561	-0.0398861	-0.436938
Plate05	OPT	11	2	PIB2	YGL023C	21	46	20037	9833	20696	10115	21	45	20159	10148	21275	10521	22	46	20852	10588	21743	10804	22	45	20213	9944	20685	9988	0.111508	0.101208	0.0992349	0.12768	0.098167	0.0644452	0.0582029	0.0961841	0.109908	0.0792498	0.87936
Plate05	OPT	13	20	TRP5	YGL026C	25	10	11469	5627	11963	5703	25	9	10872	5229	11426	5420	26	10	11242	5383	11814	5465	26	9	11933	5559	12341	5601	0.0638469	0.0658433	0.10429	0.135479	0.027158	0.0495472	0.0590364	0.103319	0.0923647	0.0597653	0.664081
Plate05	OPT	13	18	CWH41	YGL027C	25	14	14253	6809	14574	6819	25	13	14586	7164	15266	7430	26	14	14374	7133	15037	7339	26	13	14564	7133	15183	7311	0.113276	0.0655032	0.0595215	0.0793895	0.0878383	0.0522961	0.0362671	0.0560153	0.0794225	0.0581042	0.645728
Plate05	OPT	13	16	SCW11	YGL028C	25	18	17484	9000	17803	9238	25	17	15465	8633	15740	8923	26	18	15683	8430	15915	8697	26	17	15313	8427	15562	8597	0.0027001	-0.13824	-0.0864533	-0.104834	0.0120943	-0.116485	-0.0626287	-0.098199	-0.0817067	-0.0663046	-0.728828
Plate14	OPT	4	9	CGR1	YGL029W	71	80	24420	13332	24477	13416	71	79	14264	10228	14700	10321	72	80	11923	8794	12282	9264	72	79	19974	13158	19765	13587	-0.102197	-0.499836	-0.617982	-0.440254	-0.088436	-0.528201	-0.587454	-0.372692	-0.415067	-0.394196	-3.03295
Plate05	OPT	13	14	RPL24A	YGL031C	25	22	20678	10140	20813	10479	25	21	21674	10227	22195	10631	26	22	23182	10954	23483	11034	26	21	22340	10672	22812	11120	0.0726965	0.152664	0.190232	0.134936	0.104251	0.164359	0.173895	0.152703	0.137632	0.148802	1.64782
Plate05	OPT	13	12	AGA2	YGL032C	25	26	15720	7971	16589	8275	25	25	16456	8479	17307	8994	26	26	16869	8636	17663	9070	26	25	15859	8156	16554	8567	0.0444833	-0.00420663	0.0155013	-0.00596976	0.0179359	0.00213116	0.0144522	-0.000338638	0.012452	0.00854516	0.098165
Plate05	OPT	13	10	NA	YGL034C	25	30	16338	8555	17295	9040	25	29	15442	7765	16277	7993	26	30	16577	8607	17355	9002	26	29	16216	8231	17155	8519	-0.0121907	0.0628837	-0.00118115	0.0560472	-0.0210045	0.027064	-0.0073551	0.0207021	0.0263898	0.00485161	0.057356
Plate05	OPT	13	8	MIG1	YGL035C	25	34	14887	7646	15821	7850	25	33	15231	7783	16087	7931	26	34	16184	8287	16981	8535	26	33	16118	8268	16972	8382	0.0443752	0.0556711	0.0379469	0.0617552	-0.00681848	0.00312945	0.0083985	0.00537856	0.0499371	0.002522	0.0316169
Plate05	OPT	13	6	NA	YGL036W	25	38	20857	10838	21523	11345	25	37	21140	11054	21591	11492	26	38	22305	11410	22736	11901	26	37	21383	11095	22148	11455	0.0180934	0.00575662	0.0391625	0.0495139	0.0268413	0.020608	0.0596101	0.0330401	0.0281316	0.0350249	0.390731
Plate14	OPT	4	7	PNC1	YGL037C	71	84	11179	5867	11796	6224	71	83	11348	6392	11956	6624	72	84	13639	6578	13441	6781	72	83	14166	7539	14389	7720	-0.12605	-0.192338	-0.0495289	-0.127811	-0.123724	-0.219807	0.0165738	-0.115561	-0.123932	-0.110629	-0.821431
Plate05	OPT	13	4	NA	YGL039W	25	42	17159	9410	17979	10042	25	41	16889	9166	17617	9808	26	42	17015	9283	17885	9774	26	41	17054	9249	17682	9986	-0.0951306	-0.0944471	-0.0666078	-0.113125	-0.0773518	-0.0654145	-0.0715244	-0.0630286	-0.0923276	-0.0693298	-0.762253
Plate05	OPT	13	2	NA	YGL041C	25	46	21418	10889	22379	11106	25	45	20888	10574	21774	10907	26	46	22761	11195	23686	11169	26	45	21599	10644	22509	10897	0.10694	0.088729	0.187347	0.141314	0.0609864	0.0626336	0.116357	0.104749	0.131082	0.0861815	0.955946
Plate14	OPT	2	4	YGL042C	YGL042C	67	90	18051	8879	17694	8754	67	89	14856	7569	15702	7917	68	90	16925	8107	17198	8394	68	89	14944	6950	15120	7208	0.0062172	-0.0322947	0.0222398	0.0416801	0.0208045	-0.0497164	0.0504667	0.0773295	0.0094606	0.0247211	0.234159
Plate05	OPT	15	22	DST1	YGL043W	29	6	NA	8812	NA	9021	29	5	17559	8766	18211	9118	30	6	19179	9506	19703	9666	30	5	19512	9655	20183	9771	NA	0.0550955	0.0969881	0.119431	NA	0.0546717	0.0777369	0.0826808	0.090505	0.0716964	0.795905
Plate05	OPT	15	20	RIM8	YGL045W	29	10	19861	9534	20197	9895	29	9	21745	10799	21470	11122	30	10	22424	11256	21870	11421	30	9	23274	11230	23155	11626	0.103513	0.040849	0.0339225	0.0986766	0.126853	0.0954004	0.0861698	0.146241	0.0692404	0.113666	1.25961
Plate05	OPT	15	18	NA	YGL046W	29	14	14941	7180	15336	7158	29	13	14671	7029	15423	7038	30	14	15883	7440	16392	7363	30	13	15159	7254	15575	7270	0.123582	0.155345	0.185782	0.125696	0.0853968	0.087314	0.128421	0.0930479	0.147601	0.098545	1.09255
Plate14	OPT	2	2	TIF4632	YGL049C	67	94	22407	13499	22024	13979	67	93	24316	14351	24395	14811	68	94	17934	9155	17598	8958	68	93	23454	14831	24034	15234	-0.3176	-0.244027	-0.0339776	-0.305352	-0.235194	-0.196333	-0.0313924	-0.29608	-0.225239	-0.18975	-1.43849
Plate05	OPT	15	16	NA	YGL050W	29	18	19829	10240	20483	10453	29	17	19142	9734	19915	9817	30	18	21697	10875	22561	10911	30	17	21882	10845	22776	10982	0.0513843	0.0925435	0.143168	0.14918	0.0270102	0.0424456	0.0825022	0.0992237	0.109069	0.0627954	0.69756
Plate05	OPT	15	14	MST27	YGL051W	29	22	22699	13926	22924	14315	29	21	29210	16947	29234	17261	30	22	23337	14222	23574	14736	30	21	27920	16243	27539	16709	-0.193474	-0.0578893	-0.188167	-0.109589	-0.182923	-0.0570415	-0.168646	-0.0703082	-0.13728	-0.11973	-1.31911
Plate05	OPT	15	12	PRM8	YGL053W	29	26	26264	13979	27670	14066	29	25	26224	14014	27563	14098	30	26	26947	15098	27597	15474	30	25	28738	15727	30025	16689	0.124064	0.114995	-0.00556167	0.0282906	0.0365001	0.0307901	-0.0272559	0.0175695	0.0654472	0.0144009	0.162864
Plate05	OPT	15	10	ERV14	YGL054C	29	30	16886	8142	17731	8351	29	29	17627	8287	18476	8356	30	30	18978	8814	19281	8633	30	29	17382	8351	18427	8684	0.133514	0.195541	0.216535	0.139236	0.0968313	0.13757	0.165033	0.105831	0.171206	0.126316	1.39938
Plate05	OPT	15	8	SDS23	YGL056C	29	34	23511	12369	24101	12418	29	33	23835	12252	24880	12103	30	34	27062	13861	27900	13640	30	33	25010	13122	25724	13273	0.0731821	0.156841	0.177568	0.0865275	0.0310855	0.0649263	0.0940382	0.0463001	0.12353	0.0590875	0.656593
Plate05	OPT	15	6	NA	YGL057C	29	38	18629	9282	19207	9323	29	37	18253	8937	19285	9064	30	38	19896	9963	20407	9846	30	37	19916	9829	20689	9719	0.106616	0.150918	0.126116	0.164717	0.0661127	0.086977	0.069514	0.0895016	0.137092	0.0780263	0.865842
Plate05	OPT	15	4	RAD6	YGL058W	29	42	23278	12671	23954	12978	29	41	22760	11766	23553	12082	30	42	25174	13120	26070	12900	30	41	25617	13467	26222	13499	0.00507798	0.0738877	0.145119	0.0941757	-0.0167842	0.0489093	0.0565588	0.048256	0.0795652	0.034235	0.382004
Plate05	OPT	15	2	NA	YGL059W	29	46	24017	11259	25122	11285	29	45	23470	11479	24520	11624	30	46	25891	12369	26701	12266	30	45	23920	11374	25042	11407	0.264963	0.187866	0.249193	0.245692	0.190876	0.12939	0.179179	0.170923	0.236928	0.167592	1.85543
Plate05	OPT	3	23	YBP2	YGL060W	5	4	13040	6153	13526	6380	5	3	13542	6313	13438	6340	6	4	18958	9163	19052	8993	6	3	NA	NA	NA	NA	0.0927004	0.0915815	0.142926	NA	0.0948946	0.115852	0.110334	NA	0.109069	0.107027	1.18626
Plate05	OPT	3	21	PYC1	YGL062W	5	8	11435	5564	11965	5839	5	7	14986	7112	14872	7104	6	8	13081	6378	13410	6580	6	7	11933	5800	12349	5971	0.0313906	0.0875223	0.0371006	0.0477267	0.0383968	0.10306	0.0497513	0.0442821	0.050935	0.0588725	0.654216
Plate14	OPT	2	22	PUS2	YGL063W	67	54	14094	6366	14054	6461	67	53	15525	6527	14856	6382	68	54	12284	6191	12113	6459	68	53	14870	6595	14791	6446	0.0843413	0.184565	-0.137785	0.164148	0.111182	0.221554	-0.0566363	0.142576	0.0738173	0.104669	0.857667
Plate05	OPT	3	19	SGF73	YGL066W	5	12	17793	8773	17328	8737	5	11	NA	7756	NA	7843	6	12	14627	7449	14898	7758	6	11	15460	7702	15096	7813	0.0370135	NA	-0.0306645	-0.0203288	0.0736381	NA	0.00266056	0.0400424	-0.00465989	0.0387803	0.432225
Plate05	OPT	3	17	NPY1	YGL067W	5	16	31178	19925	31484	20592	5	15	31164	18995	31991	20074	6	16	29998	17849	31512	19181	6	15	28748	16896	29260	17564	-0.169902	-0.111497	-0.076436	-0.0792058	-0.171357	-0.108514	-0.0849183	-0.0777288	-0.10926	-0.11063	-1.21856
Plate14	OPT	2	20	RCS1	YGL071W	67	58	6316	2829	6537	2934	67	57	14112	6339	14700	6500	68	58	6305	2943	6220	2999	68	57	15151	6971	15531	7120	0.00725086	0.143326	-0.0987553	0.0988577	0.00709512	0.118981	-0.0489313	0.0937843	0.0376698	0.0427324	0.374628
Plate05	OPT	3	15	HNM1	YGL077C	5	20	14022	7362	14153	7632	5	19	14004	7479	14185	7723	6	20	14688	7747	14590	8095	6	19	12797	7058	13034	7245	-0.0858681	-0.0987231	-0.120569	-0.138582	-0.0446756	-0.0683868	-0.0451874	-0.123614	-0.110936	-0.0704661	-0.774807
Plate05	OPT	3	13	DBP3	YGL078C	5	24	1362	561	1210	395	5	23	20372	13623	20645	13894	6	24	17328	10168	17747	10484	6	23	7915	5096	7741	5265	0.414121	-0.316943	-0.173231	-0.473973	0.0978697	-0.319226	-0.168434	-0.387182	-0.137507	-0.194243	-2.14238
Plate05	OPT	3	11	NA	YGL079W	5	28	10299	5382	10840	5770	5	27	10559	5198	11049	5297	6	28	10542	5245	11303	5620	6	27	12762	6340	13218	6661	-0.0998707	0.0476396	-0.000712712	-0.00148994	-0.0714049	0.0142727	-0.000680364	0.0210699	-0.0136084	-0.00918565	-0.0977376
Plate05	OPT	3	9	FMP37	YGL080W	5	32	20323	10054	20059	10420	5	31	20728	10587	20849	10869	6	32	20432	10360	20555	10674	6	31	16938	9056	17240	9305	0.0233938	0.0263271	0.0286979	-0.0562569	0.0894633	0.0492333	0.0567919	-0.044481	0.00554045	0.0377519	0.420861
Plate05	OPT	3	7	NA	YGL081W	5	36	17546	9355	17803	9685	5	35	18713	9745	19059	10195	6	36	18769	9860	19049	10356	6	35	18775	9700	19146	10083	-0.0612782	-0.0259317	-0.047852	-0.0040394	-0.0355011	0.00644453	-0.00502945	0.017792	-0.0347753	-0.00407351	-0.0412549
Plate05	OPT	3	5	NA	YGL082W	5	40	16619	9341	16910	9789	5	39	14821	7605	15425	7897	6	40	10869	5458	11495	5690	6	39	16338	9270	16946	9236	-0.154556	-0.00226351	0.00728474	-0.0724553	-0.115747	-0.00609618	-0.0105936	-0.131125	-0.0554975	-0.0658903	-0.72425
Plate05	OPT	3	3	SCY1	YGL083W	5	44	17704	9597	18036	9805	5	43	17507	9503	18087	9700	6	44	17955	9518	18125	9829	6	43	17742	9476	18103	9812	-0.0579984	-0.0391121	-0.0537534	-0.0532765	-0.056835	-0.0603539	-0.0241619	-0.036228	-0.0510351	-0.0443947	-0.486752
Plate05	OPT	5	23	GUP1	YGL084C	9	4	17359	8752	17395	8916	9	3	18226	9141	18243	9341	10	4	18275	9215	18218	9520	10	3	18866	9449	18583	9789	0.0153665	0.0250677	-0.00271678	-0.00995513	0.0395085	0.0538485	0.0468939	0.0609461	0.00694056	0.0502993	0.559494
Plate05	OPT	5	21	NA	YGL085W	9	8	11870	5729	12354	6037	9	7	11715	5680	12289	5916	10	8	13092	6225	13550	6516	10	7	11257	5246	11656	5399	0.0330976	0.0532544	0.0662227	0.101038	0.0535024	0.0458128	0.084705	0.0969395	0.0634032	0.0702399	0.779812
Plate05	OPT	5	19	MAD1	YGL086W	9	12	12661	6477	13146	6771	9	11	13231	6781	13645	7082	10	12	12851	6639	13405	6946	10	11	13189	6771	13691	7155	-0.0323295	-0.0381774	-0.0381831	-0.0472305	-0.0205007	-0.018118	-0.0324616	-0.0208407	-0.0389801	-0.0229802	-0.25015
Plate05	OPT	5	17	MMS2	YGL087C	9	16	15847	8463	16404	8546	9	15	16696	8936	17002	9347	10	16	16179	8772	16557	9061	10	15	16263	8922	16537	9362	-0.0164978	-0.0836215	-0.0819471	-0.12818	-0.0522811	-0.04799	-0.0701838	-0.085616	-0.0775615	-0.0640177	-0.703561
Plate05	OPT	5	15	MF(ALPHA)2	YGL089C	9	20	14077	7268	14744	7632	9	19	14248	7294	14972	7580	10	20	13897	7077	14513	7395	10	19	14453	7359	15069	7698	-0.0239613	0.0086513	-0.00456573	-0.00273311	-0.0210338	-0.00780955	-0.00355847	0.00143018	-0.00565222	-0.0077429	-0.081797
Plate05	OPT	5	13	LIF1	YGL090W	9	24	17436	8779	17703	9120	9	23	16916	8559	17158	8999	10	24	17869	8856	18231	9257	10	23	17154	8790	17657	9192	0.0115064	-0.0181717	0.0362877	-0.00313438	0.0419911	0.0309507	0.0672011	0.0155768	0.006622	0.0389299	0.433877
Plate14	OPT	4	5	PAN2	YGL094C	71	88	12758	6991	12872	7110	71	87	11899	6740	11935	6584	72	88	10355	5972	10924	6079	72	87	13184	6999	13705	6918	-0.180052	-0.18656	-0.208556	-0.0481244	-0.167957	-0.222073	-0.263376	-0.120251	-0.155823	-0.193414	-1.46707
Plate14	OPT	4	3	TOS8	YGL096W	71	92	18754	9224	18547	8884	71	91	18927	9044	17960	8771	72	92	21756	11187	21193	11122	72	91	13753	7001	13775	7054	0.056021	0.0257964	-0.0574902	-0.0675389	0.025185	0.0662783	-0.0197417	-0.0572994	-0.0108029	0.00360556	0.0694805
Plate05	OPT	5	11	NA	YGL101W	9	28	26063	13475	26908	13920	9	27	26351	13583	26846	13879	10	28	27080	14562	27758	15285	10	27	NA	15300	NA	15665	0.0940516	0.0943294	0.0197233	NA	0.0740358	0.0802277	0.0288299	NA	0.0693681	0.0610311	0.678067
Plate05	OPT	5	9	VPS73	YGL104C	9	32	15160	7624	15804	8047	9	31	15698	7916	16326	8304	10	32	14945	7430	15674	7809	10	31	14968	7387	15572	7679	0.00886973	0.0153861	0.0373661	0.0504303	0.024533	0.0253513	0.0385645	0.048888	0.028013	0.0343342	0.3831
Plate05	OPT	5	5	NA	YGL108C	9	40	16227	8887	17044	9351	9	39	16855	9179	17573	9714	10	40	16175	8991	17014	9349	10	39	16091	9147	16922	9772	-0.0804295	-0.0852482	-0.082833	-0.151115	-0.0835764	-0.0704099	-0.104397	-0.135875	-0.0999065	-0.0985646	-1.08526
Plate05	OPT	5	3	NA	YGL109W	9	44	17696	10029	17536	10267	9	43	17403	10233	17014	10229	10	44	18148	10338	18062	10597	10	43	17504	9616	17589	10099	-0.163348	-0.204679	-0.160664	-0.136423	-0.117704	-0.170579	-0.120801	-0.0767837	-0.166278	-0.121467	-1.3383
Plate05	OPT	7	23	CUE3	YGL110C	13	4	13273	6850	13504	7123	13	3	14111	6844	14379	7110	14	4	14006	6767	14318	6939	14	3	12831	6610	13114	6918	-0.0617898	0.0354378	0.062523	-0.0656517	-0.027392	0.0657073	0.070152	-0.0287233	-0.00737017	0.019936	0.224019
Plate05	OPT	7	21	NA	YGL114W	13	8	14880	7259	14998	7430	13	7	9960	4720	10458	4873	14	8	12860	6359	13288	6653	14	7	14247	6998	14465	7231	0.0386851	0.0818575	0.008114	0.0212404	0.0641344	0.0618711	0.0283714	0.0493376	0.0374743	0.0509286	0.566447
Plate05	OPT	7	19	SNF4	YGL115W	13	12	17869	9651	17970	9981	13	11	18217	10071	18135	10298	14	12	17433	9673	17441	10002	14	11	19244	10416	19441	10689	-0.0876666	-0.115858	-0.13633	-0.059094	-0.0504233	-0.0793164	-0.0910356	-0.0418143	-0.0997372	-0.0656474	-0.721567
Plate05	OPT	7	17	NA	YGL117W	13	16	19594	10868	19397	11063	13	15	18824	10483	18688	10616	14	16	19601	10861	19136	11007	14	15	18692	10253	18557	10551	-0.108813	-0.110687	-0.122876	-0.113233	-0.0721995	-0.08415	-0.0707782	-0.0646108	-0.113902	-0.0729346	-0.802081
Plate05	OPT	7	15	NA	YGL118C	13	20	16709	8602	17125	8862	13	19	17139	9037	17337	9430	14	20	17886	9248	18398	9515	14	19	16738	8750	17243	9160	-0.000278017	-0.0657645	0.0130651	-0.0346873	0.00544273	-0.0237294	0.00935549	-0.0153379	-0.0219162	-0.00606727	-0.0632834
Plate05	OPT	7	13	GPG1	YGL121C	13	24	18946	9516	19056	9833	13	23	18250	9365	18154	9644	14	24	19739	9926	19803	10343	14	23	18118	9389	18609	9827	0.0225823	-0.025614	0.0135847	-0.0130416	0.0577245	0.0227352	0.0625257	0.0082159	-0.000622141	0.0378003	0.421397
Plate05	OPT	7	11	MON1	YGL124C	13	28	16033	8038	17023	8397	13	27	16139	8058	16937	8456	14	28	16367	8194	17288	8549	14	27	16361	8179	17258	8623	0.0638948	0.0466447	0.0630486	0.0486817	0.0361826	0.0427158	0.0408993	0.0428634	0.0555675	0.0406653	0.453051
Plate05	OPT	7	9	MET13	YGL125W	13	32	19661	10300	20407	10706	13	31	19217	10260	19661	10693	14	32	19075	10127	19623	10670	14	31	19276	10292	19887	10838	0.0135303	-0.0422587	-0.0423451	-0.0427392	0.00609202	-0.023386	-0.0168849	-0.0229637	-0.0284532	-0.0142856	-0.154086
Plate05	OPT	7	7	SCS3	YGL126W	13	36	18723	9382	19568	9914	13	35	16669	8438	17564	8963	14	36	17841	9030	18932	9443	14	35	18671	9486	19616	9805	0.0522637	0.0230062	0.067211	0.0709335	0.0591105	0.0282372	0.0381824	0.0398226	0.0533536	0.0413382	0.460485
Plate05	OPT	7	5	SOH1	YGL127C	13	40	18976	10419	19227	10917	13	39	17960	9808	18179	10220	14	40	18104	9618	18437	9886	14	39	18862	10225	19120	10672	-0.104528	-0.101875	-0.0353784	-0.0825953	-0.0635597	-0.0647639	-0.0259015	-0.0471055	-0.0810941	-0.0503327	-0.552359
Plate05	OPT	7	3	SNT2	YGL131C	13	44	17602	10696	17763	11281	13	43	18445	10869	18599	11439	14	44	19012	11097	19177	11524	14	43	18222	10836	18612	11397	-0.270618	-0.21849	-0.18123	-0.21247	-0.213713	-0.164398	-0.146544	-0.178774	-0.220702	-0.175857	-1.93924
Plate05	OPT	9	23	NA	YGL132W	17	4	15966	9490	16283	9721	17	3	16190	9756	16578	9911	18	4	15514	9166	15649	9355	18	3	15571	9314	16090	9435	-0.202903	-0.201685	-0.211422	-0.180582	-0.198162	-0.214927	-0.193984	-0.210416	-0.199148	-0.204372	-2.2543
Plate05	OPT	9	21	ITC1	YGL133W	17	8	16950	8617	17407	8830	17	7	16068	8425	16624	8577	18	8	16079	8230	16797	8395	18	7	15578	7999	16059	8285	0.0295794	-0.00112665	0.0438504	-0.00658309	0.0247239	-0.0251671	0.00805064	-0.000584448	0.01643	0.00175576	0.0231509
Plate05	OPT	9	19	MRM2	YGL136C	17	12	18443	9450	18734	9661	17	11	NA	9060	NA	9249	18	12	18270	9198	18754	9511	18	11	17845	9034	18356	9473	0.0202432	NA	0.0430234	0.0155445	0.0263566	NA	0.0490042	0.037916	0.0262704	0.0377589	0.420939
Plate05	OPT	9	17	NA	YGL138C	17	16	14737	7190	15224	7505	17	15	13684	6696	14338	6994	18	16	14376	6993	14956	7311	18	15	13875	6770	14628	7031	0.0475638	0.0537613	0.0565946	0.0767301	0.0627882	0.0498534	0.0638722	0.0554329	0.0586625	0.0579867	0.64443
Plate05	OPT	9	15	NA	YGL139W	17	20	15427	7883	16180	8357	17	19	15446	7749	16112	8144	18	20	15617	7949	16464	8463	18	19	15108	7566	15779	7971	-0.0069604	0.0218477	0.00235688	0.0194306	0.00482781	0.0302957	0.0118189	0.0298846	0.00916869	0.0192067	0.215962
Plate05	OPT	9	13	NA	YGL140C	17	24	16212	7833	16999	8164	17	23	16398	8124	17401	8636	18	24	16846	8359	17913	8813	18	23	16097	7996	17068	8541	0.100064	0.0592296	0.0759804	0.0447844	0.0884836	0.0555501	0.0571273	0.0494037	0.0700145	0.0626412	0.695856
Plate05	OPT	9	11	HUL5	YGL141W	17	28	17372	8776	17756	9222	17	27	17371	8749	17831	9091	18	28	18119	9190	18760	9697	18	27	17437	8705	18074	9238	0.00100379	0.0268446	0.0173477	0.0258255	0.036889	0.0410252	0.0376005	0.0536801	0.0177554	0.0422987	0.471098
Plate05	OPT	9	9	ROG1	YGL144C	17	32	16385	7488	16907	7818	17	31	11753	5403	12458	5675	18	32	14096	6388	14882	6732	18	31	15436	6945	16441	7456	0.150843	0.131401	0.162506	0.17314	0.166493	0.120233	0.159586	0.180386	0.154473	0.156675	1.7348
Plate05	OPT	9	7	NA	YGL146C	17	36	19923	10732	20548	11177	17	35	19857	10787	20215	11341	18	36	20452	11052	20967	11648	18	35	19652	10651	20122	11112	-0.0336024	-0.0783699	-0.0576716	-0.0581318	-0.0296769	-0.041692	-0.0296621	-0.0402413	-0.0569439	-0.0353181	-0.386467
Plate05	OPT	9	5	RPL9A	YGL147C	17	40	14501	7712	15404	8105	17	39	15153	7849	16014	8339	18	40	15626	8119	16441	8577	18	39	15335	7919	16401	8449	-0.0398823	-0.0197135	-0.0179959	-0.00122714	-0.058241	-0.0162452	-0.0164309	-0.0104687	-0.0197047	-0.0253464	-0.276293
Plate05	OPT	9	3	ARO2	YGL148W	17	44	14198	8007	14838	8222	17	43	14416	8058	14964	8350	18	44	15653	8803	16398	9133	18	43	14876	8842	15564	9098	-0.116307	-0.124595	-0.107432	-0.18182	-0.14182	-0.127616	-0.125015	-0.208031	-0.132539	-0.15062	-1.66041
Plate05	OPT	11	23	NA	YGL149W	21	4	12634	6143	13052	6298	21	3	12741	6075	13216	6315	22	4	12902	6185	13459	6339	22	3	13510	6407	14101	6530	0.0569806	0.0720109	0.0941466	0.123239	0.0498069	0.0778876	0.0717651	0.0918097	0.0865944	0.0728173	0.808289
Plate05	OPT	11	21	NUT1	YGL151W	21	8	14158	6524	14503	6645	21	7	13164	6013	13708	6267	22	8	13886	6455	14318	6631	22	7	12934	5756	13523	5956	0.141514	0.137492	0.125073	0.18747	0.136986	0.141017	0.122618	0.175314	0.147887	0.143984	1.59459
Plate05	OPT	11	19	NA	YGL152C	21	12	16610	8376	16868	8658	21	11	15947	8071	16226	8291	22	12	16822	8625	16851	8969	22	11	15851	7956	16346	8167	0.00830058	0.00817119	-0.0412101	0.0399333	0.0329998	0.0224262	0.0119783	0.0330535	0.00379872	0.0251145	0.281234
Plate05	OPT	11	17	PEX14	YGL153W	21	16	14972	7656	15586	8019	21	15	15428	7661	16098	8071	22	16	16276	7793	17041	8037	22	15	16843	8238	17355	8552	-0.007465	0.0328155	0.125185	0.0684738	-4.35e-05	0.0442722	0.101475	0.0768777	0.0547523	0.0556453	0.618561
Plate05	OPT	11	15	LYS5	YGL154C	21	20	17325	8518	18288	8917	21	19	16024	7871	16741	8190	22	20	17274	8685	17844	9055	22	19	NA	8742	NA	9269	0.0917564	0.0724417	0.0333386	NA	0.0736983	0.0642179	0.0426096	NA	0.0658456	0.0601752	0.668611
Plate05	OPT	11	13	AMS1	YGL156W	21	24	21117	10224	22172	10627	21	23	18809	9212	19925	9622	22	24	21777	10622	22828	11077	22	23	19484	9492	20429	9998	0.151565	0.12036	0.141199	0.107155	0.125049	0.0910619	0.120091	0.103734	0.13007	0.109984	1.21893
Plate05	OPT	11	11	NA	YGL157W	21	28	20886	10522	21189	10903	21	27	20164	10400	20631	10884	22	28	19454	9991	19978	10503	22	27	19945	10209	20432	10490	0.0471259	0.00824741	0.00649179	0.0427933	0.0691921	0.031422	0.0314914	0.040025	0.0261646	0.0430326	0.479207
Plate05	OPT	11	9	RCK1	YGL158W	21	32	17046	8606	18084	9094	21	31	19630	9952	20396	10423	22	32	19435	9744	20508	10190	22	31	17215	8676	18097	9149	0.0479547	0.0486841	0.0875141	0.0408852	0.0350247	0.0505311	0.0641473	0.0388503	0.0562595	0.0471384	0.52457
Plate05	OPT	11	7	NA	YGL159W	21	36	16901	8422	18001	8930	21	35	17387	8634	18330	9039	22	36	17433	8754	18215	9173	22	35	17491	8675	18227	9085	0.0655848	0.0768537	0.0472864	0.0613515	0.0517516	0.0605583	0.0456389	0.0630957	0.0627691	0.0552611	0.614316
Plate05	OPT	11	5	NA	YGL160W	21	40	15630	8176	16444	8559	21	39	16951	9008	17838	9550	22	40	16792	9015	17496	9627	22	39	16628	8921	17632	9475	-0.0148571	-0.039274	-0.0797965	-0.046389	-0.0256691	-0.0360354	-0.051375	-0.0518653	-0.0450791	-0.0412362	-0.451855
Plate05	OPT	11	3	YIP5	YGL161C	21	44	23196	13187	23920	13404	21	43	26043	14061	27107	14669	22	44	25625	14327	26542	14386	22	43	23166	13224	23924	13635	-0.0399781	0.0365447	0.029175	-0.0623644	-0.0760909	0.0156142	-0.034514	-0.0818597	-0.00915571	-0.0442126	-0.48474
Plate05	OPT	13	23	SUT1	YGL162W	25	4	16181	8196	16592	8588	25	3	16825	8246	17077	8484	26	4	16936	8318	17152	8478	26	3	17427	8681	17635	8941	-0.00580806	0.0546973	0.0623426	0.0325071	0.0232948	0.0739279	0.0719368	0.0565958	0.0359347	0.0564388	0.627328
Plate05	OPT	13	21	RAD54	YGL163C	25	8	14720	6872	15096	7231	25	7	13307	6239	13766	6384	26	8	13713	6304	14108	6370	26	7	13786	6378	14160	6514	0.0857919	0.11828	0.158227	0.132911	0.123543	0.105982	0.136635	0.128413	0.123803	0.123644	1.36985
Plate05	OPT	13	19	YRB30	YGL164C	25	12	14647	7351	15106	7589	25	11	14265	7111	14618	7375	26	12	14971	7511	15551	7806	26	11	14080	7123	14590	7440	0.0205222	0.010054	0.0259366	-0.00489378	0.0229966	0.0290915	0.0262247	0.00713999	0.0129048	0.0213632	0.239788
Plate05	OPT	13	17	NA	YGL165C	25	16	17595	9539	17722	9940	25	15	18146	9418	18577	9694	26	16	17290	9150	17447	9557	26	15	16954	8961	17192	9292	-0.103418	0.00272302	-0.0742086	-0.0586245	-0.0579178	0.00634317	-0.027457	-0.0285972	-0.0583819	-0.0269072	-0.293538
Plate05	OPT	13	15	CUP2	YGL166W	25	20	20820	10865	21189	11273	25	19	17111	9343	17710	9753	26	20	20227	10608	20211	10876	26	19	19519	10436	19596	10766	0.00241934	-0.0787704	-0.0225105	-0.0565081	0.0207496	-0.071817	0.00922541	-0.0228179	-0.0388424	-0.016165	-0.17485
Plate05	OPT	13	13	PMR1	YGL167C	25	24	15898	8043	16421	8453	25	23	17061	8476	17900	8956	26	24	17776	8876	18534	9199	26	23	16874	8512	17813	9075	-1.58e-05	0.0530374	0.0700442	0.0276877	0.0225601	0.0572377	0.0562017	0.0347446	0.0376884	0.042686	0.475377
Plate05	OPT	13	11	HUR1	YGL168W	25	28	21016	12382	21858	12749	25	27	20138	12231	20798	12921	26	28	22534	13010	23499	13499	26	27	20938	12057	22121	12636	-0.113715	-0.208756	-0.0770328	-0.0832773	-0.142264	-0.190922	-0.102298	-0.111911	-0.120695	-0.136849	-1.50825
Plate05	OPT	13	9	SPO74	YGL170C	25	32	18725	8339	19312	8591	25	31	19597	8995	19936	9465	26	32	21633	9480	21943	9772	26	31	19740	8790	20130	9013	0.225601	0.143397	0.248057	0.224321	0.220513	0.185971	0.264691	0.22852	0.210344	0.224924	2.48887
Plate05	OPT	13	7	KEM1	YGL173C	25	36	15365	8177	16490	8453	25	35	15857	8264	16863	8425	26	36	16162	8422	17301	8930	26	35	16330	8457	17292	8742	0.00637098	0.0449698	0.00495808	0.0330609	-0.0516504	-0.0186189	-0.0158612	-0.00592425	0.0223399	-0.0230137	-0.250519
Plate05	OPT	13	5	BUD13	YGL174W	25	40	19778	10744	20729	11028	25	39	19503	10763	20501	11433	26	40	20762	11046	21908	11252	26	39	19588	10643	20740	11106	-0.00206239	-0.0674901	0.0565447	-0.0106916	-0.0423337	-0.066081	-0.0059601	-0.0441894	-0.00592486	-0.039641	-0.43423
Plate05	OPT	13	3	SAE2	YGL175C	25	44	19528	9963	20122	10429	25	43	19645	10037	20190	10495	26	44	21108	10800	21652	11102	26	43	21056	10778	21512	11200	0.0270649	0.0237844	0.0563141	0.0345161	0.041096	0.0400998	0.049874	0.0488799	0.0354199	0.0449874	0.500805
Plate05	OPT	15	23	NA	YGL176C	29	4	18055	8643	17900	8884	29	3	17989	8559	17104	8466	30	4	18867	9557	17539	9515	30	3	21722	10231	21074	10040	0.0639851	0.0599959	-0.0601914	0.149406	0.116242	0.124074	0.045503	0.167202	0.0532988	0.113255	1.25508
Plate05	OPT	15	21	NA	YGL177W	29	8	13694	6493	14338	6515	29	7	13874	6623	14521	6758	30	8	15398	7247	16183	7352	30	7	14413	6768	15000	6832	0.151511	0.120154	0.168365	0.15414	0.0936047	0.0857246	0.117934	0.11296	0.148542	0.102556	1.13686
Plate05	OPT	15	19	TOS3	YGL179C	29	12	21507	10533	21245	10629	29	11	20876	9974	20967	10276	30	12	23810	11397	23265	11607	30	11	21630	10426	21350	10802	0.0853291	0.110339	0.108213	0.0712955	0.112477	0.141246	0.161127	0.135059	0.0937941	0.137477	1.5227
Plate05	OPT	15	17	ATG1	YGL180W	29	16	15840	7787	16375	7777	29	15	15146	7558	15983	7818	30	16	15890	7646	16467	7673	30	15	15894	7675	16318	7567	0.109417	0.0654276	0.136321	0.141533	0.0615547	0.0351279	0.0914662	0.0866334	0.113175	0.0686956	0.762749
Plate05	OPT	15	15	GTS1	YGL181W	29	20	18870	9533	19302	9377	29	19	17567	8850	18027	8853	30	20	20267	10106	20336	10133	30	19	19807	9965	20243	9916	0.106384	0.0795363	0.0820837	0.10416	0.0491788	0.0422948	0.0782335	0.0624151	0.0930409	0.0580305	0.644914
Plate05	OPT	15	13	HOS2	YGL194C	29	24	20845	10555	21504	10577	29	23	19438	9965	20798	10316	30	24	21434	11085	22892	11313	30	23	24416	12736	25250	12627	0.110619	0.0926407	0.117377	0.123585	0.061936	0.0337924	0.0379039	0.0496022	0.111055	0.0458086	0.509878
Plate05	OPT	15	11	GCN1	YGL195W	29	28	17132	8495	17797	8468	29	27	18126	9065	18982	9021	30	28	18262	8867	18414	8693	30	27	18263	9074	19366	9252	0.120275	0.13308	0.136752	0.129594	0.0604505	0.0569245	0.0984875	0.0669901	0.129925	0.0707132	0.785041
Plate05	OPT	15	9	NA	YGL196W	29	32	19050	9459	19411	9493	29	31	18672	9482	19665	9765	30	32	21192	10156	20736	9935	30	31	20059	9569	20300	9357	0.0984234	0.08028	0.13863	0.186677	0.0742488	0.0404802	0.139534	0.136945	0.126003	0.0978022	1.08434
Plate05	OPT	15	7	MDS3	YGL197W	29	36	18283	9325	19234	9359	29	35	17313	8816	18144	8717	30	36	18026	9084	19231	9616	30	35	19013	9484	19377	9445	0.103564	0.110427	0.0667396	0.102577	0.0313304	0.0255027	0.0456673	0.0676895	0.0958269	0.0425475	0.473847
Plate05	OPT	15	5	YIP4	YGL198W	29	40	18088	8793	18790	8714	29	39	17898	8685	18437	8667	30	40	18820	9233	19197	9069	30	39	19269	9767	20098	9988	0.164402	0.142723	0.143161	0.0833556	0.0954444	0.0963658	0.0888373	0.0478835	0.13341	0.0821327	0.911212
Plate05	OPT	15	3	NA	YGL199C	29	44	23648	12597	24793	13023	29	43	21070	10923	22051	11520	30	44	25744	13521	26342	13801	30	43	23842	13262	24710	13656	0.0541597	0.0351535	0.0720946	-0.0139384	0.0153312	0.0317363	0.0504855	-0.0415382	0.0368674	0.0140037	0.158475
Plate05	OPT	2	22	ARO8	YGL202W	3	6	3085	1526	2858	1611	3	5	3024	1484	2678	1461	4	6	3412	1526	3306	1572	4	5	2922	1424	2582	1461	-0.272246	-0.229894	-0.0233396	-0.283662	-0.0863107	-0.0765744	0.0626139	-0.0692647	-0.202286	-0.042384	-0.464536
Plate05	OPT	2	20	KEX1	YGL203C	3	10	1474	780	1426	794	3	9	1401	709	1239	669	4	10	1877	999	1890	1024	4	9	1929	983	1948	1006	-0.305825	-0.2775	-0.243548	-0.173881	-0.241961	-0.184973	-0.227698	-0.164499	-0.250188	-0.204783	-2.25883
Plate05	OPT	2	18	POX1	YGL205W	3	14	10014	4660	10368	4782	3	13	9871	4593	10175	4754	4	14	9204	4283	9918	4555	4	13	9919	4579	10314	4685	0.0952753	0.0754782	0.0971107	0.116097	0.0877881	0.0866069	0.0802237	0.0980917	0.0959903	0.0881776	0.978001
Plate05	OPT	2	16	SIP2	YGL208W	3	18	15602	7424	16115	7843	3	17	14530	7199	15221	7511	4	18	14975	7343	15534	7639	4	17	15213	7403	15713	7591	0.0735562	0.04617	0.0538742	0.0798775	0.104484	0.0397786	0.0578353	0.0703522	0.0633695	0.0681125	0.756307
Plate05	OPT	2	14	MIG2	YGL209W	3	22	15476	7764	16235	8006	3	21	14403	7229	15106	7442	4	22	15291	7899	16067	8347	4	21	15190	7681	15929	8077	0.0567374	0.0473349	-0.0159936	0.0157588	0.0305581	0.0208293	-0.0113205	0.0172451	0.0259594	0.014328	0.162058
Plate05	OPT	2	12	YPT32	YGL210W	3	26	18055	8749	18343	9072	3	25	18487	9711	18681	10033	4	26	17617	8571	18250	8676	4	25	17587	8712	17982	8739	0.0730026	-0.0351166	0.125729	0.0932982	0.0995459	-0.00724821	0.0905004	0.0655535	0.0642282	0.0620879	0.689743
Plate05	OPT	2	10	NCS6	YGL211W	3	30	15034	7050	15882	7422	3	29	14109	6767	15032	6848	4	30	14485	6786	15181	7068	4	29	15179	7202	15994	7356	0.126923	0.15414	0.125588	0.149808	0.119961	0.0811519	0.116772	0.104961	0.139115	0.105711	1.17172
Plate05	OPT	2	8	VAM7	YGL212W	3	34	14143	5968	14562	6155	3	33	14179	6016	14843	6238	4	34	NA	5577	NA	5966	4	33	10999	4888	11104	5239	0.253292	0.263573	NA	0.0703798	0.258866	0.251564	NA	0.160888	0.195748	0.223773	2.47615
Plate05	OPT	2	6	SKI8	YGL213C	3	38	17351	9568	17065	9779	3	37	17452	9613	17298	9933	4	38	18412	9827	17992	9968	4	37	17334	9507	17050	9757	-0.139203	-0.139584	-0.0840285	-0.137499	-0.0832606	-0.0808721	-0.0296435	-0.0759968	-0.125079	-0.0674432	-0.741408
Plate05	OPT	2	4	NA	YGL214W	3	42	16952	8449	17362	8788	3	41	17796	9002	17546	9226	4	42	17087	8593	16949	8716	4	41	17109	8652	17128	8905	0.0321008	-0.0177865	0.00652922	-0.00658537	0.0519174	0.0386046	0.0407348	0.0332975	0.00356454	0.0411386	0.45828
Plate05	OPT	2	2	CLG1	YGL215W	3	46	16554	9098	17134	9570	3	45	14206	8557	14750	8989	4	46	16887	9353	17368	9819	4	45	15947	8973	16522	9490	-0.103759	-0.247182	-0.117775	-0.147998	-0.0855581	-0.232517	-0.0932594	-0.123129	-0.154179	-0.133616	-1.47253
Plate05	OPT	4	22	KIP3	YGL216W	7	6	14560	7439	15128	7669	7	5	14951	7446	15458	7511	8	6	14860	7413	15199	7584	8	5	13857	7114	14328	7352	0.00835938	0.0695807	0.0307245	-0.0159466	-0.00239582	0.0362012	0.0331372	-0.015101	0.0231795	0.0129604	0.146948
Plate05	OPT	4	20	NA	YGL217C	7	10	10856	5553	11424	5775	7	9	10715	5421	11253	5554	8	10	10996	5698	11605	5919	8	9	11039	5593	11396	5689	-0.0225828	0.00907832	-0.0332468	-0.00541248	-0.0364182	-0.0224075	-0.0531887	-0.021463	-0.0130409	-0.0333693	-0.364936
Plate05	OPT	4	16	MDM34	YGL219C	7	18	13728	7062	14569	7436	7	17	15251	7886	16203	8310	8	18	14569	7507	15117	7925	8	17	14474	7532	15197	7970	-0.00633402	0.00289128	-0.0377056	-0.0374471	-0.0190017	-0.0130024	-0.0140243	-0.0284605	-0.0196488	-0.0186222	-0.202
Plate05	OPT	4	14	NIF3	YGL221C	7	22	12447	7232	13047	7347	7	21	13522	7688	13880	7986	8	22	14006	8107	14546	8211	8	21	12195	7073	12872	7259	-0.156352	-0.177565	-0.144628	-0.160084	-0.19895	-0.15914	-0.179446	-0.198798	-0.159657	-0.184083	-2.03013
Plate05	OPT	4	12	EDC1	YGL222C	7	26	17028	8728	17601	9072	7	25	15051	7657	15674	7942	8	26	15588	8024	16252	8249	8	25	16569	8573	17222	8856	0.00982519	0.0142733	0.0175331	0.00926724	0.0141188	0.00770567	-0.0039105	-0.00265289	0.0127247	0.00381527	0.0459059
Plate05	OPT	4	10	SDT1	YGL224C	7	30	15962	8211	16124	8525	7	29	14980	7844	15014	8135	8	30	14920	7887	15138	8240	8	29	14670	7547	15067	7781	-0.0393679	-0.0838623	-0.0889131	-0.0176236	0.000196259	-0.0326776	-0.0462608	-0.0109563	-0.0574417	-0.0224246	-0.244011
Plate05	OPT	4	8	OST5	YGL226C-A	7	34	12718	6517	13531	6909	7	33	12922	6717	13664	7173	8	34	13275	6874	14010	7239	8	33	12978	6573	13799	6787	-0.0167258	-0.0536681	-0.0285465	0.0373865	-0.0223168	-0.0404023	-0.0320112	-0.0038689	-0.0153885	-0.0246498	-0.268596
Plate05	OPT	4	6	NA	YGL226W	7	38	12772	6667	13415	7011	7	37	13589	7114	14626	7360	8	38	13118	6765	13816	7022	8	37	13293	6971	14301	7291	-0.049906	0.0136771	-0.00767898	-0.00734514	-0.0475386	-0.0444359	-0.0277059	-0.0493866	-0.0128132	-0.0422667	-0.463241
Plate05	OPT	4	4	VID30	YGL227W	7	42	19077	8744	19779	8682	7	41	19098	8842	20176	9233	8	42	18124	8416	18560	8395	8	41	18972	8730	20321	8999	0.24793	0.195264	0.19615	0.240915	0.183835	0.17026	0.158491	0.177653	0.220065	0.17256	1.91032
Plate05	OPT	4	2	SHE10	YGL228W	7	46	20161	10691	19807	10922	7	45	23300	12806	23363	13055	8	46	19492	10265	19609	10504	8	45	19391	10256	18767	10392	-0.0593258	-0.0416923	-0.0223572	-0.0754663	-0.00636255	-0.0296462	-0.00241709	-0.00913191	-0.0497104	-0.0118894	-0.127611
Plate05	OPT	6	22	SAP4	YGL229C	11	6	14176	7342	14275	7487	11	5	14160	7232	14024	7443	12	6	15561	7691	15625	7900	12	5	14307	7138	13870	7215	-0.0465471	-0.0652577	0.0167692	-0.0391339	-0.0244897	-0.00533306	0.0518299	0.028274	-0.0335424	0.0125703	0.142637
Plate05	OPT	6	20	NA	YGL230C	11	10	12087	6112	12617	6391	11	9	12299	6215	12951	6494	12	10	12212	6263	12926	6601	12	9	11821	6134	12328	6415	-0.0142068	0.00292506	-0.0225724	-0.0541829	-0.0093864	-0.00659278	-0.0279019	-0.047661	-0.0220093	-0.0228855	-0.249103
Plate05	OPT	6	18	NA	YGL231C	11	14	20755	10203	21851	10599	11	13	19527	9753	20689	10298	12	14	19815	9934	20853	10405	12	13	21323	10739	21966	11291	0.132561	0.0868855	0.0851748	0.0560104	0.101485	0.0700717	0.067277	0.0730412	0.090158	0.0779687	0.865205
Plate05	OPT	6	16	TAN1	YGL232W	11	18	13465	6992	13970	7345	11	17	13133	6949	13739	7294	12	18	13808	7344	14369	7647	12	17	12989	6841	13708	7154	-0.0528603	-0.0684427	-0.0656512	-0.0451666	-0.0342577	-0.0631765	-0.0644169	-0.0580075	-0.0580302	-0.0549646	-0.603536
Plate05	OPT	6	14	ADE5,7	YGL234W	11	22	18967	9867	18969	10332	11	21	17988	9443	18279	9874	12	22	18062	9521	18199	9876	12	21	17291	9155	17595	9568	-0.0511992	-0.0469458	-0.0539493	-0.062832	0.00995891	-0.0105571	-0.0155723	-0.0281175	-0.0537316	-0.011072	-0.118579
Plate05	OPT	6	12	NA	YGL235W	11	26	15783	7918	16326	8266	11	25	15846	7972	16598	8213	12	26	16118	8025	17089	8298	12	25	15965	8011	16488	8197	0.0216393	0.055559	0.085937	0.0480959	0.033153	0.0298129	0.0463932	0.0343934	0.0528078	0.0359381	0.400822
Plate05	OPT	6	10	MTO1	YGL236C	11	30	18667	9734	19116	10126	11	29	19151	9843	19623	10305	12	30	19023	10038	19292	10451	12	29	18635	9636	19170	10088	-0.0121868	0.00447951	-0.0406442	-0.00278183	0.00424592	0.0279647	-0.0089991	0.0154579	-0.0127833	0.00966736	0.110564
Plate05	OPT	6	8	HAP2	YGL237C	11	34	14316	7552	15104	7832	11	33	13692	7190	14541	7552	12	34	14626	7673	15586	8131	12	33	14110	7427	14940	7712	-0.0228512	-0.0304916	-0.0264193	-0.0182505	-0.0486416	-0.0477942	-0.0383215	-0.0474072	-0.0245032	-0.0455411	-0.499418
Plate05	OPT	6	6	KAP114	YGL241W	11	38	16876	8726	18027	9231	11	37	16852	8728	17897	9163	12	38	16757	8695	17778	9186	12	37	16867	8720	17894	9249	0.0228658	0.0218051	0.00819934	0.00889118	0.00085852	-0.00161014	-0.00497069	0.000994457	0.0154404	-0.00118196	-0.00930713
Plate05	OPT	6	4	NA	YGL242C	11	42	10062	6511	10467	6602	11	41	9662	6303	10150	6627	12	42	10132	6870	10649	7255	12	41	10001	6674	10675	6923	-0.339366	-0.39066	-0.444286	-0.375728	-0.371412	-0.386782	-0.435717	-0.414902	-0.38751	-0.402203	-4.44007
Plate05	OPT	6	2	TAD1	YGL243W	11	46	22660	13436	22450	13625	11	45	20100	12077	19727	12118	12	46	22513	13046	22884	13180	12	45	20809	12411	20886	12682	-0.160527	-0.204923	-0.0866068	-0.1773	-0.137241	-0.176621	-0.107461	-0.160585	-0.157339	-0.145477	-1.60358
Plate05	OPT	8	20	PDE1	YGL248W	15	10	14587	7572	14495	7642	15	9	13645	7062	13751	7259	16	10	14064	7295	14245	7507	16	9	13515	6988	13717	7248	-0.0515418	-0.0605045	-0.053392	-0.0621519	-0.0240621	-0.0281089	-0.0275467	-0.0279021	-0.0568975	-0.0269049	-0.293513
Plate05	OPT	8	18	ZIP2	YGL249W	15	14	12683	6543	13230	6865	15	13	12716	6463	13274	6655	16	14	13546	6930	14014	7339	16	13	13192	6855	13612	7107	-0.0417816	0.00611333	-0.0469877	-0.0466832	-0.0319693	-0.0110061	-0.0129247	-0.0375845	-0.0323348	-0.0233712	-0.254469
Plate05	OPT	8	16	NA	YGL250W	15	18	16396	8741	16482	8944	15	17	14871	7923	15224	8170	16	18	16173	8448	16418	8789	16	17	15368	7967	15666	8235	-0.0712094	-0.0686489	-0.0533647	-0.0359989	-0.0451678	-0.057495	-0.0190673	-0.0155462	-0.0573055	-0.034319	-0.375429
Plate05	OPT	8	14	HFM1	YGL251C	15	22	21868	11746	22222	11823	15	21	21671	11742	22005	12201	16	22	23020	12397	23269	12941	16	21	20612	11083	21156	11403	0.012458	-0.0447513	-0.0363201	-0.0153405	-0.00999804	-0.0233841	-0.0043455	-0.0215735	-0.0209885	-0.0148253	-0.160048
Plate05	OPT	8	12	RTG2	YGL252C	15	26	15631	7786	16430	8310	15	25	15857	7679	16895	8003	16	26	15257	7622	15941	7846	16	25	15788	7809	16753	8220	0.0240678	0.117865	0.0565454	0.0685502	0.0416925	0.0824002	0.034506	0.0527097	0.0667572	0.0528271	0.587423
Plate05	OPT	8	10	HXK2	YGL253W	15	30	14824	7593	15581	7944	15	29	15189	7736	16059	8105	16	30	15644	8088	16189	8294	16	29	15800	8046	16800	8417	0.00489389	0.0233894	0.00420382	0.040559	-0.00361327	0.00731282	-0.00942966	0.0127121	0.0182615	0.00174549	0.0230374
Plate05	OPT	8	8	FZF1	YGL254W	15	34	18770	9252	19411	9653	15	33	19161	9556	19734	9949	16	34	19831	10122	20091	10512	16	33	18221	9169	18698	9558	0.075864	0.0605047	0.0140327	0.0317743	0.0819877	0.0691468	0.0429547	0.0492482	0.0455439	0.0608344	0.675893
Plate05	OPT	8	6	ZRT1	YGL255W	15	38	16161	8239	16618	8641	15	37	15522	8019	16240	8493	16	38	18065	9084	18395	9520	16	37	16533	8401	16928	8760	-0.011795	-0.0233276	0.0121047	-0.00220836	0.0142335	-0.00945602	0.0489457	0.0218808	-0.00630657	0.018901	0.212583
Plate05	OPT	8	4	ADH4	YGL256W	15	42	17089	10685	17447	11112	15	41	17897	10500	17967	10871	16	42	18099	10805	18285	11212	16	41	17735	10788	18112	11240	-0.277895	-0.203184	-0.217773	-0.235767	-0.25728	-0.1632	-0.185178	-0.213947	-0.233655	-0.204901	-2.26014
Plate05	OPT	8	2	MNT2	YGL257C	15	46	18686	9527	19305	9619	15	45	17533	8987	18195	9083	16	46	19146	9806	19765	9949	16	45	19486	9975	20350	10398	0.072216	0.0589601	0.062919	0.0484311	0.0351504	0.0183162	0.0327064	0.036178	0.0606315	0.0305877	0.341707
Plate05	OPT	10	22	VEL1	YGL258W	19	6	16227	8249	16343	8271	19	5	14259	7283	14528	7487	20	6	15225	7724	15466	7750	20	5	14491	7385	14657	7516	0.0223988	-0.0199802	0.0274739	-0.0119115	0.0187244	-0.00456408	0.0130205	0.000512102	0.00449527	0.00692323	0.0802448
Plate05	OPT	10	20	YPS5	YGL259W	19	10	14437	7373	14998	7821	19	9	14690	7269	15199	7622	20	10	14582	7317	15053	7614	20	9	14562	7337	14987	7712	-0.0316039	0.0238768	0.0106905	-0.0134911	-0.00286066	0.0428941	0.0227035	0.0168696	-0.00263192	0.0199016	0.223639
Plate05	OPT	10	18	NA	YGL260W	19	14	13552	7027	14336	7362	19	13	14465	7424	15093	7840	20	14	14653	7390	15299	7769	20	13	14181	7328	14822	7725	-0.0169709	-0.0253536	0.00765724	-0.0325725	-0.0315017	-0.00946166	0.0163091	-0.0213229	-0.0168099	-0.0114943	-0.123245
Plate05	OPT	10	16	NA	YGL261C	19	18	19778	10184	20282	10642	19	17	18145	9325	18577	9753	20	18	19067	9616	19551	9916	20	17	18817	9774	19120	10254	0.0121053	-0.00547417	0.0506555	-0.0287942	0.0305589	0.0198297	0.0531256	0.0108123	0.00712311	0.0285816	0.319542
Plate05	OPT	10	14	NA	YGL262W	19	22	17535	7428	18231	7574	19	21	18266	7780	18678	8037	20	22	17798	7476	17570	7663	20	21	16876	7149	16656	7396	0.308823	0.265016	0.236679	0.20391	0.279955	0.278083	0.293587	0.274824	0.253607	0.281612	3.1152
Plate05	OPT	10	12	COS12	YGL263W	19	26	20150	10021	20602	10115	19	25	19200	9752	19772	9926	20	26	20350	10067	20846	10236	20	25	19879	9864	20300	9890	0.104494	0.0665819	0.106655	0.112022	0.0809206	0.044525	0.0897258	0.0818253	0.0974381	0.0742492	0.824109
Plate05	OPT	10	10	NA	YGR001C	19	30	9795	6701	9925	6975	19	29	10253	6690	10423	6933	20	30	10433	7027	10662	7300	20	29	10653	7288	10775	7524	-0.495267	-0.41354	-0.451018	-0.477028	-0.451613	-0.381048	-0.423358	-0.442805	-0.459213	-0.424706	-4.6887
Plate05	OPT	10	8	CUL3	YGR003W	19	34	14426	7584	15090	7946	19	33	14627	7630	15436	8095	20	34	15073	7765	15785	8057	20	33	14826	7756	15537	8043	-0.0440389	-0.0350435	0.0053455	-0.0163313	-0.042956	-0.0304663	-0.00939915	-0.0326997	-0.0225171	-0.0288803	-0.315338
Plate05	OPT	10	6	PEX31	YGR004W	19	38	18325	8814	19029	9272	19	37	16960	8208	17806	8739	20	38	17183	8198	17960	8588	20	37	15869	7947	16774	8298	0.0997502	0.078267	0.115086	0.0575909	0.111917	0.0923558	0.113787	0.036324	0.0876736	0.0885958	0.982621
Plate05	OPT	10	4	MUQ1	YGR007W	19	42	18598	10119	19414	10484	19	41	18260	9892	18642	10361	20	42	19613	10725	20204	11159	20	41	19068	10307	20013	10890	-0.035183	-0.0817148	-0.0575154	-0.0394262	-0.0543331	-0.0512449	-0.0526943	-0.041465	-0.0534598	-0.0499343	-0.547957
Plate05	OPT	10	2	STF2	YGR008C	19	46	20966	10872	20769	10814	19	45	18540	9405	19046	9802	20	46	21967	10983	22051	11287	20	45	18953	9643	19620	10035	0.0271957	0.0260371	0.0624639	0.0399976	0.0305408	0.0408467	0.0879858	0.0401818	0.0389236	0.0498888	0.554958
Plate05	OPT	12	22	NMA2	YGR010W	23	6	12481	5932	12423	6013	23	5	12634	5974	12441	5988	24	6	12429	5979	12553	6120	24	5	12897	6220	12867	6148	0.04697	0.0549151	0.0381473	0.0689025	0.0801328	0.0885565	0.0629213	0.0633509	0.0522337	0.0737404	0.818487
Plate05	OPT	12	20	NA	YGR011W	23	10	14798	7029	15342	7184	23	9	14682	7013	15173	7272	24	10	14289	6689	14815	6863	24	9	15371	7497	15865	7805	0.119198	0.0857306	0.129175	0.0564516	0.100277	0.0915896	0.116231	0.0685181	0.0976389	0.0941539	1.04403
Plate05	OPT	12	18	NA	YGR012W	23	14	19792	9898	20747	10218	23	13	18768	9605	19904	10012	24	14	19246	9695	20486	10184	24	13	18593	9572	19476	9944	0.101682	0.0651975	0.0866524	0.0409454	0.0704583	0.0306658	0.056164	0.0211326	0.0736192	0.0446051	0.496581
Plate05	OPT	12	16	MSB2	YGR014W	23	18	19587	10112	20073	10700	23	17	20759	10557	21234	10940	24	18	19624	10033	20003	10336	24	17	19371	9831	19685	10188	-0.0111691	0.0458635	0.0299719	0.024707	0.0254514	0.0553723	0.0390151	0.0470034	0.0223433	0.0417105	0.464599
Plate05	OPT	12	14	NA	YGR015C	23	22	10694	5505	11295	5601	23	21	10675	5599	10918	5587	24	22	10779	5658	11147	5727	24	21	10071	5327	10790	5456	0.00293524	-0.0443377	-0.0477098	-0.0289507	-0.0467601	-0.073002	-0.0731334	-0.0904588	-0.0295157	-0.0708386	-0.778923
Plate05	OPT	12	12	NA	YGR016W	23	26	18401	9955	18966	10312	23	25	18277	9849	18833	10340	24	26	18841	10114	19170	10449	24	25	18791	9956	19493	10233	-0.0488316	-0.0633075	-0.0501504	0.0036893	-0.0482227	-0.043881	-0.033913	-0.0164722	-0.03965	-0.0356222	-0.389828
Plate05	OPT	12	10	NA	YGR017W	23	30	16176	8313	17222	8702	23	29	16177	8205	17131	8558	24	30	16915	8743	17847	9147	24	29	15995	8174	16692	8580	0.0330998	0.0476997	0.0198927	0.00461978	0.00334646	0.0214126	0.00168351	0.00952556	0.026328	0.00899204	0.103102
Plate05	OPT	12	8	NA	YGR018C	23	34	19441	9952	20382	10314	23	33	16723	8547	17371	8838	24	34	16927	8803	18062	9130	24	33	16748	8594	17648	8991	0.0617558	0.0251874	0.0407386	0.0260679	0.0358073	0.0155126	-0.00662191	0.0102472	0.0384374	0.0137363	0.15552
Plate05	OPT	12	6	UGA1	YGR019W	23	38	16243	8669	17035	9133	23	37	15701	8465	16398	9083	24	38	16357	8766	17134	9194	24	37	15844	8271	16736	8673	-0.0492293	-0.0999713	-0.0494077	-0.00603583	-0.0479985	-0.0665911	-0.0526904	-0.0210218	-0.051161	-0.0470755	-0.516371
Plate05	OPT	12	4	NA	YGR021W	23	42	14229	10404	14316	10717	23	41	14001	10359	14118	10725	24	42	14818	10807	14995	11230	24	41	14272	10388	14442	10584	-0.53203	-0.554312	-0.524561	-0.501687	-0.498651	-0.517155	-0.489275	-0.491972	-0.528147	-0.499263	-5.51246
Plate05	OPT	12	2	NA	YGR022C	23	46	23479	12334	23916	12435	23	45	21422	11734	22497	12387	24	46	23182	12523	24271	12633	24	45	21035	11635	22191	12118	0.0593708	-0.0305858	0.0613259	-0.0225867	0.0328246	-0.0401404	-0.00725411	-0.0565296	0.016881	-0.0177749	-0.192637
Plate05	OPT	14	22	MTL1	YGR023W	27	6	19974	9483	20179	9665	27	5	19375	9189	19551	9530	28	6	18186	8572	18049	8869	28	5	20638	9735	20882	10074	0.133824	0.104208	0.0789524	0.130755	0.1428	0.13951	0.138498	0.156814	0.111935	0.144406	1.59925
Plate05	OPT	14	20	NA	YGR025W	27	10	16055	9665	16519	10081	27	9	NA	NA	NA	NA	28	10	10755	4518	11147	4805	28	9	951	312	938	328	-0.230183	NA	0.196589	0.280767	-0.214781	NA	0.237297	0.363303	0.0823913	0.128606	1.42468
Plate05	OPT	14	18	NA	YGR026W	27	14	16168	7852	16895	8034	27	13	16373	7767	17098	8155	28	14	16293	7794	17155	7914	28	13	15992	7580	16771	7794	0.112595	0.110411	0.156357	0.142755	0.0810478	0.115043	0.102874	0.113056	0.130529	0.103005	1.14182
Plate05	OPT	14	16	RPS25A	YGR027C	27	18	24663	13034	24046	13261	27	17	25736	13738	25135	13960	28	18	23821	12584	23462	12853	28	17	23647	12396	23557	12705	-0.0175636	-0.0164108	-0.0143953	0.00728342	0.0338835	0.0285877	0.0279151	0.0369901	-0.0102716	0.0318441	0.355588
Plate05	OPT	14	14	MSP1	YGR028W	27	22	18039	9288	18750	9789	27	21	17686	9312	18411	9886	28	22	17552	9030	18202	9435	28	21	14637	7609	14846	8092	0.0037774	-0.0375443	0.00807035	-0.0936837	0.0163755	-0.0171407	0.013421	-0.025635	-0.0298451	-0.00324481	-0.0320989
Plate05	OPT	14	12	NA	YGR031W	27	26	19834	10225	20692	10501	27	25	19238	9839	19817	9930	28	26	20155	10500	20978	10540	28	25	20234	10137	20591	10188	0.0608862	0.0695357	0.0770881	0.0940017	0.0293912	0.0354134	0.0177154	0.0715795	0.0753779	0.0385249	0.429402
Plate05	OPT	14	10	GSC2	YGR032W	27	30	16330	8161	17143	8293	27	29	17117	8553	17703	8668	28	30	16947	8406	17707	8423	28	29	16729	8293	17086	8271	0.0915658	0.0804797	0.119777	0.0901067	0.0430259	0.0497902	0.0584736	0.0574703	0.0954823	0.05219	0.580384
Plate05	OPT	14	8	FMP17	YGR033C	27	34	16992	9164	17231	9421	27	33	9298	4642	9631	4836	28	34	12861	7207	13241	7415	28	33	11035	6102	11088	5983	-0.0738534	-0.0302219	-0.146792	-0.116402	-0.0559021	-0.01721	-0.145069	-0.143239	-0.0918174	-0.0903549	-0.994553
Plate05	OPT	14	6	RPL26B	YGR034W	27	38	16693	8858	17722	9403	27	37	17003	8956	18160	9508	28	38	17433	8748	18122	8800	28	37	17370	8844	18272	9173	-0.0282629	-0.00589764	0.0957174	0.0520704	-0.0362393	-0.0234607	0.0465786	0.0261363	0.0284068	0.00325375	0.0397018
Plate05	OPT	14	4	NA	YGR035C	27	42	21382	11270	21820	11514	27	41	21935	11795	22258	12223	28	42	22962	11951	23454	12270	28	41	20964	10932	21603	11173	0.019537	-0.0294109	0.0467911	0.0442767	0.011727	-0.0109564	0.0413342	0.022917	0.0202985	0.0162555	0.183354
Plate05	OPT	14	2	ACB1	YGR037C	27	46	15676	8095	16149	8075	27	45	14027	7395	14641	7794	28	46	15662	8000	16246	8235	28	45	14972	8056	15545	8502	0.0369482	-0.0633726	0.0192877	-0.0913393	-0.00753529	-0.0503178	0.00735953	-0.0702218	-0.024619	-0.0301788	-0.329685
Plate05	OPT	2	23	ORM1	YGR038W	3	4	10267	5490	10582	5733	3	3	10192	5553	10728	5715	4	4	9790	5217	10149	5215	4	3	9857	5137	10325	5303	-0.126934	-0.10208	-0.0574412	-0.0551132	-0.103744	-0.130583	-0.103525	-0.071799	-0.085392	-0.102413	-1.12778
Plate05	OPT	2	21	NA	YGR039W	3	8	18220	10126	18863	10610	3	7	17030	9496	17404	9607	4	8	18036	10167	18508	10691	4	7	17360	9955	18170	10321	-0.0955835	-0.0850537	-0.135059	-0.115907	-0.0865013	-0.10125	-0.107448	-0.136698	-0.107901	-0.107974	-1.18922
Plate05	OPT	2	19	KSS1	YGR040W	3	12	27168	15177	27944	15887	3	11	23671	12122	23520	12156	4	12	22046	11764	22904	12287	4	11	25240	15260	25388	15815	-0.0204758	0.0635812	0.00806486	-0.165269	-0.0216351	0.0687476	0.000335022	-0.142601	-0.0285246	-0.0237883	-0.259078
Plate05	OPT	2	17	BUD9	YGR041W	3	16	13057	6490	13476	6472	3	15	13644	6682	14389	6793	4	16	12662	6441	13199	6508	4	15	12731	6278	13314	6396	0.067348	0.0992677	0.0284565	0.0654913	0.0228504	0.0483611	-0.0126469	0.0310707	0.0651409	0.0224088	0.251341
Plate05	OPT	2	15	NA	YGR042W	3	20	12805	6324	13516	6552	3	19	13016	6475	13667	6461	4	20	12626	6340	13384	6573	4	19	13000	6468	13664	6547	0.0548333	0.0908629	0.0356522	0.0722703	0.0296139	0.0213483	0.00502894	0.0210061	0.0634047	0.0192493	0.216432
Plate05	OPT	2	13	NA	YGR043C	3	24	16560	9123	16898	9393	3	23	16126	8748	16662	9117	4	24	16477	8725	16931	9077	4	23	16443	8982	16865	9385	-0.0996618	-0.0806664	-0.0502348	-0.101494	-0.0887712	-0.0713867	-0.0351969	-0.0781493	-0.0830143	-0.068376	-0.751714
Plate05	OPT	2	11	RME1	YGR044C	3	28	10282	5465	10602	5432	3	27	11858	6541	12493	6785	4	28	7963	4144	8409	4337	4	27	8749	4628	9194	4909	-0.0490667	-0.111789	-0.0795324	-0.120267	-0.095204	-0.132245	-0.0887527	-0.103506	-0.0901639	-0.104927	-1.15555
Plate05	OPT	2	9	NA	YGR045C	3	32	19262	9902	19964	10218	3	31	18403	9403	19407	9548	4	32	19599	10325	20183	10523	4	31	20448	10713	21174	10888	0.0424138	0.0903082	0.0196691	0.0478772	0.0286028	0.0298745	-0.00202108	0.0123973	0.0500671	0.0172134	0.193938
Plate05	OPT	2	7	SCM4	YGR049W	3	36	18885	10087	19452	10416	3	35	20180	10473	20849	10808	4	36	18547	9882	18972	9974	4	35	20463	10562	21152	10730	-0.0234148	0.0338759	-0.00341327	0.0658703	-0.026718	0.0231095	-0.0261608	0.0328258	0.0182295	0.00076414	0.0121948
Plate05	OPT	2	5	NA	YGR050C	3	40	20156	10146	19343	10226	3	39	18395	9602	17719	9814	4	40	19699	9873	19551	10081	4	39	18925	9444	18590	9723	-0.00727419	-0.0864259	0.0284171	-0.000239088	0.064487	0.000592888	0.0667377	0.0664132	-0.0163805	0.0495577	0.5513
Plate05	OPT	2	3	NA	YGR051C	3	44	16064	8916	16392	9413	3	43	15188	8484	15793	8674	4	44	16609	9256	16706	9673	4	43	15059	8392	15398	8595	-0.14901	-0.0945629	-0.156972	-0.120634	-0.103323	-0.119847	-0.104133	-0.117726	-0.130295	-0.111257	-1.2255
Plate05	OPT	4	23	FMP48	YGR052W	7	4	13579	7099	13892	7348	7	3	13534	6892	13907	7216	8	4	NA	NA	NA	NA	8	3	NA	NA	NA	NA	-0.061876	-0.0353045	NA	NA	-0.0426208	-0.00664161	NA	NA	-0.0485903	-0.0246312	-0.268391
Plate05	OPT	4	21	NA	YGR053C	7	8	11839	6058	12386	6463	7	7	11245	5576	11643	5762	8	8	12537	6283	13125	6618	8	7	11522	5841	12185	6139	-0.0574552	0.00896688	-0.00315942	-0.0107768	-0.0280554	0.0103789	0.00697838	-0.0178946	-0.0156061	-0.00714817	-0.0752259
Plate05	OPT	4	19	NA	YGR054W	7	12	16458	8409	16479	8664	7	11	16434	8450	16312	8677	8	12	16978	8690	17047	9001	8	11	17394	8668	17307	8969	-0.028217	-0.0457821	-0.0283877	-0.000428234	0.0136985	0.00481245	0.0156509	0.0557796	-0.0257038	0.0224854	0.252186
Plate14	OPT	2	18	MUP1	YGR055W	67	62	16095	6744	15197	6369	67	61	15389	6583	14318	6105	68	62	10592	4431	10558	4490	68	61	11644	4570	11678	4754	0.221362	0.190839	0.157695	0.231183	0.230333	0.19652	0.181604	0.282102	0.20027	0.22264	1.77772
Plate05	OPT	4	17	NA	YGR058W	7	16	13447	6906	14049	7320	7	15	13642	6898	14401	7192	8	16	13064	6597	13751	6920	8	15	13068	6717	13616	7016	-0.0396558	0.0219765	0.00537819	-0.0284808	-0.0191293	0.00408254	0.000974093	-0.023561	-0.0101955	-0.00940842	-0.100199
Plate05	OPT	4	15	SPR3	YGR059W	7	20	13108	6933	13550	7277	7	19	12494	6533	12965	6926	8	20	13266	7028	13502	7311	8	19	12395	6451	12744	6772	-0.0861282	-0.0844429	-0.0978998	-0.0792377	-0.0628413	-0.0523325	-0.0637146	-0.0467108	-0.0869271	-0.0563998	-0.619393
Plate14	OPT	2	16	ADE6	YGR061C	67	66	11779	5852	11552	6169	67	65	20270	9987	21580	10143	68	66	16398	8098	17313	8398	68	65	16599	7956	17225	7981	-0.145057	0.0977492	0.0315286	0.0947791	-0.0416577	0.031492	0.00460185	0.04739	0.0197499	0.0104565	0.122911
Plate05	OPT	4	13	NA	YGR066C	7	24	16981	9019	17089	9352	7	23	17124	8704	17365	8999	8	24	16327	8646	16505	9007	8	23	17154	8897	17453	9303	-0.0765427	0.000151519	-0.0786242	-0.0371835	-0.0350293	0.0264069	-0.0365491	-0.0010085	-0.0480497	-0.011545	-0.123805
Plate14	OPT	2	14	NA	YGR067C	67	70	13222	6401	12412	6161	67	69	12122	5958	12648	6160	68	70	14761	7473	15104	7491	68	69	12045	5883	12362	5971	-0.0357012	-0.00727818	-0.013423	0.00173049	0.00764622	-0.0234284	-0.0416445	-0.0154505	-0.013668	-0.0182193	-0.100731
Plate14	OPT	2	12	NA	YGR068C	67	74	17083	8530	17490	8577	67	73	5102	3293	5321	3417	68	74	10837	4998	11678	5195	68	73	NA	NA	NA	NA	0.0173485	-0.51472	0.108877	NA	-0.00617748	-0.525759	0.0504992	NA	-0.129498	-0.160479	-1.21021
Plate05	OPT	4	11	NA	YGR069W	7	28	18343	9778	18790	10167	7	27	17875	9828	18453	10235	8	28	17800	10056	18340	10510	8	27	17248	9632	17685	10035	-0.0440749	-0.0808752	-0.126071	-0.119481	-0.0285218	-0.0747532	-0.112474	-0.101415	-0.0926258	-0.079291	-0.872311
Plate05	OPT	4	9	ROM1	YGR070W	7	32	13219	6854	14183	7148	7	31	11743	5720	12226	6004	8	32	13377	7064	14019	7594	8	31	13742	7128	14343	7400	0.00738477	0.0250794	-0.0933963	-0.023307	-0.0343157	0.039616	-0.0582824	-0.0303396	-0.0210598	-0.0208304	-0.226397
Plate05	OPT	4	7	NA	YGR071C	7	36	12666	6403	13283	6771	7	35	12557	6317	13276	6637	8	36	12027	6166	12822	6377	8	35	12550	6384	13349	6669	-0.0167316	0.0100813	0.0130317	0.0116857	-0.00396104	0.00187102	-0.0290534	-0.0136113	0.00451677	-0.0111887	-0.119868
Plate05	OPT	4	5	UPF3	YGR072W	7	40	19617	10526	18952	10599	7	39	18704	9954	18424	10163	8	40	17398	9667	17349	9762	8	39	19416	10393	19086	10455	-0.0869427	-0.0737665	-0.111572	-0.0576812	-0.0268836	-0.0232549	-0.0932371	-0.0252517	-0.0824905	-0.0421568	-0.462026
Plate05	OPT	4	3	PEX8	YGR077C	7	44	17055	9292	17496	9814	7	43	16942	9182	17512	9658	8	44	17824	9701	18005	10175	8	43	16690	9130	17295	9557	-0.105836	-0.0827491	-0.110684	-0.0876036	-0.0692919	-0.0630562	-0.0613158	-0.0779787	-0.0967181	-0.0679106	-0.746572
Plate05	OPT	6	23	PAC10	YGR078C	11	4	11791	5651	12261	5782	11	3	11564	5462	12126	5723	12	4	11069	5228	11441	5285	12	3	11590	5467	12062	5486	0.0816095	0.0792544	0.102882	0.130046	0.0625959	0.0809059	0.0766012	0.0829856	0.0984482	0.0757721	0.840936
Plate05	OPT	6	21	NA	YGR079W	11	8	12146	5873	12615	6093	11	7	11965	5606	12447	5860	12	8	12188	5991	12646	6246	12	7	10931	5290	11447	5574	0.0516633	0.0855898	0.0210044	0.0296433	0.0533384	0.0956066	0.0308484	0.041456	0.0469752	0.0553123	0.614882
Plate05	OPT	6	19	TWF1	YGR080W	11	12	17463	8818	18234	9162	11	11	15566	7891	16292	8312	12	12	15977	8135	16703	8489	12	11	16142	8135	16949	8522	0.0505076	0.0109001	0.020138	0.0371445	0.0382609	0.0169636	0.0144016	0.0299195	0.0296726	0.0248864	0.278714
Plate05	OPT	6	17	SLX9	YGR081C	11	16	15920	8305	16246	8611	11	15	15300	8015	15702	8282	12	16	NA	8279	NA	8603	12	15	15362	8198	15603	8600	-0.041562	-0.0402795	NA	-0.101306	-0.0194333	-0.0305061	NA	-0.0554745	-0.0610491	-0.035138	-0.384477
Plate05	OPT	6	15	MRP13	YGR084C	11	20	13674	6919	14220	7219	11	19	13473	6762	14086	6989	12	20	13416	6813	14118	7109	12	19	14108	7109	14809	7497	-0.00227816	0.0279947	0.00798058	0.0071751	0.00339132	0.0129548	-0.00381397	0.0128457	0.010218	0.00634445	0.07385
Plate05	OPT	6	13	RPL11B	YGR085C	11	24	15926	7998	16546	8354	11	23	14726	7499	15431	7821	12	24	15666	7776	16266	8128	12	23	14596	7399	15269	7667	0.0275839	0.0115573	0.038999	0.0227777	0.0329351	0.0035837	0.046836	0.00876296	0.0252295	0.0230294	0.258198
Plate05	OPT	6	11	PIL1	YGR086C	11	28	12921	6415	13452	6622	11	27	12697	6182	13316	6500	12	28	13578	6633	14245	6956	12	27	13048	6309	13669	6633	0.0330159	0.043424	0.0514429	0.0548031	0.0232911	0.0484631	0.0512853	0.0610613	0.0456715	0.0460252	0.512271
Plate05	OPT	6	9	PDC6	YGR087C	11	32	15304	8008	15960	8334	11	31	15439	8101	15843	8489	12	32	14869	7797	15512	8118	12	31	14754	7954	15285	8443	-0.0240345	-0.0603618	-0.0314622	-0.107481	-0.0289088	-0.031549	-0.035604	-0.0747826	-0.0558349	-0.0427111	-0.46815
Plate05	OPT	6	7	CTT1	YGR088W	11	36	14150	7567	14906	7958	11	35	14127	7439	15051	7745	12	36	14158	7483	15112	7900	12	35	14818	7809	15616	8191	-0.0647104	-0.0128826	-0.0338828	-0.0335409	-0.0689334	-0.0478253	-0.0526708	-0.0429014	-0.0362542	-0.0530827	-0.582743
Plate05	OPT	6	5	NNF2	YGR089W	11	40	16332	8352	17077	8710	11	39	17067	8591	17685	9051	12	40	17019	8778	17888	9313	12	39	16466	8276	16990	8639	0.0189461	0.0202487	-0.000963101	0.0222812	0.0114216	0.0392813	0.00548517	0.0363314	0.0151282	0.0231299	0.259307
Plate05	OPT	6	3	DBF2	YGR092W	11	44	NA	10153	NA	10545	11	43	18545	10422	18671	10736	12	44	NA	10438	NA	10664	12	43	NA	10420	NA	10709	NA	-0.127224	NA	NA	NA	-0.0989207	NA	NA	-0.127224	-0.0989207	-1.08919
Plate05	OPT	8	23	NA	YGR093W	15	4	9902	5219	10120	5443	15	3	9598	5014	9843	5233	16	4	10033	5266	10292	5440	16	3	9915	5176	10236	5266	-0.121342	-0.107895	-0.0954208	-0.0582735	-0.0871099	-0.0776318	-0.0800297	-0.0736114	-0.0957328	-0.0795957	-0.875677
Plate05	OPT	8	21	TPC1	YGR096W	15	8	12020	6401	12421	6582	15	7	11602	6116	11841	6263	16	8	12218	6358	12480	6504	16	7	11641	6087	11956	6237	-0.0784643	-0.0814331	-0.0548537	-0.0611751	-0.0818886	-0.0715368	-0.0480765	-0.0599115	-0.0689815	-0.0653533	-0.718318
Plate05	OPT	8	19	ASK10	YGR097W	15	12	17196	7278	18259	7620	15	11	18008	7786	19309	8177	16	12	16973	7258	17756	7576	16	11	16757	7173	17601	7572	0.302912	0.292321	0.268274	0.255653	0.278546	0.255506	0.262636	0.259536	0.27979	0.264056	2.92123
Plate05	OPT	8	17	MDR1	YGR100W	15	16	12837	6793	13195	7065	15	15	12095	6369	12493	6675	16	16	12981	6834	13344	7079	16	15	12592	6618	13052	6905	-0.0853942	-0.0891887	-0.0712099	-0.0701868	-0.065894	-0.0656193	-0.0575123	-0.0585694	-0.0789949	-0.0618988	-0.680149
Plate05	OPT	8	15	PCP1	YGR101W	15	20	13196	7175	13272	7509	15	19	12910	6984	13096	7267	16	20	13271	7095	13585	7287	16	19	12855	7054	13353	7527	-0.160611	-0.135612	-0.0841279	-0.154725	-0.100315	-0.0958251	-0.0762859	-0.116046	-0.133769	-0.0971181	-1.06928
Plate05	OPT	8	13	VMA21	YGR105W	15	24	1606	656	1472	516	15	23	1835	785	1494	806	16	24	8017	4021	8099	4082	16	23	3200	1742	3527	1941	0.340834	-0.257353	-0.050281	-0.226486	0.12716	0.0756727	-0.0365087	-0.21852	-0.0483216	-0.0130488	-0.140421
Plate05	OPT	8	11	NA	YGR106C	15	28	21434	10940	21387	11089	15	27	21404	10839	21463	11327	16	28	20042	10584	20275	10777	16	27	21777	11210	21459	11433	0.0388384	0.0158982	-0.00535595	0.00314789	0.0557813	0.0662388	-0.00169999	0.0469497	0.0131322	0.0418174	0.46578
Plate05	OPT	8	9	NA	YGR107W	15	32	18729	9970	19221	10385	15	31	18582	9993	18820	10423	16	32	19009	10260	19585	10740	16	31	19014	10092	19672	10444	-0.037789	-0.0751431	-0.0541232	-0.00971059	-0.0234157	-0.0385424	-0.039951	-0.017037	-0.0441915	-0.0297365	-0.324798
Plate05	OPT	8	7	CLB1	YGR108W	15	36	18241	9301	18754	9629	15	35	19058	9657	19703	9788	16	36	18037	9206	18603	9553	16	35	17945	9129	18240	9500	0.0263625	0.0800757	0.0246684	0.00197777	0.0313633	0.0465994	0.0283384	0.0320733	0.0332711	0.0345936	0.385966
Plate05	OPT	8	5	CLB6	YGR109C	15	40	20643	10182	21931	10515	15	39	20852	10188	22047	10638	16	40	20701	9998	21820	10402	16	39	22375	10798	23790	11363	0.148873	0.14144	0.155521	0.171175	0.0960419	0.110595	0.125146	0.139165	0.154252	0.117737	1.30459
Plate05	OPT	8	3	NA	YGR110W	15	44	15575	8068	16543	8391	15	43	15664	8079	16320	8403	16	44	15949	8111	16718	8323	16	43	16213	8684	16928	9210	0.021287	-0.00132758	0.0483994	-0.0702533	-0.0126951	-0.00596919	0.015816	-0.053168	-0.000473623	-0.0140041	-0.150975
Plate05	OPT	10	23	NA	YGR111W	19	4	14992	7830	14985	8110	19	3	14894	7783	15234	8036	20	4	14831	7650	15120	7780	20	3	15349	7887	15499	8127	-0.0825858	-0.0450387	-0.0121245	-0.0342497	-0.0290089	-0.0305951	-0.0132169	-0.00351661	-0.0434997	-0.0190844	-0.207105
Plate05	OPT	10	21	NA	YGR117C	19	8	11718	5928	12349	6078	19	7	11516	5704	12045	5905	20	8	11833	5919	12425	6139	20	7	11868	6081	12384	6375	0.0231109	0.0257809	0.0184778	-0.0387209	-0.0132513	0.0143511	0.00345975	-0.0296648	0.00716218	-0.00627631	-0.065593
Plate05	OPT	10	19	RPS23A	YGR118W	19	12	19590	12513	20190	13145	19	11	19397	12251	19953	12752	20	12	19676	12428	20329	12714	20	11	19696	12410	20222	12835	-0.277714	-0.255494	-0.222577	-0.243405	-0.264024	-0.250441	-0.248081	-0.244561	-0.249798	-0.251777	-2.77806
Plate05	OPT	10	17	MEP1	YGR121C	19	16	14962	7670	15682	8105	19	15	14054	6987	14916	7379	20	16	14794	7543	15507	8019	20	15	14553	7121	15266	7445	-0.0127151	0.0398371	-0.0151809	0.0627386	-0.00356902	0.0310204	0.00244932	0.0572047	0.0186699	0.0217764	0.244353
Plate14	OPT	2	23	NA	YGR122C-A	67	52	12536	5890	12845	6039	67	51	12369	6509	12945	6783	68	52	13453	7043	13894	7356	68	51	14011	7511	14462	7727	0.0434022	-0.10628	-0.112965	-0.121501	0.0428597	-0.115647	-0.0986509	-0.126916	-0.0743358	-0.0745885	-0.54035
Plate14	OPT	2	10	NA	YGR122W	67	78	5315	3074	5598	3156	67	77	5062	2850	5394	2960	68	78	5425	2977	5622	3201	68	77	5237	3018	5569	3116	-0.329705	-0.301033	-0.342135	-0.320584	-0.370143	-0.343658	-0.29545	-0.368167	-0.323364	-0.344355	-2.64424
Plate05	OPT	10	15	PPT1	YGR123C	19	20	15311	7579	16175	7849	19	19	15072	7582	15801	8019	20	20	15268	7687	16053	8137	20	19	14490	7266	15323	7631	0.078157	0.0133433	0.0174427	0.034575	0.0476286	0.0233777	0.0238887	0.0228382	0.0358795	0.0294333	0.328952
Plate05	OPT	10	13	ASN2	YGR124W	19	24	18448	9301	19046	9719	19	23	20144	9938	20827	10504	20	24	18435	9462	19022	9885	20	23	19322	9436	20137	9815	0.0375146	0.0705344	0.0127224	0.109869	0.0484931	0.0917994	0.0239632	0.0991197	0.0576601	0.0658439	0.731241
Plate05	OPT	10	11	NA	YGR125W	19	28	15648	8823	15754	8796	19	27	16639	9228	17441	9339	20	28	17557	9823	17398	9956	20	27	15656	8487	15882	8428	-0.11736	-0.043471	-0.133879	-0.046786	-0.128614	-0.0972472	-0.101317	-0.0744952	-0.085374	-0.100419	-1.10574
Plate05	OPT	10	9	NA	YGR126W	19	32	20162	11037	19943	11341	19	31	20780	11401	20809	11597	20	32	21106	11605	21399	11955	20	31	20590	11372	21148	11704	-0.099292	-0.0635033	-0.0608681	-0.0507826	-0.0496086	-0.0475982	-0.0478756	-0.0581717	-0.0686115	-0.0508135	-0.557672
[truncated: 2,684 more rows]

## Sheet: Column names legend
Plate	Plate ID
Reporter	Reporter construct used (OPT or STOP)
Row Deletion Array	Row coordinate on plate of quadruplicates for given gene (384-well format)
[truncated: 2,597 more rows]
