# Supplementary material for: Genetic screens in Saccharomyces cerevisiae identify a role for 40S ribosome recycling factors Tma20 and Tma22 in nonsense-mediated decay
Source: G3 (Bethesda). 2024 Jan 10;14(3):jkad295. doi: 10.1093/g3journal/jkad295 (PMC10917514; doi:10.1093/g3journal/jkad295)
Supplement: jkad295_Supplementary_Data [file jkad295_supplementary_data.zip › File_S2_G3-2023-404709.xlsx]

## Sheet: Deletion_Screen_STOP (1).txt
Plate	Reporter	Row Deletion Array	Column Deletion Array	Gene	Sys Name	Row.1	Col.1	GFP_Mean.1	RFP_Mean.1	GFP_Median.1	RFP_Median.1	Row.2	Col.2	GFP_Mean.2	RFP_Mean.2	GFP_Median.2	RFP_Median.2	Row.3	Col.3	GFP_Mean.3	RFP_Mean.3	GFP_Median.3	RFP_Median.3	Row.4	Col.4	GFP_Mean.4	RFP_Mean.4	GFP_Median.4	RFP_Median.4	medianlogRatioNorm.1	medianlogRatioNorm.2	medianlogRatioNorm.3	medianlogRatioNorm.4	meanlogRatioNorm.1	meanlogRatioNorm.2	meanlogRatioNorm.3	meanlogRatioNorm.4	Avg_medianlogratioNorm	Avg_meanlogratioNorm	Z_LOG
Plate01	STOP	3	22	VPS8	YAL002W	69	6	12039	6073	12268	6297	69	5	12319	5933	12289	6050	70	6	11140	5607	11349	5882	70	5	NA	4958	NA	5075	-0.0824267	-0.0280517	-0.119522	NA	-0.0743631	-0.00759569	-0.0964443	NA	-0.0766668	-0.06	-1.26059
Plate01	STOP	3	20	NA	YAL004W	69	10	13324	6410	13502	6564	69	9	12981	6249	13236	6363	70	10	12969	6226	13122	6343	70	9	12947	6320	13073	6456	0.0158947	0.0248176	0.0151761	-0.0136878	0.0159808	0.00809999	0.0114483	-0.0107908	0.0105501	0.01	0.131461
Plate01	STOP	3	18	SSA1	YAL005C	69	14	13368	6342	13488	6443	69	13	12349	5738	12467	5813	70	14	13059	6379	13143	6509	70	13	12868	6193	12973	6255	0.0384787	0.0463792	-0.0158413	0.0151561	0.0351488	0.0394073	-0.00933509	0.00600664	0.0210432	0.02	0.377894
Plate01	STOP	3	16	ERP2	YAL007C	69	18	13246	6621	13336	6735	69	17	13279	6739	13335	6894	70	18	13142	6599	13232	6754	70	17	13240	6765	13399	6901	-0.0371943	-0.0677559	-0.0532507	-0.0615194	-0.0357645	-0.0550924	-0.0437832	-0.0647765	-0.0549301	-0.05	-1.05675
Plate01	STOP	3	14	FUN14	YAL008W	69	22	14324	7118	14161	7221	69	21	13884	6867	13820	6931	70	22	14993	7470	14689	7581	70	21	14376	7136	14262	7172	-0.0337876	-0.0183787	-0.0405407	-0.0136731	-0.00935515	-0.0102212	-0.003399	-0.00709895	-0.026595	-0.01	-0.159093
Plate01	STOP	3	12	MDM10	YAL010C	69	26	14286	7363	14455	7469	69	25	14420	7425	14629	7571	70	26	14298	7426	14608	7616	70	25	14289	7401	14485	7593	-0.0460204	-0.0451978	-0.0552753	-0.0645068	-0.0586508	-0.0554249	-0.068747	-0.0652097	-0.0527501	-0.06	-1.31446
Plate01	STOP	3	10	SWC3	YAL011W	69	30	11846	5995	12035	6133	69	29	11770	5910	11942	6050	70	30	11513	5812	11633	5938	70	29	11714	5930	11919	6124	-0.0789583	-0.0738236	-0.0918787	-0.0925428	-0.0834548	-0.075359	-0.0892701	-0.0873318	-0.0843009	-0.08	-1.77766
Plate01	STOP	3	8	DEP1	YAL013W	69	34	9330	3833	9623	4019	69	33	9470	3952	9883	4099	70	34	9277	3827	9542	3960	70	33	9398	3934	9557	4080	0.0800431	0.101196	0.0834911	0.0503672	0.0800871	0.0685462	0.0723319	0.061177	0.0787744	0.07	1.49592
Plate01	STOP	3	6	SYN8	YAL014C	69	38	14603	7086	14661	7271	69	37	13362	6404	13487	6488	70	38	13935	6509	13797	6483	70	37	13474	6456	13354	6558	0.011577	0.0293026	0.0662733	-0.000361375	0.0265833	0.0216923	0.0662624	0.0242112	0.0266979	0.03	0.735815
Plate01	STOP	3	4	NTG1	YAL015C	69	42	13629	6850	13635	7012	69	41	14219	7135	14319	7270	70	42	13997	7100	14040	7243	70	41	14204	7183	14195	7277	-0.0548326	-0.0252612	-0.051268	-0.0401798	-0.0359	-0.0239579	-0.0418712	-0.0345326	-0.0428854	-0.03	-0.721976
Plate01	STOP	3	2	PSK1	YAL017W	69	46	13918	7032	13883	7054	69	45	13313	6712	13391	6787	70	46	13580	6846	13662	6935	70	45	13476	6807	13521	6922	-0.0342571	-0.0407174	-0.0372656	-0.0511809	-0.037895	-0.0457953	-0.0407608	-0.0452478	-0.0408552	-0.04	-0.899221
Plate01	STOP	5	22	NA	YAL018C	73	6	13331	6435	13332	6581	73	5	12614	6064	12665	6206	74	6	12319	5935	12461	6071	74	5	13050	6318	13002	6436	-0.00753042	-0.0128852	-0.0103466	-0.0183006	0.0117038	0.0017636	-0.00803127	0.00213667	-0.0122657	0	0.040469
Plate01	STOP	5	20	FUN30	YAL019W	73	10	12783	6183	12933	6323	73	9	12697	6011	12744	6146	74	10	12641	6154	12802	6279	74	9	12505	6005	12619	6182	-0.00376718	0.0095792	-0.0109008	-0.0136688	-0.00238303	0.0235675	-0.0139734	0.000648268	-0.0046894	0	0.0419878
Plate01	STOP	5	18	ATS1	YAL020C	73	14	13124	6208	12917	6206	73	13	12865	6103	12778	6190	74	14	13059	6293	13035	6361	74	13	12989	6204	13074	6316	0.0184658	0.00459357	0.00093742	0.0148929	0.0340047	0.0246916	0.00840478	0.0185014	0.00972244	0.02	0.454092
Plate01	STOP	5	16	FUN26	YAL022C	73	18	13202	6276	13244	6364	73	17	13018	6217	13021	6248	74	18	13364	6403	13405	6495	74	17	13229	6388	13316	6558	0.0255723	0.0224771	0.0182403	-0.00487411	0.0291331	0.0192974	0.0221327	0.00921383	0.0153539	0.02	0.423212
Plate01	STOP	5	14	PMT2	YAL023C	73	22	14702	6820	14617	6787	73	21	14423	6689	14303	6680	74	22	14172	6599	14130	6586	74	21	13831	6387	13702	6350	0.0974371	0.0840579	0.083391	0.0823347	0.0880716	0.0840047	0.0745301	0.0794224	0.0868052	0.08	1.72856
Plate14	STOP	12	4	LTE1	YAL024C	23	42	16589	15216	17029	15945	23	41	15468	13989	15807	14354	24	42	14893	13252	15534	13512	24	41	15531	14071	15960	14614	0.0815407	0.071866	0.111366	0.0679614	0.0921043	0.0724205	0.0728666	0.0723631	0.0831835	0.08	0.488869
Plate01	STOP	5	12	DRS2	YAL026C	73	26	12341	5704	12510	5879	73	25	12494	5879	12760	6048	74	26	12913	6147	13204	6363	74	25	12523	5978	12814	6159	0.0373547	0.0323537	0.0209767	0.015567	0.046026	0.0266903	0.0212423	0.00877214	0.026563	0.03	0.544887
Plate01	STOP	5	10	NA	YAL027W	73	30	13599	6481	13728	6555	73	29	13433	6319	13573	6419	74	30	13390	6383	13518	6524	74	29	13537	6347	13761	6403	0.0439445	0.0532864	0.0257318	0.0783174	0.0336446	0.0475499	0.0292941	0.0538973	0.05032	0.04	0.871712
Plate01	STOP	5	8	FRT2	YAL028W	73	34	13705	6441	13645	6478	73	33	13857	6636	13825	6665	74	34	14100	6861	14128	6997	74	33	14012	6821	14085	6875	0.0497495	0.0333576	0.00391916	0.0221762	0.0539794	0.0319796	0.0150195	0.0130048	0.0273006	0.03	0.604535
Plate01	STOP	5	6	MYO4	YAL029C	73	38	14171	7053	14147	7160	73	37	14192	7065	14132	7127	74	38	14141	7061	14135	7185	74	37	14301	7159	14253	7198	-0.0241939	-0.0197942	-0.0301067	-0.0194219	-0.0138221	-0.013782	-0.0186257	-0.0195071	-0.0233792	-0.02	-0.348135
Plate01	STOP	5	4	SNC1	YAL030W	73	42	13347	6433	13473	6508	73	41	13009	6202	13139	6290	74	42	13315	6396	13505	6537	74	41	13194	6326	13314	6463	0.0236509	0.0281202	0.0216159	0.013872	0.0139993	0.0213548	0.0177826	0.017801	0.0218147	0.02	0.376357
Plate01	STOP	5	2	FUN21	YAL031C	73	46	14690	7498	14573	7542	73	45	13988	7082	13940	7200	74	46	14715	7494	14677	7503	74	45	14166	7134	14173	7258	-0.046129	-0.0546839	-0.0281551	-0.0391768	-0.0398951	-0.0394971	-0.0365558	-0.0295716	-0.0420362	-0.04	-0.77105
Plate01	STOP	7	22	FUN19	YAL034C	77	6	12378	5815	12385	5879	77	5	12397	5799	12449	5853	78	6	11996	5669	12248	5760	78	5	12014	5592	12173	5654	0.021305	0.0352482	0.0297624	0.0436942	0.0259636	0.0319653	0.00856385	0.0285011	0.0325024	0.02	0.503875
Plate01	STOP	7	20	RBG1	YAL036C	77	10	13391	6595	13345	6638	77	9	13600	6663	13465	6757	78	10	13661	6745	13543	6839	78	9	13661	6705	13567	6761	-0.0172204	-0.0262266	-0.0328504	-0.0150733	-0.0134897	-0.00269802	-0.0118258	-0.00397543	-0.0228427	-0.01	-0.169242
Plate01	STOP	7	18	NA	YAL037W	77	14	13263	6860	13398	6958	77	13	12991	6786	13200	6968	78	14	13111	6722	13304	6895	78	13	13170	6674	13223	6738	-0.072385	-0.0977704	-0.071622	-0.0512361	-0.080432	-0.0986568	-0.0717567	-0.0552834	-0.0732534	-0.08	-1.62242
Plate01	STOP	7	16	CLN3	YAL040C	77	18	11460	5607	11504	5669	77	17	11095	5453	11299	5516	78	18	11410	5671	11533	5799	78	17	11420	5618	11579	5692	-0.0506857	-0.0450361	-0.0755032	-0.045358	-0.0507936	-0.0676314	-0.0723115	-0.0589228	-0.0541457	-0.06	-1.32308
Plate01	STOP	7	14	ERV46	YAL042W	77	22	13377	6587	13527	6667	77	21	13402	6610	13575	6736	78	22	13720	6811	13716	6898	78	21	13550	6732	13711	6875	-0.00147284	-0.00930616	-0.0240459	-0.0202533	-0.0135368	-0.015188	-0.0179477	-0.0220544	-0.0137696	-0.02	-0.363984
Plate01	STOP	7	12	NA	YAL043C-A	77	26	13341	6602	13503	6659	77	25	13407	6617	13488	6674	78	26	13637	6651	13708	6685	78	25	13362	6617	13332	6643	-0.00271562	-0.00740722	0.0160196	-0.0197438	-0.02076	-0.0159945	0.00393592	-0.0212736	-0.00346175	-0.01	-0.286408
Plate01	STOP	7	10	NA	YAL045C	77	30	14005	7155	14072	7288	77	29	14075	7198	14091	7329	78	30	14176	7237	14238	7333	78	29	14063	7210	14081	7335	-0.0558324	-0.0610909	-0.0455195	-0.0632819	-0.0512479	-0.0514789	-0.0475821	-0.0550228	-0.0564312	-0.05	-1.08811
Plate14	STOP	6	16	NA	YAL046C	11	18	13536	13311	14002	13951	11	17	12580	12507	12933	13016	12	18	14410	14304	14585	14787	12	17	13855	13519	14258	14377	-0.105008	-0.160623	-0.101848	-0.108589	-0.0934979	-0.141016	-0.0741339	-0.0729224	-0.119017	-0.1	-0.556939
Plate14	STOP	4	14	GEM1	YAL048C	7	22	10921	11612	11366	12172	7	21	10805	11504	11135	12170	8	22	11326	11917	11919	12460	8	21	11038	11612	11459	12330	-0.302187	-0.336899	-0.248888	-0.303583	-0.285792	-0.291988	-0.25713	-0.268131	-0.297889	-0.28	-1.64835
Plate01	STOP	7	8	NA	YAL049C	77	34	14025	6641	14090	6693	77	33	13769	6452	13960	6529	78	34	14117	6652	14098	6673	78	33	13811	6589	13938	6684	0.0578503	0.0756239	0.062659	0.0424919	0.0498407	0.0590505	0.0578745	0.0361502	0.0596563	0.05	1.07595
Plate01	STOP	7	6	OAF1	YAL051W	77	38	14298	7002	14327	7048	77	37	14199	6871	14212	6922	78	38	14218	7022	14192	7123	78	37	14341	7091	14400	7150	0.0163887	0.0273824	-0.0123965	0.00549017	0.00970629	0.023992	-0.0028129	-0.00244825	0.0092162	0.01	0.151068
Plate01	STOP	7	4	NA	YAL053W	77	42	13693	6816	13865	7011	77	41	14018	7116	14224	7362	78	42	14415	7360	14599	7587	78	41	14174	7166	14359	7358	-0.0282866	-0.0522588	-0.051198	-0.0367266	-0.0219977	-0.0425331	-0.0441913	-0.0346571	-0.0421175	-0.04	-0.759705
Plate01	STOP	7	2	ACS1	YAL054C	77	46	15297	7596	15104	7558	77	45	14446	6976	14553	7049	78	46	15273	7551	15235	7629	78	45	14633	7276	14800	7359	0.00701034	0.0407953	0.00809483	0.010492	0.00491982	0.0306639	0.0105293	-0.00560753	0.0165981	0.01	0.21504
Plate01	STOP	9	22	PEX22	YAL055W	81	6	10380	4852	10683	4995	81	5	10597	5041	10672	5094	82	6	10142	4737	10155	4832	82	5	10540	5019	10751	5163	-0.0118758	-0.038018	-0.0542293	-0.0427469	-0.0296848	-0.0434166	-0.0381325	-0.0467703	-0.0367175	-0.04	-0.837229
Plate01	STOP	9	20	GPB2	YAL056W	81	10	13013	6510	13081	6588	81	9	13070	6561	13047	6635	82	10	12934	6468	13056	6612	82	9	13048	6511	13096	6613	-0.0390222	-0.0523929	-0.0467833	-0.0421326	-0.0415031	-0.0448477	-0.0426296	-0.0374728	-0.0450828	-0.04	-0.882016
Plate01	STOP	9	18	NA	YAL058C-A	81	14	13734	6645	13787	6752	81	13	13475	6468	13483	6586	82	14	13671	6575	13784	6668	82	13	13307	6516	13405	6657	0.012069	0.00930673	0.0280786	-0.0138464	0.01623	0.021889	0.0229843	-0.00754527	0.00890199	0.01	0.28423
Plate01	STOP	9	16	CNE1	YAL058W	81	18	13419	6464	13485	6454	81	17	13506	6536	13467	6601	82	18	13616	6635	13611	6644	82	17	13432	6634	13555	6722	0.0359066	0.00446355	0.0128229	-0.00892094	0.0161538	0.0117561	0.00469545	-0.0164462	0.011068	0	0.0859842
Plate01	STOP	9	14	ECM1	YAL059W	81	22	13649	6912	13584	7020	81	21	13033	6548	13150	6780	82	22	13701	6900	13654	6977	82	21	13446	6703	13391	6843	-0.0622334	-0.0680931	-0.0460886	-0.0514412	-0.0455243	-0.0467103	-0.0372851	-0.0284368	-0.0569641	-0.04	-0.836977
Plate01	STOP	9	12	BDH1	YAL060W	81	26	13727	6952	13713	7075	81	25	13702	6921	13788	7061	82	26	13737	6955	13899	7062	82	25	13908	7079	13980	7243	-0.0575564	-0.0463699	-0.0339296	-0.0579985	-0.0442665	-0.0411936	-0.0437016	-0.0478615	-0.0489636	-0.04	-0.938046
Plate01	STOP	9	10	NA	YAL061W	81	30	14433	7041	14513	7148	81	29	14069	6832	14226	6914	82	30	14697	7171	14702	7285	82	29	14386	6905	14517	7004	0.01813	0.0304486	0.0134178	0.0453222	0.0169111	0.0172033	0.0205932	0.0378049	0.0268297	0.02	0.490722
Plate01	STOP	9	8	GDH3	YAL062W	81	34	14645	7524	14750	7664	81	33	14880	7646	14900	7827	82	34	14930	7671	14918	7796	82	33	14858	7755	14982	7913	-0.0484633	-0.060553	-0.0534075	-0.0665036	-0.0492761	-0.0463962	-0.0456388	-0.0677564	-0.0572319	-0.05	-1.10791
Plate01	STOP	9	6	NA	YAL064C-A	81	38	14279	6765	14336	6841	81	37	14095	6753	14205	6788	82	38	14693	7127	14810	7201	82	37	14367	7051	14588	7148	0.0564912	0.0522238	0.0401762	0.0262197	0.0533763	0.0354944	0.0283993	0.00790223	0.0437777	0.03	0.663846
Plate01	STOP	9	4	NA	YAL065C	81	42	14070	6967	14215	7106	81	41	14285	7131	14392	7289	82	42	14845	7414	14919	7570	82	41	14289	7070	14345	7175	-0.00671254	-0.020718	-0.0143366	-0.00510919	-0.00864609	-0.01602	-0.00857552	-0.00413864	-0.0117191	-0.01	-0.19782
Plate01	STOP	9	2	NA	YAL066W	81	46	15163	7689	15184	7836	81	45	15399	7822	15405	7933	82	46	15643	7995	15611	8144	82	45	15366	7779	15393	7912	-0.0326606	-0.0265377	-0.0408988	-0.0242218	-0.0250194	-0.0245576	-0.0302446	-0.0203734	-0.0310797	-0.03	-0.530792
Plate01	STOP	11	22	SEO1	YAL067C	85	6	12270	6267	12428	6457	85	5	12075	6152	12209	6342	86	6	12274	6206	12372	6428	86	5	12245	6269	12340	6483	-0.0942554	-0.0993087	-0.0956118	-0.110761	-0.0848674	-0.0863239	-0.0716583	-0.0885192	-0.0999842	-0.08	-1.75621
Plate01	STOP	11	20	NA	YAL068C	85	10	12732	6315	12750	6384	85	9	12701	6271	12584	6291	86	10	12397	6113	12439	6214	86	9	12868	6366	12922	6412	-0.0388587	-0.040696	-0.0432274	-0.0232492	-0.0362265	-0.0309728	-0.0362383	-0.0299284	-0.0365078	-0.03	-0.706627
Plate01	STOP	11	18	ERP1	YAR002C-A	85	14	12944	6328	12895	6312	85	13	12623	6212	12656	6336	86	14	13107	6443	13006	6412	86	13	13036	6455	13009	6488	-0.00618566	-0.0408453	-0.0129625	-0.027896	-0.0128087	-0.0284273	-0.0166131	-0.0276107	-0.0219724	-0.02	-0.452683
Plate01	STOP	11	16	NUP60	YAR002W	85	18	13498	7115	13473	7159	85	17	13348	7114	13383	7254	86	18	13807	7384	13737	7516	86	17	13462	7205	13459	7324	-0.100834	-0.128663	-0.134178	-0.132334	-0.101226	-0.118479	-0.115328	-0.122058	-0.124002	-0.11	-2.42264
Plate01	STOP	11	14	SWD1	YAR003W	85	22	10717	5196	10750	5260	85	21	10270	4918	10566	5139	86	22	NA	4415	NA	4671	86	21	NA	4296	NA	4455	-0.0661908	-0.0653401	NA	NA	-0.0629985	-0.0639762	NA	NA	-0.0657654	-0.06	-1.34582
Plate01	STOP	11	12	BUD14	YAR014C	85	26	13804	7037	14051	7247	85	25	13406	6978	13581	7159	86	26	13670	6958	13852	7166	86	25	13533	6913	13697	7047	-0.0507628	-0.0882567	-0.0584336	-0.0542009	-0.0516532	-0.086167	-0.0519041	-0.059054	-0.0629135	-0.06	-1.31841
Plate01	STOP	11	10	ADE1	YAR015W	85	30	14487	7445	14583	7587	85	29	14585	7488	14737	7726	86	30	4119	896	4096	822	86	29	14858	7686	14925	7858	-0.0529133	-0.0605047	0.0687565	-0.0631837	-0.051863	-0.0491724	0.0641961	-0.0557036	-0.0269613	-0.02	-0.490229
Plate01	STOP	11	8	KIN3	YAR018C	85	34	13680	6344	13857	6409	85	33	14072	6709	14313	6740	86	34	13906	6425	14250	6490	86	33	13140	6105	13345	6239	0.0880999	0.0734526	0.115928	0.0633846	0.0710474	0.0415983	0.0801074	0.0577543	0.0852162	0.06	1.32823
Plate01	STOP	11	6	PAU7	YAR020C	85	38	14801	7630	14829	7786	85	37	14686	7609	14740	7717	86	38	14698	7607	14634	7763	86	37	14768	7643	14783	7822	-0.0610388	-0.0586438	-0.0777818	-0.0719996	-0.0517641	-0.0600649	-0.0584532	-0.0574913	-0.067366	-0.06	-1.20707
Plate01	STOP	11	4	NA	YAR023C	85	42	15218	7745	15318	7906	85	41	15146	7682	15338	7907	86	42	15373	7852	15484	7979	86	41	15343	7788	15532	7985	-0.030808	-0.0289469	-0.026287	-0.0224807	-0.029274	-0.0255108	-0.0323316	-0.0242328	-0.0271307	-0.03	-0.589918
Plate01	STOP	11	2	UIP3	YAR027W	85	46	15906	7700	15909	7748	85	45	15502	7547	15571	7602	86	46	16285	7907	16249	7974	86	45	15647	7614	15829	7568	0.0549069	0.0467973	0.0493557	0.0783387	0.0462952	0.0340904	0.0460969	0.036407	0.0573496	0.04	0.863779
Plate01	STOP	13	22	NA	YAR028W	89	6	13144	6517	12957	6495	89	5	12460	6086	12528	6155	90	6	12980	6326	12818	6336	90	5	12728	6294	12712	6394	-0.0356514	-0.0195416	-0.0206231	-0.0456311	-0.027137	-0.0224451	-0.00800925	-0.0323818	-0.0303618	-0.02	-0.476607
Plate01	STOP	13	20	NA	YAR029W	89	10	12233	5928	12490	6049	89	9	12156	5814	12448	5913	90	10	12324	5897	12586	6056	90	9	12397	5973	12668	6112	-0.00195412	0.0219909	0.00876253	0.00722323	-0.0176698	-0.00270237	0.000914523	-0.00623384	0.00900565	-0.01	-0.13586
Plate01	STOP	13	18	NA	YAR030C	89	14	13343	6610	13488	6726	89	13	12957	6262	12964	6373	90	14	12891	6197	13015	6255	90	13	12888	6187	12942	6215	-0.0175295	-0.0101805	0.0202932	0.0196641	-0.0221166	0.0024634	0.00799187	0.0097274	0.00306184	0	-0.00992477
Plate01	STOP	13	16	PRM9	YAR031W	89	18	13176	6584	13167	6680	89	17	12794	6355	12935	6527	90	18	13327	6687	13491	6920	90	17	13112	6613	13292	6776	-0.0466901	-0.0447307	-0.0543091	-0.0503342	-0.0367325	-0.0367827	-0.0392345	-0.0501593	-0.049016	-0.04	-0.863229
Plate01	STOP	13	14	YAT1	YAR035W	89	22	13638	6591	13525	6623	89	21	13952	6959	13882	6973	90	22	14050	7022	14025	7080	90	21	13817	6829	13789	6909	0.0069264	-0.0192359	-0.0230642	-0.0177585	0.0159929	-0.020243	-0.0213062	-0.010428	-0.013283	-0.01	-0.190421
Plate01	STOP	13	12	NA	YAR037W	89	26	14128	6983	14183	7161	89	25	13765	6866	13804	7001	90	26	14172	7056	14091	7200	90	25	13453	6600	13467	6706	-0.0203831	-0.0333625	-0.0377464	-0.0161087	-0.00528787	-0.0234684	-0.0142782	-0.00723333	-0.0269002	-0.01	-0.266135
Plate01	STOP	13	10	NA	YAR040C	89	30	14531	6958	14578	7009	89	29	14646	7007	14715	7108	90	30	14461	6846	14579	6986	90	29	14716	7082	14930	7148	0.0509725	0.0472074	0.0554002	0.0625614	0.0432194	0.0461038	0.0573039	0.0392855	0.0540354	0.05	0.985822
Plate01	STOP	13	8	SWH1	YAR042W	89	34	15097	7149	15317	7322	89	33	15349	7267	15476	7403	90	34	15424	7206	15688	7428	90	33	15455	7333	15733	7484	0.0708644	0.0724339	0.08919	0.0836894	0.0662395	0.0698059	0.0886502	0.0682338	0.0790444	0.07	1.5531
Plate01	STOP	13	6	NA	YAR043C	89	38	14617	7309	14754	7480	89	37	14048	6899	14267	6948	90	38	14731	7403	14766	7529	90	37	14623	7284	14746	7397	-0.0159132	0.0285446	-0.0232683	-0.00202839	-0.0133575	0.00193337	-0.0184792	-0.0081359	-0.00316632	-0.01	-0.201313
Plate01	STOP	13	4	OSH1	YAR044W	89	42	15170	7573	15445	7804	89	41	14944	7483	15136	7716	90	42	15419	7643	15615	7888	90	41	14825	7417	15107	7659	-0.000695788	-0.0171086	0.00207796	-0.0102672	-0.00379139	-0.0107799	0.00877042	-0.0111985	-0.00649839	0	-0.0897842
Plate01	STOP	13	2	NA	YAR047C	89	46	16196	8011	16352	8194	89	45	15951	7832	16173	7947	90	46	16608	8158	16784	8258	90	45	16163	7949	16261	8085	0.0227229	0.0466232	0.0525663	0.0320155	0.0199315	0.0275115	0.0331804	0.0274302	0.038482	0.03	0.573102
Plate01	STOP	15	22	FLO1	YAR050W	93	6	12630	6287	12671	6443	93	5	12618	6434	12716	6578	94	6	12827	6513	12910	6692	94	5	12849	6560	12980	6771	-0.0606607	-0.0819344	-0.0802471	-0.0869558	-0.0431659	-0.0747969	-0.0648017	-0.0715092	-0.0774495	-0.06	-1.34754
Plate01	STOP	15	20	ECM15	YBL001C	93	10	13208	6461	13428	6579	93	9	13275	6603	13242	6720	94	10	13518	6589	13644	6695	94	9	12942	6297	13001	6373	0.00422327	-0.0454784	0.00667401	-0.00565511	-0.00817557	-0.0287508	0.00252711	-0.00664127	-0.010059	-0.01	-0.217223
Plate01	STOP	15	18	HTA2	YBL003C	93	14	13763	6724	13879	6793	93	13	13149	6285	13243	6442	94	14	13268	6307	13449	6447	94	13	12524	6137	12773	6232	0.0146516	0.00962582	0.0330836	-0.00478021	0.00393295	0.0209108	0.0305574	-0.0251341	0.0131452	0.01	0.160768
Plate01	STOP	15	16	PDR3	YBL005W	93	18	13884	6958	13852	7094	93	17	13337	6690	13531	6867	94	18	13928	7004	13975	7138	94	17	14047	7068	14196	7218	-0.0451896	-0.0395883	-0.0393882	-0.0293638	-0.0276691	-0.0386477	-0.0314795	-0.0303174	-0.0383825	-0.03	-0.678785
Plate01	STOP	15	14	SLA1	YBL007C	93	22	NA	6349	NA	6690	93	21	13322	6876	13536	7173	94	22	NA	6617	NA	6967	94	21	13928	7179	14002	7491	NA	-0.0960443	NA	-0.0998068	NA	-0.0765532	NA	-0.0642754	-0.0979255	-0.07	-1.4927
Plate01	STOP	15	12	HIR1	YBL008W	93	26	17176	8409	17542	8664	93	25	16662	8111	16968	8267	94	26	16889	8260	17576	8450	94	25	16190	7855	16671	8119	0.055953	0.0679226	0.0926647	0.0649041	0.0423311	0.0460164	0.0415114	0.0461865	0.0703611	0.04	0.933517
Plate01	STOP	15	10	NA	YBL009W	93	30	14252	7107	14231	7151	93	29	14282	7092	14253	7115	94	30	14494	7160	14627	7257	94	29	13493	6537	13616	6569	-0.0132377	-0.00417892	0.0104773	0.0282057	-0.015119	-0.00903827	0.00109789	0.0100425	0.0053166	0	-0.0686736
Plate01	STOP	15	8	NA	YBL010C	93	34	15522	7776	15689	7946	93	33	15238	7646	15215	7711	94	34	15340	7677	15603	7833	94	33	14633	7085	14843	7207	-0.000338826	-0.00813441	0.0101982	0.0425666	-0.0043909	-0.00987222	-0.00510706	0.0299535	0.0110729	0	0.0564271
Plate01	STOP	15	6	SCT1	YBL011W	93	38	15941	7860	16032	8093	93	37	15139	7184	15436	7209	94	38	16399	8076	16642	8239	94	37	16467	8184	16773	8353	0.00873367	0.103525	0.0425425	0.036196	0.0217006	0.0639835	0.0278103	0.0159021	0.0477493	0.03	0.686238
Plate01	STOP	15	4	FMT1	YBL013W	93	42	16124	8247	16183	8423	93	41	15690	7985	15698	8181	94	42	15779	7679	15934	7763	94	41	16197	8050	16201	8141	-0.0302696	-0.0383348	0.0547702	0.0170604	-0.0265143	-0.0239669	0.0377464	0.0133943	0.000806538	0	0.00382271
Plate01	STOP	15	2	ACH1	YBL015W	93	46	16857	8264	16846	8313	93	45	16227	7832	16265	7892	94	46	17600	8401	17645	8405	94	45	16618	8101	16764	8328	0.0493411	0.0646898	0.105886	0.039394	0.0379801	0.0536582	0.0803556	0.0436996	0.0648277	0.05	1.14369
Plate01	STOP	3	23	FUS3	YBL016W	69	4	11694	5333	11861	5428	69	3	12059	5516	12182	5554	70	4	11707	5500	11768	5520	70	3	11998	5569	12086	5617	0.0538668	0.0676869	0.0197989	0.040558	0.0455882	0.0520247	0.00811214	0.0316421	0.0454777	0.03	0.728489
Plate01	STOP	3	21	PEP1	YBL017C	69	8	11240	5100	11116	5130	69	7	12771	5864	12581	5902	70	8	11750	5457	11751	5445	70	7	12318	5740	12356	5811	0.0198163	0.0413615	0.0348428	0.0325111	0.0379986	0.0648938	0.0240251	0.0349438	0.0321329	0.04	0.858328
Plate01	STOP	3	19	APN2	YBL019W	69	12	12763	5984	12835	6070	69	11	12245	5757	12407	5898	70	12	13005	6280	13039	6397	70	11	12953	6152	13160	6301	0.0369975	0.0199899	-0.00589991	0.0283888	0.0376414	0.0216396	0.00456017	0.0250798	0.019869	0.02	0.471683
Plate01	STOP	3	17	HAP3	YBL021C	69	16	15538	7522	15883	7780	69	15	15735	7470	15825	7677	70	16	16441	8067	16772	8356	70	15	14314	6870	14865	7128	0.0468765	0.0589314	0.0356217	0.0594142	0.0421325	0.0708329	0.0332172	0.0367494	0.050211	0.05	0.970022
Plate01	STOP	3	15	NCL1	YBL024W	69	20	12411	6113	12508	6281	69	19	12317	6050	12457	6163	70	20	12430	6170	12509	6310	70	19	12225	5963	12239	6063	-0.0482806	-0.0302768	-0.0541118	-0.0373267	-0.034445	-0.0331122	-0.0440545	-0.0263166	-0.042499	-0.03	-0.73081
Plate01	STOP	3	13	RRN10	YBL025W	69	24	NA	NA	NA	NA	69	23	NA	936	NA	799	70	24	3746	876	3719	796	70	23	NA	NA	NA	NA	NA	NA	-0.109578	NA	NA	NA	-0.109675	NA	-0.109578	-0.11	-2.32515
Plate01	STOP	3	11	RPL19B	YBL027W	69	28	11918	5728	11904	5842	69	27	10826	4882	10949	4894	70	28	9532	4148	9672	4229	70	27	10877	4888	11010	4953	-0.0340459	0.053901	0.0272919	0.0480695	-0.0151735	0.0316081	0.0211347	0.0377615	0.0238041	0.02	0.399644
Plate01	STOP	3	9	NA	YBL028C	69	32	14134	7038	14157	7217	69	31	13692	6752	13689	6880	70	32	14060	6966	14047	6989	70	31	13413	6607	13554	6719	-0.033503	-0.0237376	-0.00363134	-0.00845505	-0.0150561	-0.00964809	-0.00956284	-0.0133027	-0.0173318	-0.01	-0.251833
Plate01	STOP	3	7	NA	YBL029W	69	36	14565	7122	14443	7203	69	35	14408	6995	14361	7155	70	36	14536	7128	14648	7188	70	35	14726	7204	14745	7239	0.000455399	0.000312029	0.025312	0.026345	0.0157782	0.0229495	0.0115642	0.0175029	0.0131061	0.02	0.359696
Plate01	STOP	3	5	SHE1	YBL031W	69	40	NA	4224	NA	4444	69	39	11771	5106	12159	5407	70	40	3735	781	3695	696	70	39	NA	4241	NA	4506	NA	0.0988409	-0.0222823	NA	NA	0.111391	-0.020135	NA	0.0382793	0.05	0.967795
Plate01	STOP	3	3	HEK2	YBL032W	69	44	13621	6656	13738	6746	69	43	13594	6673	13829	6836	70	44	13666	6729	13778	6824	70	43	13399	6575	13600	6708	0.00760963	0.000705747	-0.00282609	-0.000962201	0.00110557	-0.00536668	-0.00811794	-0.00855847	0.00113177	-0.01	-0.11066
Plate01	STOP	5	23	NA	YBL036C	73	4	13055	6338	13099	6484	73	3	13314	6468	13341	6575	74	4	13121	6346	13108	6452	74	3	13379	6427	13380	6587	-0.016158	-0.00527427	-0.00864106	-0.00302776	-0.00138868	0.00298607	0.00492014	0.0189918	-0.00827528	0.01	0.135548
Plate01	STOP	5	21	APL3	YBL037W	73	8	12553	5693	12700	5756	73	7	12469	5709	12510	5757	74	8	12654	5803	12763	5924	74	7	11761	5255	12115	5452	0.0886631	0.0643318	0.0594777	0.0824435	0.0757132	0.061378	0.0637773	0.0735359	0.073729	0.07	1.4549
Plate01	STOP	5	19	URA7	YBL039C	73	12	12877	6339	12944	6463	73	11	12577	6042	12777	6159	74	12	12617	6177	12704	6285	74	11	12662	6054	12775	6157	-0.0308314	0.010964	-0.02436	0.0111348	-0.0232745	0.00181222	-0.0218351	0.00993575	-0.00827314	-0.01	-0.176518
Plate01	STOP	5	17	FUI1	YBL042C	73	16	13487	6761	13441	6833	73	15	14427	7579	14109	7474	74	16	13764	7067	13577	7059	74	15	13405	6779	13403	6829	-0.043644	-0.0848743	-0.070297	-0.0473526	-0.035024	-0.0821938	-0.0618206	-0.0480841	-0.061542	-0.06	-1.20362
Plate01	STOP	5	15	ECM13	YBL043W	73	20	13427	6384	13514	6472	73	19	13010	6201	13060	6329	74	20	13175	6261	13112	6285	74	19	13352	6321	13325	6331	0.035684	0.0105239	0.0258852	0.0419986	0.0334327	0.0216867	0.0290287	0.0376054	0.0285229	0.03	0.645723
Plate01	STOP	5	13	NA	YBL046W	73	24	13603	6752	13619	6802	73	23	13603	6735	13590	6783	74	24	13577	6731	13655	6799	74	23	13483	6723	13605	6830	-0.0169272	-0.0166396	-0.0121829	-0.0239184	-0.0198553	-0.0165285	-0.0187406	-0.028056	-0.017417	-0.02	-0.4406
Plate01	STOP	5	11	EDE1	YBL047C	73	28	14713	7353	14625	7362	73	27	15096	7510	14851	7512	74	28	14500	7390	14514	7507	74	27	15333	7689	15215	7765	-0.00867374	-0.011305	-0.0463378	-0.0173969	-0.0112797	-4.96e-05	-0.0405429	-0.00791892	-0.0209284	-0.01	-0.316617
Plate01	STOP	5	9	NA	YBL048W	73	32	13599	6360	13767	6460	73	31	13582	6407	13582	6488	74	32	13774	6525	13925	6574	74	31	13678	6427	13844	6524	0.0674612	0.0404155	0.0626925	0.0634324	0.0584015	0.0467677	0.0448101	0.0537422	0.0585004	0.05	1.08022
Plate01	STOP	5	7	MOH1	YBL049W	73	36	14002	6947	14062	7141	73	35	14016	6933	14132	7097	74	36	14040	7007	14174	7233	74	35	14026	6928	14100	7090	-0.0301788	-0.0142559	-0.0345291	-0.016526	-0.0123777	-0.00814343	-0.0195736	-0.0060746	-0.0238725	-0.01	-0.24441
Plate01	STOP	5	5	PIN4	YBL051C	73	40	14462	7468	14635	7618	73	39	14602	7646	14710	7746	74	40	14367	7419	14601	7640	74	39	14299	7541	14431	7660	-0.0527348	-0.0667909	-0.0601833	-0.0819541	-0.0586657	-0.0754254	-0.0600371	-0.0892173	-0.0654158	-0.07	-1.50164
Plate01	STOP	5	3	SAS3	YBL052C	73	44	14481	7303	14520	7427	73	43	14283	7248	14286	7450	74	44	14533	7266	14413	7295	74	43	15100	7507	14925	7578	-0.0315545	-0.0610896	-0.0195143	-0.015106	-0.0267206	-0.0379457	-0.0143786	0.000896134	-0.0318161	-0.02	-0.413928
Plate01	STOP	7	23	NA	YBL053W	77	4	11530	5537	11830	5680	77	3	11781	5594	12022	5722	78	4	12252	5905	12415	6033	78	3	11982	5745	12217	5884	-0.00812363	0.00835254	-0.00814472	-0.00163645	-0.0249697	-0.00339771	-0.0101761	-0.0104016	-0.00238807	-0.01	-0.259124
Plate01	STOP	7	21	NA	YBL054W	77	8	13321	6538	13248	6584	77	7	12178	5692	12326	5828	78	8	13375	6614	13394	6704	78	7	12934	6265	13022	6380	-0.0181328	0.0248671	-0.0243157	-0.00451722	-0.010318	0.0274755	-0.0191502	-0.000969775	-0.00552466	0	-0.0153764
Plate01	STOP	7	19	NA	YBL055C	77	12	13427	6774	13489	6944	77	11	13302	6730	13421	6930	78	12	13438	6841	13520	6945	78	11	13313	6759	13453	6944	-0.0590684	-0.0644081	-0.055634	-0.0632863	-0.044542	-0.050618	-0.0562446	-0.0549841	-0.0605992	-0.05	-1.09371
Plate01	STOP	7	17	PTC3	YBL056W	77	16	13427	6771	13150	6758	77	15	13184	6647	13032	6644	78	16	13366	6808	13310	6877	78	15	13496	6814	13385	6890	-0.0638579	-0.055979	-0.0674973	-0.0610866	-0.0439578	-0.0482867	-0.0582781	-0.0442826	-0.0621052	-0.05	-1.03231
Plate01	STOP	7	15	PTH2	YBL057C	77	20	13457	6699	13525	6856	77	19	13834	6863	13845	6990	78	20	13618	6867	13675	7049	78	19	13899	6920	13860	7082	-0.0381939	-0.0266302	-0.0571055	-0.042061	-0.0263682	-0.0150815	-0.040439	-0.0187243	-0.0409977	-0.03	-0.533008
Plate01	STOP	7	13	NA	YBL059W	77	24	13383	6853	13487	6977	77	23	12952	6632	13087	6817	78	24	13509	6971	13745	7198	78	23	13165	6777	13285	6977	-0.0655005	-0.082784	-0.0764809	-0.0893197	-0.0649786	-0.073238	-0.0728777	-0.0760225	-0.0785213	-0.07	-1.52164
Plate01	STOP	7	11	NA	YBL060W	77	28	13653	6509	13647	6521	77	27	13626	6521	13680	6583	78	28	13623	6519	13732	6610	78	27	13631	6525	13695	6561	0.0413616	0.0328474	0.0335078	0.0389452	0.0341978	0.0286672	0.0287251	0.0284363	0.0366655	0.03	0.636568
Plate01	STOP	7	9	SKT5	YBL061C	77	32	14017	7088	14162	7267	77	31	13802	6973	13902	7109	78	32	13968	6984	14025	7117	78	31	14080	7166	14096	7310	-0.0420258	-0.042288	-0.0299036	-0.0571197	-0.0374006	-0.0397622	-0.0232157	-0.0449925	-0.0428343	-0.04	-0.770263
Plate01	STOP	7	7	NA	YBL062W	77	36	14237	6638	14511	6799	77	35	14437	6892	14684	6983	78	36	14711	7121	14847	7292	78	35	14203	6849	14401	7074	0.0836659	0.0672384	0.0275256	0.0196479	0.0738867	0.0458159	0.0314213	0.0286871	0.0495195	0.04	0.953478
Plate01	STOP	7	5	KIP1	YBL063W	77	40	14033	6972	13995	7115	77	39	13932	7021	13961	7171	78	40	14545	7371	14540	7482	78	39	14279	7221	14271	7355	-0.0329034	-0.0470185	-0.0391332	-0.0458312	-0.0137	-0.0342504	-0.0323043	-0.0333988	-0.0412216	-0.03	-0.602134
Plate01	STOP	7	3	PRX1	YBL064C	77	44	14307	7283	14460	7425	77	43	13965	7112	14015	7289	78	44	14484	7393	14547	7489	78	43	14339	7353	14332	7582	-0.0376863	-0.0623883	-0.0396138	-0.0792143	-0.0417762	-0.0476774	-0.0427935	-0.0511002	-0.0547257	-0.05	-0.97157
Plate01	STOP	9	23	NA	YBL065W	81	4	13218	6991	13314	7079	81	3	13526	7008	13543	7014	82	4	13249	7143	13190	7234	82	3	13189	6800	13301	6867	-0.104848	-0.0658815	-0.14794	-0.0666668	-0.110716	-0.0779189	-0.13549	-0.0776254	-0.0963341	-0.1	-2.12929
Plate01	STOP	9	21	SEF1	YBL066C	81	8	14236	7146	14210	7076	81	7	14329	7389	14270	7335	82	8	14063	7134	14034	7010	82	7	14360	7405	14396	7413	-0.00170992	-0.0423561	-0.0090226	-0.042505	-0.0241553	-0.0587125	-0.0409115	-0.0582628	-0.0238984	-0.05	-0.964651
Plate01	STOP	9	19	UBP13	YBL067C	81	12	14004	6901	13777	6867	81	11	13400	6611	13391	6682	82	12	13829	6966	13757	7024	82	11	13723	6792	13594	6899	-0.0111548	-0.0203851	-0.0430322	-0.0383324	-0.00334185	-0.0156212	-0.0353825	-0.0139135	-0.0282261	-0.02	-0.361505
Plate01	STOP	9	17	PRS4	YBL068W	81	16	13617	6477	13791	6584	81	15	13320	6201	13460	6255	82	16	13368	6377	13577	6512	82	15	13181	6129	13431	6296	0.0454268	0.0736776	0.035023	0.0617699	0.0365339	0.058891	0.0279377	0.0575657	0.0539743	0.05	0.9594
Plate01	STOP	9	15	AST1	YBL069W	81	20	13454	6647	13565	6754	81	19	13600	6640	13621	6691	82	20	13735	6747	13824	6800	82	19	13149	6219	13239	6246	-0.013954	0.00478763	0.00703974	0.0492679	-0.016455	0.00185963	-0.00376353	0.0347003	0.0117853	0	0.0869502
Plate01	STOP	9	13	NA	YBL070C	81	24	13404	6429	13363	6535	81	23	13532	6476	13547	6480	82	24	13858	6740	13835	6776	82	23	13755	6666	13855	6658	0.00527913	0.0379375	0.0129172	0.0381535	0.0215209	0.0268994	0.011552	0.0144597	0.0235718	0.02	0.39488
Plate01	STOP	9	11	NA	YBL071C	81	28	14224	7184	14372	7345	81	27	14183	7124	14313	7304	82	28	14775	7381	14888	7594	82	27	14661	7449	14810	7636	-0.0329782	-0.03206	-0.0217744	-0.0372785	-0.0325342	-0.0258401	-0.00988204	-0.0341431	-0.0310228	-0.03	-0.542477
Plate01	STOP	9	9	RPS8A	YBL072C	81	32	12045	5139	12254	5331	81	31	NA	1662	NA	1464	82	32	13717	6075	14041	6286	82	31	14127	6301	14458	6555	0.129407	NA	0.134222	0.125771	0.140428	NA	0.132076	0.1305	0.1298	0.13	2.84867
Plate01	STOP	9	7	SSA3	YBL075C	81	36	14614	7329	14678	7439	81	35	14553	7398	14656	7523	82	36	14812	7476	14783	7596	82	35	14612	7430	14721	7552	-0.0167375	-0.0339113	-0.0331818	-0.0320724	-0.017334	-0.0363524	-0.0231939	-0.0358867	-0.0289757	-0.03	-0.597434
Plate01	STOP	9	5	ATG8	YBL078C	81	40	12974	6034	13253	6177	81	39	13700	6601	13888	6753	82	40	12741	5881	12951	6012	82	39	12314	5614	12662	5738	0.0653556	0.0233961	0.0637386	0.0879021	0.0528501	0.0211066	0.0574046	0.0629805	0.0600981	0.05	1.0305
Plate01	STOP	9	3	NUP170	YBL079W	81	44	11087	5188	11360	5293	81	43	11185	5264	11448	5327	82	44	11580	5492	11769	5545	82	43	11184	5278	11177	5375	0.0158347	0.0202821	0.0141897	-0.0299318	-0.00583517	-0.00990441	-0.00759982	-0.0134062	0.00509365	-0.01	-0.194456
Plate01	STOP	11	23	NA	YBL081W	85	4	12012	5698	12185	5788	85	3	12370	5926	12422	6032	86	4	12520	6044	12554	6063	86	3	12632	6046	12811	6073	0.015277	-0.00703156	0.0032123	0.0333777	0.00415117	0.000510978	-0.0058344	0.00788484	0.0112089	0	0.0359091
Plate01	STOP	11	21	RHK1	YBL082C	85	8	12458	5904	12588	5966	85	7	12309	5900	12376	5974	86	8	12426	5912	12519	6013	86	7	12369	5910	12403	5967	0.0283396	-0.000495562	0.0094474	0.00449508	0.0166087	-0.00168341	0.0107623	0.0038767	0.0104466	0.01	0.157043
Plate01	STOP	11	19	NA	YBL083C	85	12	12878	6383	12922	6514	85	11	12755	6346	12918	6481	86	12	12743	6376	12879	6494	86	11	12664	6251	12721	6407	-0.0437368	-0.0376333	-0.0450337	-0.047139	-0.0321846	-0.0397589	-0.0474004	-0.0314327	-0.0433857	-0.04	-0.798917
Plate01	STOP	11	17	BOI1	YBL085W	85	16	12975	6391	13162	6487	85	15	13071	6448	13207	6574	86	16	13481	6683	13682	6790	86	15	13141	6426	13300	6567	-0.0091501	-0.0210648	-0.00733354	-0.00856333	-0.0219749	-0.0219637	-0.020424	-0.00907082	-0.0115279	-0.02	-0.388933
Plate01	STOP	11	15	NA	YBL086C	85	20	14370	6879	14392	6904	85	19	13932	6676	13972	6796	86	20	14430	6825	14317	6820	86	19	13755	6706	13756	6785	0.0506051	0.0246091	0.058433	0.00214406	0.0410883	0.0324895	0.0580462	0.00656277	0.0339478	0.03	0.732833
Plate01	STOP	11	13	RPL23A	YBL087C	85	24	13979	6556	14111	6648	85	23	14735	6877	14630	6921	86	24	14326	6831	14405	6887	86	23	14788	6941	14880	7004	0.0690207	0.07317	0.0552601	0.0841053	0.0617104	0.0804726	0.0456149	0.0736976	0.070389	0.07	1.38648
Plate01	STOP	11	11	TEL1	YBL088C	85	28	13891	6930	14128	7119	85	27	13855	6939	14069	7135	86	28	13312	6598	13563	6799	86	27	13210	6492	13535	6697	-0.0187646	-0.0282926	-0.0228576	-0.00639366	-0.0215366	-0.0273046	-0.023382	-0.0142129	-0.0190771	-0.02	-0.457858
Plate01	STOP	11	9	AVT5	YBL089W	85	32	13733	6863	13945	7014	85	31	13543	6802	13766	6960	86	32	13736	6809	13928	6901	86	31	14167	7154	14360	7220	-0.0197867	-0.0300158	-0.000429804	-0.0116923	-0.0265259	-0.036514	-0.0157373	-0.0331912	-0.0154812	-0.03	-0.593201
Plate01	STOP	11	7	MAP2	YBL091C	85	36	14064	6530	14349	6667	85	35	14415	6755	14609	6840	86	36	14597	6938	14779	7086	86	35	14439	6802	14568	6879	0.0916697	0.086369	0.0580973	0.074486	0.076446	0.0701151	0.0540931	0.0635011	0.0776555	0.07	1.40057
Plate01	STOP	11	5	SCS22	YBL091C-A	85	40	14162	6863	14230	6975	85	39	14175	6818	14283	6924	86	40	14491	7096	14634	7191	86	39	14379	7082	14561	7154	0.0193705	0.0348472	0.0232627	0.0222082	0.0214722	0.031629	0.0127607	0.00335299	0.0249222	0.02	0.367224
Plate01	STOP	11	3	NA	YBL094C	85	44	15305	7723	15529	7922	85	43	15301	7730	15473	7981	86	44	15889	8110	16101	8362	86	43	15341	7771	15606	7932	-0.0122306	-0.0277248	-0.0283763	-0.00622644	-0.0166882	-0.0183144	-0.0259325	-0.0214736	-0.0186395	-0.02	-0.43651
Plate01	STOP	13	23	NA	YBL095W	89	4	12611	6360	12670	6485	89	3	12724	6468	12688	6572	90	4	12751	6346	12789	6434	90	3	12721	6393	12728	6484	-0.0692115	-0.0842487	-0.0441223	-0.0617576	-0.0605877	-0.0684625	-0.0402547	-0.053606	-0.064835	-0.06	-1.18129
Plate01	STOP	13	21	NA	YBL096C	89	8	12444	6118	12570	6209	89	7	12265	5993	12260	6085	90	8	12415	6003	12504	6100	90	7	12580	6112	12506	6085	-0.0254989	-0.0392605	-0.0110052	-0.00757151	-0.0312866	-0.0275997	-0.0104087	-0.0127537	-0.020834	-0.02	-0.4346
Plate01	STOP	13	19	BNA4	YBL098W	89	12	12750	6229	12689	6249	89	11	12604	6130	12491	6126	90	12	12962	6268	12852	6286	90	11	12792	6135	12585	6101	-0.0188046	-0.0181554	-0.0061461	-0.000924244	-0.0161256	-0.013547	0.00182344	0.00887172	-0.0110076	0	-0.10027
Plate01	STOP	13	17	NA	YBL100C	89	16	13459	6813	13517	6958	89	15	13544	6915	13604	7076	90	16	13276	6714	13400	6844	90	15	13020	6558	13093	6721	-0.0584292	-0.070315	-0.0505704	-0.0635811	-0.048387	-0.0581663	-0.0505547	-0.050282	-0.0607239	-0.05	-1.09902
Plate01	STOP	13	15	ECM21	YBL101C	89	20	13156	6637	13113	6718	89	19	12914	6435	12904	6547	90	20	12947	6545	12984	6638	90	19	13256	6685	13246	6747	-0.0605835	-0.0525114	-0.0606515	-0.0502262	-0.0496499	-0.0383811	-0.0565377	-0.0472261	-0.0559932	-0.05	-1.01635
Plate01	STOP	13	13	SFT2	YBL102W	89	24	13698	6678	13746	6832	89	23	13830	6744	13946	6800	90	24	13793	6730	13756	6775	90	23	13654	6656	13794	6818	-0.00802711	0.0209016	0.00407163	0.000155344	0.00558402	0.00760533	0.00616134	0.00489704	0.00427536	0.01	0.12886
Plate14	STOP	12	2	RTG3	YBL103C	23	46	16182	16364	16042	16980	23	45	16244	16317	16161	16460	24	46	16968	16760	16871	16738	24	45	16870	16163	17002	16723	-0.0943483	-0.0461126	0.010245	0.0248355	-0.0357222	-0.025797	0.0179192	0.0502067	-0.0263451	0	0.0302793
Plate01	STOP	13	11	RTG3	YBL103C	89	28	13898	7048	14250	7286	89	27	13517	6639	13802	6921	90	28	13312	6412	13908	6747	90	27	13827	6836	14240	6982	-0.0357353	-0.0185436	0.0268291	0.0191598	-0.0431525	-0.00754085	0.0141532	-0.0106537	-0.00207249	-0.01	-0.249841
Plate01	STOP	13	9	NA	YBL104C	89	32	13057	6383	13313	6604	89	31	12859	6275	13050	6474	90	32	13307	6536	13427	6667	90	31	13274	6498	13351	6612	-0.0143314	-0.0200979	-0.0132086	-0.0113965	-0.0103965	-0.0122443	-0.0115693	-0.00781954	-0.0147586	-0.01	-0.222466
Plate01	STOP	13	7	SRO77	YBL106C	89	36	14895	6954	15158	7090	89	35	14646	6916	14741	7073	90	36	15006	6990	14835	7011	90	35	15211	7160	15377	7326	0.0970519	0.0564749	0.0780374	0.0762518	0.0823822	0.0635292	0.0869895	0.0757982	0.076954	0.08	1.63669
Plate01	STOP	13	5	NA	YBL107C	89	40	14876	7422	14904	7571	89	39	15353	7770	15370	7960	90	40	15692	7955	15478	7936	90	39	15526	7823	15443	7855	-0.0160829	-0.0345956	-0.0196933	-0.00955988	-0.00680655	-0.0201019	-0.0186523	-0.0121679	-0.0199829	-0.01	-0.305684
Plate01	STOP	13	3	NTH2	YBR001C	89	44	15429	7608	15649	7777	89	43	15587	7863	15724	8006	90	44	15883	7893	15903	8064	90	43	15434	7803	15560	8003	0.0243226	-0.00690957	0.00101161	-0.0226842	0.0159702	-0.0130954	0.0104422	-0.0177878	-0.00106487	0	-0.0233722
Plate01	STOP	15	23	RCR1	YBR005W	93	4	11918	6028	11918	6130	93	3	11793	5958	11815	6072	94	4	11567	5749	11535	5794	94	3	12160	6167	12224	6304	-0.0939372	-0.0955986	-0.074124	-0.0895873	-0.0808617	-0.0826447	-0.0678054	-0.0783182	-0.0883118	-0.08	-1.64097
Plate01	STOP	15	21	UGA2	YBR006W	93	8	12750	6318	12659	6391	93	7	12257	5964	12403	6113	94	8	12647	6161	12813	6261	94	7	12690	6172	12697	6298	-0.0516639	-0.0266848	-0.00581708	-0.0279118	-0.0346114	-0.0223685	-0.0146983	-0.0116362	-0.0280194	-0.02	-0.44131
Plate01	STOP	15	19	DSF2	YBR007C	93	12	13630	6826	13732	6948	93	11	13683	6984	13775	7179	94	12	12861	6398	13042	6553	94	11	13314	6575	13375	6681	-0.031656	-0.069583	-0.03683	-0.0220813	-0.0311468	-0.0553608	-0.0373367	-0.0185572	-0.0400376	-0.04	-0.754522
Plate01	STOP	15	17	FLR1	YBR008C	93	16	12296	5914	12303	6007	93	15	12394	6017	12338	6173	94	16	13282	6439	13440	6596	94	15	12965	6134	13022	6169	-0.0170407	-0.0476715	0.00227501	0.0390854	-0.00642884	-0.0161174	0.00509241	0.0303619	-0.00583794	0	0.0687504
Plate01	STOP	15	15	HHF1	YBR009C	93	20	14526	6733	14590	6848	93	19	14119	6653	14338	6791	94	20	15036	7198	15157	7371	94	19	14595	6945	14803	7112	0.0827878	0.0663258	0.0456306	0.05582	0.0863965	0.0578971	0.0508286	0.0525368	0.0626411	0.06	1.31313
Plate01	STOP	15	13	HHT1	YBR010W	93	24	15135	7146	15360	7373	93	23	14866	6733	14977	6852	94	24	15172	7056	15481	7312	94	23	15570	7276	15719	7437	0.0660624	0.123169	0.0893135	0.0906614	0.0706863	0.122403	0.0914413	0.0901497	0.0923015	0.09	1.98645
Plate01	STOP	15	11	NA	YBR012C	93	28	14813	7243	14961	7418	93	27	14482	6925	14592	7011	94	28	14852	7174	14874	7277	94	27	14167	6779	14333	6833	0.0168771	0.0521054	0.0330877	0.0576956	0.0193856	0.0443002	0.0362687	0.0383541	0.0399414	0.03	0.73348
Plate01	STOP	15	9	NA	YBR013C	93	32	15409	7694	15423	7830	93	31	14939	7212	14731	7184	94	32	15775	7837	15782	7972	94	31	15324	7612	15471	7774	-0.00733594	0.0349061	0.00447953	0.00704181	-0.00122025	0.038224	0.00971323	0.0047844	0.00977286	0.01	0.273328
Plate01	STOP	15	7	NA	YBR014C	93	36	15504	7399	15756	7500	93	35	15720	7677	15961	7865	94	36	14631	6801	14874	6956	94	35	16150	7626	16432	7786	0.0831303	0.0400016	0.0925208	0.0985807	0.0610248	0.0323694	0.0842555	0.0826624	0.0785583	0.07	1.3802
Plate01	STOP	15	5	MNN2	YBR015C	93	40	15369	7463	15498	7638	93	39	15130	7300	15462	7447	94	40	15340	7133	15727	7259	94	39	15156	7122	15735	7326	0.0332047	0.0631707	0.123563	0.112186	0.0359698	0.0415657	0.0939037	0.0773377	0.0830313	0.06	1.31905
Plate01	STOP	15	3	NA	YBR016W	93	44	14930	7356	15239	7570	93	43	14367	6982	14742	7114	94	44	13834	6747	14257	6931	94	43	14947	7338	15178	7480	0.0187961	0.0489726	0.0306544	0.0283759	0.0107777	0.020997	0.0074697	0.0158226	0.0316997	0.01	0.292229
Plate01	STOP	2	18	GAL1	YBR020W	67	14	11121	5002	10689	5010	67	13	10862	4989	10644	5038	68	14	NA	4589	NA	4788	68	13	10807	4948	10412	4928	-0.0146876	-0.0285472	NA	-0.0373304	0.0450879	0.00991551	NA	0.0119504	-0.0268551	0.02	0.473543
Plate14	STOP	10	22	NA	YBR020W	19	6	7252	5065	7657	5228	19	5	7275	5309	7989	5575	20	6	7160	4990	7563	5100	20	5	6399	4611	6942	4748	0.0619049	0.0532573	0.0719478	0.0183308	0.0852742	0.0310464	0.083373	0.000644012	0.0513602	0.05	0.323347
Plate01	STOP	2	16	POA1	YBR022W	67	18	13679	6462	13749	6562	67	17	14076	6570	13959	6634	68	18	13248	6280	13191	6389	68	17	13457	6347	13448	6468	0.0449701	0.0546799	0.0141181	0.0287345	0.046717	0.0697185	0.033789	0.0445672	0.0356256	0.05	1.03289
Plate01	STOP	2	14	CHS3	YBR023C	67	22	13843	6804	13808	6906	67	21	13097	6189	13464	6273	68	22	13418	6515	13549	6606	68	21	13380	6489	13443	6584	-0.0150189	0.0704169	0.0130811	0.00500057	-0.00263842	0.0347502	0.00571539	0.00650899	0.0183699	0.01	0.235346
Plate01	STOP	2	12	SCO2	YBR024W	67	26	14866	7221	14724	7296	67	25	14102	6819	14024	6779	68	26	13950	6590	13865	6597	68	25	14066	6836	13948	6851	0.0137713	0.0337445	0.0513107	0.0113511	0.0289817	0.0233825	0.0516324	0.0160948	0.0275444	0.03	0.636913
Plate01	STOP	2	10	NA	YBR025C	67	30	14672	6688	14710	6766	67	29	13763	6184	13794	6174	68	30	13173	5832	13239	5852	68	29	14459	6609	14472	6671	0.111482	0.129493	0.133636	0.104337	0.110878	0.114073	0.121232	0.103841	0.119737	0.11	2.38583
Plate01	STOP	2	6	NA	YBR027C	67	38	14147	6866	14066	6931	67	37	14001	6880	14081	6958	68	38	13771	6770	13710	6832	68	37	13459	6461	13369	6550	0.00942034	0.00600265	-0.0121655	0.00300543	0.0192407	0.000365198	-0.00416553	0.0214433	0.00156572	0.01	0.195841
Plate01	STOP	2	4	NA	YBR028C	67	42	14047	6787	14105	6848	67	41	14078	6943	14210	7058	68	42	13339	6459	13323	6528	68	41	13875	6824	13867	6913	0.0295663	0.00163403	0.0019256	-0.00962275	0.023518	-0.00317893	0.00776455	-0.00291584	0.0058758	0.01	0.133843
Plate01	STOP	2	2	NA	YBR030W	67	46	13790	6944	14089	7174	67	45	14009	6874	14341	7109	68	46	13731	6838	14024	6978	68	45	13219	6543	13502	6729	-0.0332173	0.00660183	-0.00414652	-0.0164713	-0.0355955	0.00241279	-0.0219261	-0.0234081	-0.0118083	-0.02	-0.415879
Plate01	STOP	4	22	RPL4A	YBR031W	71	6	12589	6022	12753	6188	71	5	12847	6153	12999	6297	72	6	12800	6167	12848	6237	72	5	12747	6187	12763	6312	0.00189459	0.00966271	0.00349483	-0.0225419	0.00762639	0.0118574	0.00309417	-0.00769198	-0.00187244	0	0.0792352
Plate01	STOP	4	20	NA	YBR032W	71	10	12966	5682	13161	5833	71	9	12638	5494	12921	5617	72	10	13176	5913	13448	6103	72	9	12564	5517	12831	5651	0.128422	0.147696	0.104189	0.128756	0.129809	0.132308	0.103678	0.117542	0.127266	0.12	2.56242
Plate01	STOP	4	18	EDS1	YBR033W	71	14	12520	5848	12467	5875	71	13	12505	5719	12548	5735	72	14	12590	5905	12574	5931	72	13	12477	5869	12547	5933	0.0327294	0.0741057	0.0341533	0.0302881	0.0368358	0.0637234	0.0331667	0.0267225	0.0428191	0.04	0.850839
Plate01	STOP	4	16	HMT1	YBR034C	71	18	13591	6486	13634	6553	71	17	13413	6667	13454	6827	72	18	13514	6508	13592	6601	72	17	13771	6761	13781	6822	0.0334742	-0.0409698	0.0190804	-0.0020993	0.0317064	-0.0251986	0.0183302	-0.00240752	0.00237135	0.01	0.119227
Plate01	STOP	4	14	CSG2	YBR036C	71	22	NA	2804	NA	2889	71	21	NA	2970	NA	3180	72	22	NA	2855	NA	2993	72	21	12718	5614	12943	5733	NA	NA	NA	0.124095	NA	NA	NA	0.114573	0.124095	0.11	2.42965
Plate01	STOP	4	12	FIG1	YBR040W	71	26	13975	6770	13929	6819	71	25	13862	6674	13976	6765	72	26	13895	6611	13899	6648	72	25	13801	6619	13926	6671	0.0153277	0.0310409	0.0451241	0.0436762	0.0188156	0.0250053	0.0412486	0.0290237	0.0337922	0.03	0.605118
Plate01	STOP	4	10	FAT1	YBR041W	71	30	14582	6852	14454	6942	71	29	14179	6765	14202	6839	72	30	14898	7088	14657	7192	72	29	14376	6737	14356	6830	0.0501632	0.0420856	0.0255427	0.0607958	0.0691007	0.0424149	0.0571905	0.0694327	0.0446468	0.06	1.26266
Plate01	STOP	4	8	NA	YBR042C	71	34	12800	5909	12974	5989	71	33	12724	5840	12851	5916	72	34	13373	6258	13514	6354	72	33	13204	6191	13311	6231	0.0715192	0.0721793	0.0596226	0.0609997	0.0585954	0.0643378	0.0531931	0.047186	0.0660802	0.06	1.18407
Plate01	STOP	4	6	QDR3	YBR043C	71	38	14014	6664	14094	6796	71	37	13817	6551	13944	6627	72	38	13906	6744	13985	6822	72	37	13982	6746	14034	6846	0.0383175	0.0543613	0.0210795	0.0219965	0.0440443	0.0444568	0.016173	0.0242976	0.0339387	0.03	0.683986
Plate01	STOP	4	4	TCM62	YBR044C	71	42	14378	6733	14583	6806	71	41	14479	6822	14727	6881	72	42	14616	6993	14795	7085	72	41	14561	6861	14779	7023	0.0901054	0.0911709	0.0599806	0.0698512	0.0704373	0.0639074	0.0455891	0.0651134	0.077777	0.06	1.29928
Plate01	STOP	4	2	GIP1	YBR045C	71	46	14101	6993	14106	7070	71	45	13516	6624	13640	6650	72	46	14560	7378	14610	7488	72	45	13645	6642	13690	6680	-0.0121494	0.0150104	-0.0326728	0.0149202	-0.0101671	-0.00467845	-0.0319823	0.00664013	-0.00372293	-0.01	-0.212702
Plate01	STOP	6	22	ZTA1	YBR046C	75	6	12019	5827	12198	5956	75	5	12112	5888	12238	6035	76	6	12685	6307	12746	6428	76	5	12267	6029	12429	6118	-0.0197614	-0.031492	-0.0482621	-0.024401	-0.0236898	-0.0247901	-0.0404252	-0.0350857	-0.0309791	-0.03	-0.656929
Plate01	STOP	6	20	FMP23	YBR047W	75	10	13225	6291	13184	6382	75	9	12821	6110	12902	6151	76	10	13210	6344	13093	6412	76	9	12590	5876	12539	5933	0.0146996	0.0281409	-0.0023811	0.0292701	0.028759	0.017771	0.0159954	0.039537	0.0174324	0.03	0.541343
Plate01	STOP	6	18	RPS11B	YBR048W	75	14	13805	6536	13997	6625	75	13	12716	5887	12854	5950	76	14	13365	6311	13639	6359	76	13	13511	6425	13668	6543	0.0607458	0.0651524	0.073191	0.0394049	0.046116	0.0529604	0.0412122	0.0348432	0.0596235	0.04	0.928673
Plate01	STOP	6	16	REG2	YBR050C	75	18	13447	6535	13410	6646	75	17	13138	6374	13163	6445	76	18	13226	6430	13254	6510	76	17	13147	6223	13156	6305	-0.0111011	-0.000588871	-0.00270963	0.0270826	0.00508023	0.00120392	0.00027232	0.0336205	0.00317074	0.01	0.213299
Plate01	STOP	6	14	NA	YBR051W	75	22	13873	6991	13772	7079	75	21	13654	6840	13651	6954	76	22	13711	6948	13783	7044	76	21	13728	6904	13724	7005	-0.051535	-0.042115	-0.0437826	-0.0432695	-0.0351805	-0.0311035	-0.0453245	-0.0349776	-0.0451755	-0.04	-0.776704
Plate01	STOP	6	12	NA	YBR052C	75	26	14047	6735	13891	6723	75	25	13605	6657	13621	6717	76	26	13730	6630	13727	6693	76	25	13599	6598	13666	6648	0.0295567	-0.000273895	0.0166465	0.0184132	0.033702	-0.000934351	0.0187544	0.0101035	0.0160856	0.02	0.326994
Plate01	STOP	6	10	NA	YBR053C	75	30	13880	6969	13956	7037	75	29	13870	6968	13866	7057	76	30	13966	7110	14001	7221	76	29	13623	6844	13662	6964	-0.0228369	-0.0367438	-0.0516433	-0.0427247	-0.0302133	-0.0311467	-0.0471921	-0.0354304	-0.0384872	-0.04	-0.762903
Plate01	STOP	6	8	YRO2	YBR054W	75	34	13901	6621	14066	6734	75	33	13998	6739	14049	6793	76	34	14124	6772	14272	6819	76	33	13960	6689	14148	6800	0.0471737	0.0338536	0.0536674	0.0435747	0.0399294	0.027458	0.0349805	0.0330583	0.0445673	0.03	0.7182
Plate01	STOP	6	6	NA	YBR056W	75	38	13870	6263	14060	6349	75	37	14168	6718	14405	6803	76	38	13968	6391	14187	6531	76	37	14319	6779	14547	6857	0.123368	0.0713532	0.100704	0.0764213	0.109608	0.0504402	0.0940718	0.0549953	0.0929618	0.08	1.6389
Plate01	STOP	6	4	MUM2	YBR057C	75	42	12116	6027	12347	6164	75	41	12019	5960	12161	6118	76	42	12289	6201	12549	6333	76	41	12279	6177	12594	6346	-0.0446252	-0.059174	-0.0537389	-0.0506985	-0.0543805	-0.0527638	-0.068673	-0.0649376	-0.0520591	-0.06	-1.27588
Plate01	STOP	6	2	UBP14	YBR058C	75	46	14241	7167	14538	7399	75	45	14246	7192	14574	7423	76	46	14639	7417	14847	7566	76	45	14347	7202	14513	7380	-0.0246322	-0.0250297	-0.0211967	-0.0239385	-0.0275216	-0.0316198	-0.0306872	-0.0225148	-0.0236993	-0.03	-0.595189
Plate01	STOP	8	22	AKL1	YBR059C	79	6	12188	5358	12316	5446	79	5	11889	5268	12153	5443	80	6	11450	4939	11698	5076	80	5	11794	5128	11997	5254	0.110352	0.0895951	0.116238	0.113635	0.106283	0.0878702	0.108493	0.109104	0.107455	0.1	2.18295
Plate01	STOP	8	20	TRM7	YBR061C	79	10	12700	6273	12749	6412	79	9	12426	6165	12426	6236	80	10	12260	6048	12276	6188	80	9	12455	6164	12518	6336	-0.0446567	-0.0494601	-0.0588371	-0.0582875	-0.0315128	-0.0435134	-0.040065	-0.039602	-0.0528103	-0.04	-0.819679
Plate14	STOP	10	20	TRM7	YBR061C	19	10	9298	7402	9745	7541	19	9	9177	7177	9631	7510	20	10	9264	7490	9517	7538	20	9	9228	7309	9616	7293	0.0145631	-7.25e-05	-0.0244733	0.0329986	0.011262	0.0287265	-0.00955496	0.0148427	0.00575397	0.01	0.0887768
Plate01	STOP	8	18	NA	YBR062C	79	14	12905	6097	12960	6139	79	13	12953	6185	13078	6270	80	14	13018	6152	13086	6227	80	13	13097	6423	13222	6545	0.0378053	0.0248604	0.0347544	-0.0135146	0.0308903	0.0181097	0.0330013	-0.013746	0.0209764	0.02	0.362137
Plate01	STOP	8	16	NA	YBR063C	79	18	13005	6631	12959	6713	79	17	13080	6645	13089	6769	80	18	12951	6536	12845	6558	80	17	13101	6663	13077	6791	-0.0783211	-0.0733347	-0.0619627	-0.0790139	-0.0666147	-0.0603397	-0.0542487	-0.0613706	-0.0731581	-0.06	-1.28552
Plate01	STOP	8	14	NA	YBR064W	79	22	13742	7011	13752	7099	79	21	13796	7020	13852	7113	80	22	13922	7093	13931	7142	80	21	13938	7070	14047	7229	-0.0575212	-0.0486968	-0.0450843	-0.0479425	-0.0537622	-0.0493482	-0.0489204	-0.0428168	-0.0498112	-0.05	-1.03253
Plate01	STOP	8	12	ECM2	YBR065C	79	26	13253	6346	13281	6364	79	25	13323	6410	13388	6472	80	26	13655	6604	13708	6632	80	25	13288	6286	13326	6321	0.0299984	0.0208458	0.0264076	0.0441707	0.0207069	0.0158627	0.0153504	0.0372961	0.0303556	0.02	0.473247
Plate01	STOP	8	10	NRG2	YBR066C	79	30	13781	6691	13813	6777	79	29	13651	6614	13755	6746	80	30	13730	6697	13674	6676	80	29	13874	6826	13923	6905	0.0102127	0.00956216	0.0138539	-0.00175439	0.0124749	0.0128973	0.00548819	-0.0034163	0.0079686	0.01	0.145804
Plate01	STOP	8	8	TIP1	YBR067C	79	34	13856	6924	14002	7067	79	33	13707	6834	13649	6944	80	34	13920	7062	14005	7213	80	33	13981	7057	14089	7175	-0.023236	-0.0404636	-0.0497384	-0.0334003	-0.0243238	-0.0238867	-0.0433247	-0.0355763	-0.0367096	-0.03	-0.673472
Plate01	STOP	8	6	BAP2	YBR068C	79	38	13353	6804	13435	6878	79	37	12945	6514	13109	6636	80	38	13662	6801	13708	6903	80	37	13527	6745	13628	6825	-0.0529215	-0.045078	-0.025914	-0.0202949	-0.0590276	-0.0505639	-0.022631	-0.0272601	-0.0360521	-0.04	-0.845066
Plate01	STOP	8	4	TAT1	YBR069C	79	42	14208	7683	14342	7861	79	41	14405	7578	14590	7728	80	42	14690	7867	14828	8000	80	41	14591	7907	14719	8032	-0.125867	-0.0765059	-0.097116	-0.113908	-0.124092	-0.0843724	-0.104572	-0.121802	-0.103349	-0.11	-2.30469
Plate01	STOP	8	2	NA	YBR071W	79	46	14701	7290	14849	7402	79	45	14651	7002	14557	6990	80	46	16043	7938	15856	7998	80	45	15251	7561	15173	7668	0.00797391	0.0522751	0.00739302	-0.00502557	-0.00101125	0.0475855	0.0179746	0.00652936	0.0156541	0.02	0.377102
Plate01	STOP	10	22	HSP26	YBR072W	83	6	13069	6567	13033	6680	83	5	11775	5835	11817	5903	84	6	12459	6215	12399	6324	84	5	12539	6344	12527	6374	-0.0628884	-0.0591199	-0.0710394	-0.0648835	-0.0461669	-0.0582671	-0.0497912	-0.0663671	-0.0644828	-0.06	-1.169
Plate01	STOP	10	20	RDH54	YBR073W	83	10	13234	6638	13244	6709	83	9	13418	6467	13341	6521	84	10	13109	6483	13121	6558	84	9	13026	6510	13053	6632	-0.0431047	0.00546047	-0.0282477	-0.051076	-0.0405585	0.0154274	-0.0244793	-0.0399299	-0.029242	-0.02	-0.474313
Plate01	STOP	10	18	NA	YBR074W	83	14	13025	6333	13053	6390	83	13	13008	6399	12962	6425	84	14	13047	6336	13014	6408	84	13	13014	6445	12932	6519	-0.00277531	-0.0209709	-0.0111764	-0.0435058	-0.00398914	-0.0196022	-0.00194379	-0.0282446	-0.0196071	-0.01	-0.284752
Plate01	STOP	10	16	NA	YBR075W	83	18	13843	6965	13686	7104	83	17	13688	6935	13588	6989	84	18	13897	7025	13778	7137	84	17	13669	6927	13612	7042	-0.0660205	-0.0559784	-0.0615456	-0.0630823	-0.0336142	-0.0454653	-0.038925	-0.0461062	-0.0616567	-0.04	-0.869599
Plate14	STOP	10	18	NA	YBR075W	19	14	12929	10685	13749	11024	19	13	12600	10082	13167	10457	20	14	13133	10464	14071	10887	20	13	12773	10400	13523	10952	0.139198	0.127879	0.193449	0.118653	0.096382	0.124731	0.147966	0.109278	0.144795	0.12	0.743924
Plate01	STOP	10	14	ECM8	YBR076W	83	22	11645	5196	11952	5332	83	21	11248	5041	11310	5140	84	22	11917	5289	12067	5360	84	21	11629	5219	11863	5344	0.0888702	0.0455791	0.0976902	0.0739332	0.0718368	0.0538094	0.0866027	0.064014	0.0765182	0.07	1.46475
Plate01	STOP	10	12	SLM4	YBR077C	83	26	13958	6883	13931	7034	83	25	13429	6541	13462	6681	84	26	14137	6987	14064	7088	84	25	13348	6481	13381	6604	-0.0251007	-0.0118256	-0.0201771	-0.00626693	-0.00501045	0.00176963	-0.00505758	0.00436308	-0.0158426	0	-0.0205338
Plate14	STOP	2	6	ECM33	YBR078W	3	38	12592	11155	12757	11247	3	37	13392	11157	13595	11316	4	38	12247	10520	12597	10454	4	37	12295	11010	12757	11255	-0.0121315	0.0891632	0.0530398	-0.0129714	-0.000156298	0.102231	0.0254156	-0.0238479	0.029275	0.03	0.17707
Plate14	STOP	10	16	UBC4	YBR082C	19	18	9584	7719	10195	8218	19	17	9401	7783	9742	8205	20	18	9193	7470	9510	7779	20	17	9974	8299	10440	8704	-0.0143301	-0.0884429	-0.0639699	-0.0441128	0.00795864	-0.033831	-0.0187277	-0.0178734	-0.0527139	-0.02	-0.0742222
Plate01	STOP	10	10	UBC4	YBR082C	83	30	13344	6430	13452	6491	83	29	13892	6747	13823	6840	84	30	13592	6528	13630	6575	84	29	13932	6728	13891	6791	0.0245858	-0.000743901	0.0286413	0.0164002	0.0142573	0.0140105	0.0233337	0.0222336	0.0172208	0.02	0.391715
Plate01	STOP	10	8	TEC1	YBR083W	83	34	14321	6923	14407	7028	83	33	14883	7395	14967	7537	84	34	14709	7080	14767	7155	84	33	14700	7190	14785	7241	0.0288742	-0.00353783	0.0440619	0.0302264	0.0272979	-0.00118623	0.0389255	0.0173704	0.0249062	0.02	0.437157
Plate01	STOP	10	6	RPL19A	YBR084C-A	83	38	12760	6054	12895	6188	83	37	12312	5847	12472	6025	84	38	12318	5902	12421	6042	84	37	12194	5833	12378	5881	0.0195151	0.000875012	-0.00929679	0.0199634	0.0221729	0.0103547	-0.000956315	-0.00192157	0.00776417	0.01	0.157495
Plate01	STOP	10	4	MIS1	YBR084W	83	42	14335	7093	14402	7222	83	41	14339	7054	14469	7210	84	42	14554	7226	14586	7331	84	41	14617	7276	14698	7402	-0.0074728	0.00199952	-0.00729364	-0.00802465	-0.00347384	0.00430541	-0.00476141	-0.00729996	-0.00519789	0	-0.0592007
Plate14	STOP	10	14	AAC3	YBR085W	19	22	11153	8825	12151	9182	19	21	11304	9210	12143	9722	20	22	11616	9417	12717	9509	20	21	10941	8703	11643	9087	0.14677	0.0772849	0.181863	0.0871999	0.088153	0.0572343	0.0744829	0.0739845	0.12328	0.07	0.464816
Plate14	STOP	10	12	IST2	YBR086C	19	26	13411	10423	14168	11064	19	25	13160	10553	13956	11092	20	26	13277	10298	14081	11064	20	25	13002	10399	13696	11164	0.186193	0.157463	0.17567	0.117732	0.1876	0.141027	0.185652	0.138924	0.159265	0.16	1.00842
Plate01	STOP	10	2	NA	YBR090C	83	46	14856	7161	15076	7294	83	45	14057	6710	14262	6926	84	46	14273	6986	14354	7144	84	45	14455	7145	14614	7247	0.0511246	0.0321528	0.00156929	0.0109001	0.0391129	0.039735	0.0100287	-0.00027994	0.0239367	0.02	0.469964
Plate01	STOP	12	22	NA	YBR090C-A	87	6	11012	5285	11187	5359	87	5	10987	5296	11107	5413	88	6	10582	4998	10703	5080	88	5	10906	5212	11119	5321	-0.0247205	-0.0490207	-0.0298339	-0.0256684	-0.040224	-0.0465377	-0.0350256	-0.0384077	-0.0323109	-0.04	-0.848843
Plate01	STOP	12	20	PHO3	YBR092C	87	10	12972	6363	12945	6418	87	9	12803	6236	12804	6293	88	10	12602	6107	12571	6198	88	9	12928	6337	12960	6401	-0.0216395	-0.0135372	-0.0230799	-0.0163589	-0.0166014	-0.011022	-0.00891793	-0.0166183	-0.0186539	-0.01	-0.281464
Plate01	STOP	12	18	PHO5	YBR093C	87	14	13966	6791	14089	6892	87	13	13597	6608	13717	6760	88	14	13835	6725	13929	6811	88	13	13228	6375	13316	6497	0.0193879	0.00248569	0.0168634	0.00728602	0.0137097	0.00787822	0.011899	0.011762	0.0115057	0.01	0.240185
Plate01	STOP	12	16	NA	YBR094W	87	18	13143	6626	13170	6665	87	17	13364	6855	13513	7094	88	18	13131	6648	13227	6803	88	17	13320	6829	13506	7092	-0.043402	-0.0842197	-0.0632721	-0.0846674	-0.0490252	-0.0675882	-0.0548149	-0.0677406	-0.0688903	-0.06	-1.26747
Plate14	STOP	10	10	RXT2	YBR095C	19	30	6193	4988	6808	5072	19	29	6223	5227	6726	5357	20	30	6453	5315	7183	5374	20	29	6116	5091	6843	5154	-0.0952415	-0.182619	-0.0777575	-0.10652	-0.151656	-0.202877	-0.165031	-0.197762	-0.115534	-0.18	-1.06486
Plate01	STOP	12	14	RXT2	YBR095C	87	22	12022	5636	12227	5743	87	21	11727	5565	11949	5672	88	22	11525	5444	11687	5597	88	21	11927	5601	12110	5688	0.0308004	0.00977914	-0.00896424	0.0276907	0.0195221	-0.00413924	-0.0041004	0.0147799	0.0148265	0.01	0.138479
Plate01	STOP	12	12	MMS4	YBR098W	87	26	13932	7273	13902	7341	87	25	13822	7168	13700	7239	88	26	13713	7094	13719	7234	88	25	13770	7130	13791	7190	-0.0844499	-0.0890919	-0.0860047	-0.0697645	-0.0811489	-0.0741192	-0.0726659	-0.0729239	-0.0823277	-0.08	-1.59448
Plate01	STOP	12	10	NA	YBR099C	87	30	14189	6979	14295	7092	87	29	13691	6756	13835	6840	88	30	13614	6555	13739	6693	88	29	13845	6860	13917	6992	0.00469921	0.00062495	0.0180268	-0.0188347	0.00217912	-0.0105445	0.0204411	-0.0132616	0.00112906	0	-0.00595941
Plate01	STOP	12	8	NA	YBR100W	87	34	13790	6557	13738	6606	87	33	13843	6652	13934	6721	88	34	13910	6609	13996	6646	88	33	14106	6813	14198	6875	0.034988	0.0348238	0.0564978	0.034762	0.0401844	0.0272184	0.0433371	0.0249917	0.0402679	0.03	0.719819
Plate01	STOP	12	6	FES1	YBR101C	87	38	14647	6996	14702	7101	87	37	14393	6822	14556	6958	88	38	14936	7223	14962	7358	88	37	15019	7227	15157	7350	0.0471176	0.0581957	0.0277103	0.0494019	0.0483052	0.0546326	0.0358713	0.0436904	0.0456064	0.05	0.967729
Plate01	STOP	12	4	SIF2	YBR103W	87	42	11792	6440	12017	6653	87	41	11577	6300	11795	6499	88	42	11637	6309	11869	6516	88	41	11822	6455	12071	6641	-0.186465	-0.185873	-0.179281	-0.176996	-0.183297	-0.184126	-0.177737	-0.182278	-0.182154	-0.18	-3.85571
Plate01	STOP	12	2	YMC2	YBR104W	87	46	16130	8134	16187	8184	87	45	15713	7815	15838	8001	88	46	15836	7900	15824	7962	88	45	15417	7832	15516	7921	0.00867334	0.00513084	0.0102775	-0.0133639	-0.00708445	0.00751781	0.00471699	-0.024502	0.00267946	0	-0.102253
Plate01	STOP	14	22	VID24	YBR105C	91	6	11351	5367	11330	5494	91	5	11403	5454	11531	5541	92	6	11481	5458	11525	5585	92	5	11790	5632	11738	5691	-0.0355401	-0.017884	-0.0287672	-0.0231602	-0.0105779	-0.0236084	-0.0135386	-0.0108314	-0.0263379	-0.01	-0.310071
Plate01	STOP	14	20	PHO88	YBR106W	91	10	NA	NA	NA	NA	91	9	NA	NA	NA	NA	92	10	3758	846	3737	774	92	9	NA	NA	NA	NA	NA	NA	-0.0779112	NA	NA	NA	-0.0738795	NA	-0.0779112	-0.07	-1.56617
Plate01	STOP	14	18	IML3	YBR107C	91	14	12956	6400	13030	6533	91	13	12832	6260	12897	6303	92	14	13134	6270	13241	6385	92	13	12769	6348	12923	6446	-0.0343172	-0.00408978	0.0209339	-0.0299897	-0.0261271	-0.012448	0.0222309	-0.0384359	-0.0118657	-0.01	-0.290055
Plate01	STOP	14	16	NA	YBR108W	91	18	14046	6718	13809	6659	91	17	14063	6772	13929	6785	92	18	13857	6655	13605	6668	92	17	13682	6554	13519	6510	0.0327046	0.021866	0.00742243	0.0286469	0.0369354	0.0282254	0.0282053	0.0284589	0.02266	0.03	0.646102
Plate01	STOP	14	14	YSA1	YBR111C	91	22	13718	6863	13872	7008	91	21	12588	6014	12970	6149	92	22	13646	6651	13965	6870	92	21	13846	6919	14216	7117	-0.0269308	0.0369256	0.00964618	-0.00863361	-0.0282334	0.00922345	0.00496969	-0.0244928	0.00275184	-0.01	-0.203931
Plate01	STOP	14	12	NA	YBR113W	91	26	14139	7142	14404	7339	91	25	14504	7353	14533	7498	92	26	14125	7031	14219	7128	92	25	14386	7285	14482	7441	-0.0284141	-0.0427064	-0.0103307	-0.0381433	-0.0340281	-0.0333956	-0.0147238	-0.033612	-0.0298986	-0.03	-0.613296
Plate01	STOP	14	10	RAD16	YBR114W	91	30	14423	6924	14324	7036	91	29	14469	7082	14378	7167	92	30	14694	7234	14682	7284	92	29	14647	7204	14657	7269	0.0182974	-3.39e-05	0.0114656	0.0115119	0.0381454	0.0130377	0.00857607	0.00917763	0.0103103	0.02	0.36575
Plate14	STOP	12	22	LYS2	YBR115C	23	6	7241	6271	7201	6536	23	5	8553	7271	8510	7302	24	6	7833	6488	7923	6672	24	5	8022	6997	7994	7408	-0.314105	-0.172152	-0.180734	-0.293863	-0.186627	-0.102267	-0.10182	-0.158195	-0.240213	-0.14	-0.810084
Plate01	STOP	14	8	LYS2	YBR115C	91	34	NA	2264	NA	2323	91	33	NA	NA	NA	NA	92	34	4042	727	4017	651	92	33	NA	2969	NA	3186	NA	NA	0.20642	NA	NA	NA	0.201737	NA	0.20642	0.2	4.27785
Plate01	STOP	14	6	NA	YBR116C	91	38	14933	7215	15070	7341	91	37	15248	7530	15330	7654	92	38	14900	7261	14892	7285	92	37	15378	7525	15534	7683	0.0420179	0.0134458	0.033532	0.0290153	0.0370459	0.0117695	0.0251099	0.0257067	0.0295028	0.02	0.528461
Plate14	STOP	12	20	TEF2	YBR118W	23	10	13789	12860	13938	13038	23	9	12544	11639	12109	12245	24	10	12296	11129	12297	11555	24	9	12527	11321	12358	11864	-0.0341348	-0.201378	-0.106627	-0.129363	-0.0208564	-0.0583538	-0.0368626	-0.0268106	-0.117876	-0.04	-0.195863
Plate01	STOP	14	4	MUD1	YBR119W	91	42	15590	7623	15674	7792	91	41	16051	8132	16001	8380	92	42	15966	8049	15962	8273	92	41	15614	7753	15712	7952	0.0242403	-0.0408873	-0.0274577	0.000929372	0.0292176	-0.0142075	-0.00827927	0.00866469	-0.0107938	0	0.0819364
Plate01	STOP	14	2	GRS1	YBR121C	91	46	13514	6436	13798	6581	91	45	12940	5817	13357	6069	92	46	13842	6394	14035	6524	92	45	13668	6356	13899	6500	0.0468236	0.100642	0.085091	0.0745084	0.0329461	0.0962212	0.0792304	0.0671862	0.0767662	0.07	1.46115
Plate01	STOP	2	23	MRPL36	YBR122C	67	4	11626	5381	11875	5568	67	3	11462	5309	11771	5448	68	4	10772	4859	10951	4953	68	3	11186	5145	11506	5321	0.0233795	0.0368915	0.0392678	0.0299038	0.0247829	0.0189393	0.0293188	0.0191007	0.0323606	0.02	0.488755
Plate01	STOP	2	21	PTC4	YBR125C	67	8	13709	6681	13858	6839	67	7	13412	6633	13572	6782	68	8	13642	6791	13741	6885	68	7	13290	6471	13379	6581	0.00343635	-0.0185405	-0.0187061	-0.00195913	0.00624843	-0.0185865	-0.0229789	-0.000461206	-0.00894233	-0.01	-0.189328
Plate01	STOP	2	19	TPS1	YBR126C	67	12	14216	6524	14406	6535	67	11	13988	6337	14272	6457	68	12	13474	6120	13771	6202	68	11	13562	6070	13593	6148	0.124083	0.125022	0.120966	0.111685	0.0944832	0.107482	0.0942195	0.115216	0.120439	0.1	2.1811
Plate01	STOP	2	17	ATG14	YBR128C	67	16	13524	6190	13660	6300	67	15	12905	5672	12744	5714	68	16	12762	5707	12774	5834	68	15	13132	5954	13162	6063	0.0877535	0.103616	0.0806014	0.0785363	0.0851948	0.124577	0.0988749	0.0893919	0.0876267	0.1	2.11027
Plate01	STOP	2	15	OPY1	YBR129C	67	20	12759	5855	12914	5950	67	19	12306	5597	12597	5676	68	20	12942	6024	13010	6112	68	19	13037	6104	12930	6106	0.0725751	0.0936283	0.049637	0.0410919	0.0653875	0.0658368	0.0510914	0.045514	0.0642331	0.06	1.20802
Plate01	STOP	2	13	SHE3	YBR130C	67	24	13919	6983	13946	7131	67	23	13813	6900	13878	7115	68	24	13674	6797	13737	6919	68	23	13622	6746	13760	6922	-0.0413688	-0.0461139	-0.0256092	-0.0235382	-0.0285018	-0.0245735	-0.0204804	-0.0164968	-0.0341575	-0.02	-0.477028
Plate01	STOP	2	11	CCZ1	YBR131W	67	28	9767	4253	9814	4307	67	27	9397	3846	9673	3991	68	28	9836	4314	10041	4455	68	27	10074	4448	10336	4541	0.0296036	0.0971657	0.0266868	0.0514148	0.0315394	0.0881199	0.0259341	0.0282654	0.0512178	0.04	0.921926
Plate01	STOP	2	9	AGP2	YBR132C	67	32	14733	7338	14757	7473	67	31	14228	7137	14259	7281	68	32	14085	6984	14119	7121	68	31	13923	6985	13923	7138	-0.0143584	-0.033841	-0.0201354	-0.0452531	-0.00644373	-0.0233487	-0.0102237	-0.028434	-0.028397	-0.02	-0.362517
Plate01	STOP	2	7	NA	YBR134W	67	36	14343	7130	14217	7195	67	35	14429	7215	14342	7339	68	36	13671	6797	13514	6848	68	35	14084	6979	13992	7025	-0.0228462	-0.035179	-0.0379532	-0.0165435	-0.00954338	-0.0160878	-0.0208236	-0.0093829	-0.0281305	-0.01	-0.29566
Plate01	STOP	2	5	NA	YBR137W	67	40	13311	6153	13401	6165	67	39	12457	5761	12654	5875	68	40	14238	6694	14258	6691	68	39	13837	6624	13908	6649	0.0855168	0.0565077	0.0769362	0.0459498	0.0679746	0.0481494	0.0628734	0.032107	0.0662276	0.05	1.11936
Plate01	STOP	2	3	HDR1	YBR138C	67	44	13931	6884	13818	6951	67	43	14038	6911	14051	7065	68	44	13802	6786	13750	6825	68	43	13334	6533	13239	6612	-0.0223789	-0.0173675	-0.0062278	-0.0247331	-0.00822359	-0.00148209	-0.00377041	-0.0077798	-0.0176768	-0.01	-0.112347
Plate01	STOP	4	23	NA	YBR139W	71	4	12723	6127	12833	6275	71	3	12568	6067	12769	6200	72	4	12449	6098	12608	6270	72	3	12631	6170	12705	6314	-0.00622953	0.00138362	-0.0333373	-0.0301954	0.00199447	-0.00468002	-0.0264023	-0.0186029	-0.0170946	-0.01	-0.252475
Plate01	STOP	4	21	NA	YBR141C	71	8	12217	5724	12371	5846	71	7	11772	5539	12032	5581	72	8	12610	5943	12854	6108	72	7	11852	5575	12070	5682	0.0267353	0.0415612	0.0312838	0.0237253	0.0253799	0.00800132	0.0273869	0.0106062	0.0308264	0.02	0.378671
Plate01	STOP	4	19	NA	YBR144C	71	12	13437	6498	13389	6548	71	11	13044	6296	13024	6403	72	12	13279	6437	13310	6530	72	11	13024	6337	12981	6500	0.00577008	-0.00894396	-1.95e-05	-0.0337146	0.0113717	0.00596726	0.00514404	-0.00493538	-0.00922698	0	0.093344
Plate01	STOP	4	17	ADH5	YBR145W	71	16	13140	6178	13201	6337	71	15	13182	6242	13273	6396	72	16	12840	6093	12919	6161	72	15	12931	6096	12867	6156	0.0259323	0.0225267	0.0281337	0.0227667	0.0422522	0.033838	0.0237411	0.0342925	0.0248398	0.03	0.711297
Plate01	STOP	4	15	MRPS9	YBR146W	71	20	12414	6007	12511	6126	71	19	12297	5887	12441	6026	72	20	12304	5917	12321	6017	72	19	12361	5927	12468	6080	-0.0156053	-0.00330938	-0.0168499	-0.0113629	-0.0113991	-0.000389639	-0.00604752	-0.000866385	-0.0117818	0	-0.0988132
Plate01	STOP	4	13	NA	YBR147W	71	24	13832	6965	13825	7076	71	23	14184	7025	14052	7101	72	24	13130	6527	13219	6633	72	23	13899	6888	13858	6944	-0.0449309	-0.0239245	-0.0312555	-0.016504	-0.0348539	-0.0071045	-0.0308251	-0.0125814	-0.0291537	-0.02	-0.452179
Plate01	STOP	4	11	YSW1	YBR148W	71	28	13606	6850	13651	6928	71	27	13525	6765	13606	6942	72	28	13558	6827	13604	6982	72	27	13530	6821	13532	6904	-0.0372153	-0.0450644	-0.0528114	-0.046494	-0.0385411	-0.0313977	-0.0396259	-0.0416999	-0.0453963	-0.04	-0.801504
Plate01	STOP	4	9	ARA1	YBR149W	71	32	13787	6314	13984	6417	71	31	13272	6183	13398	6292	72	32	13756	6308	13953	6415	72	31	13821	6300	14027	6432	0.100908	0.0586925	0.0978037	0.102719	0.0895215	0.0569883	0.0872307	0.0963089	0.0900308	0.08	1.74987
Plate01	STOP	4	7	TBS1	YBR150C	71	36	13525	6398	13584	6447	71	35	13483	6381	13627	6446	72	36	13530	6482	13680	6555	72	35	13761	6600	13757	6669	0.0489038	0.0541099	0.0384046	0.0247854	0.0420004	0.0405993	0.0254503	0.0282683	0.0415509	0.03	0.722929
Plate01	STOP	4	5	APD1	YBR151W	71	40	15273	7946	15099	7950	71	39	13033	6285	13210	6404	72	40	15741	8415	15607	8348	72	39	15489	8228	15317	8255	-0.0605908	0.0133558	-0.074343	-0.0884517	-0.058449	0.00691851	-0.0905801	-0.0844324	-0.0525074	-0.06	-1.20054
Plate01	STOP	4	3	SLI15	YBR156C	71	44	13671	6610	13652	6738	71	43	13871	6820	14054	7032	72	44	13973	6882	14228	7131	72	43	13990	6865	14007	6990	-0.000757588	-0.0108902	-0.00988904	-0.00830866	0.0159895	-0.00259004	-0.00314244	0.00203254	-0.00746137	0	0.0654716
Plate01	STOP	6	23	ICS2	YBR157C	75	4	12531	5842	12729	5966	75	3	12834	5986	13029	6116	76	4	12703	6009	12788	6069	76	3	12598	5930	12669	6062	0.0461054	0.051112	0.0313669	0.0179613	0.0395614	0.0460159	0.0247495	0.0287084	0.0366364	0.03	0.737331
Plate01	STOP	6	21	AMN1	YBR158W	75	8	12475	5957	12561	6074	75	7	11842	5678	12072	5737	76	8	12277	5973	12356	6033	76	7	12046	5708	12229	5846	0.00176077	0.0116682	-0.0157458	0.00825747	0.00721861	-0.0141853	-0.0217206	0.00642588	0.00148515	-0.01	-0.117677
Plate01	STOP	6	19	NA	YBR159W	75	12	13644	6790	13441	6831	75	11	13184	6507	13027	6579	76	12	13205	6553	13142	6618	76	11	13383	6662	13259	6728	-0.0432618	-0.043802	-0.0375608	-0.0449989	-0.0225551	-0.0203404	-0.0270793	-0.0277246	-0.0424059	-0.02	-0.517563
Plate01	STOP	6	17	CSH1	YBR161W	75	16	13493	6739	13394	6836	75	15	13446	6720	13430	6851	76	16	13498	6734	13455	6886	76	15	13761	6830	13613	6890	-0.0497512	-0.0483724	-0.0520912	-0.0344217	-0.0300287	-0.0317745	-0.0284695	-0.0169672	-0.0461591	-0.03	-0.568135
Plate01	STOP	6	15	TOS1	YBR162C	75	20	12863	6012	13054	6107	75	19	13428	6433	13462	6485	76	20	13129	6269	13176	6260	76	19	12978	6114	13155	6238	0.056068	0.0269664	0.0387884	0.0408215	0.0439706	0.0235189	0.021838	0.0362012	0.0406611	0.03	0.665735
Plate01	STOP	6	13	YSY6	YBR162W-A	75	24	13372	6512	13477	6628	75	23	13046	6220	13057	6312	76	24	13625	6696	13619	6759	76	23	13057	6413	13093	6454	0.000318451	0.0136485	-0.00864385	-0.0108601	0.000922414	0.0220641	-0.00633586	-0.01653	-0.00138424	0	0.000966065
Plate01	STOP	6	11	ARL1	YBR164C	75	28	13493	6550	13594	6654	75	27	13332	6462	13461	6543	76	28	13406	6519	13571	6582	76	27	13293	6417	13434	6510	0.00888521	0.0152555	0.0203917	0.0186605	0.00743026	0.00632941	0.00350285	0.0108824	0.0157983	0.01	0.149519
Plate14	STOP	12	18	UBS1	YBR165W	23	14	13678	12617	13907	12780	23	13	13701	12807	14093	13450	24	14	13509	12774	13739	13105	24	13	13915	13272	13848	13805	-0.0146337	-0.0513459	-0.0648305	-0.11185	-0.0114249	-0.0266351	-0.0472183	-0.043499	-0.0606649	-0.03	-0.174524
Plate01	STOP	6	9	UBS1	YBR165W	75	32	12574	6168	12820	6240	75	31	12924	6411	13200	6543	76	32	13105	6534	13418	6691	76	31	13310	6741	13526	6956	-0.000597982	-0.0157559	-0.0189535	-0.057003	-0.0253548	-0.0322748	-0.0352306	-0.0518253	-0.0230776	-0.04	-0.766629
Plate01	STOP	6	7	TYR1	YBR166C	75	36	14027	6573	14147	6645	75	35	13732	6498	13943	6617	76	36	13876	6453	14077	6584	76	35	14042	6743	14145	6791	0.0736315	0.0562205	0.077855	0.0449745	0.0636585	0.0454788	0.0709944	0.0315746	0.0631704	0.05	1.12255
Plate01	STOP	6	5	PEX32	YBR168W	75	40	13718	6785	13841	6906	75	39	14136	7047	14263	7163	76	40	13515	6593	13668	6752	76	39	13698	6687	13733	6859	-0.0112552	-0.0119124	-0.00161821	-0.014677	-0.0131208	-0.0165356	0.00138013	0.003807	-0.00986571	-0.01	-0.129381
Plate01	STOP	6	3	SSE2	YBR169C	75	44	13778	6886	13909	7058	75	43	13450	6674	13643	6770	76	44	13746	6729	13939	6885	76	43	13819	6953	14014	7094	-0.0320545	-0.00798683	0.00385351	-0.0268905	-0.0258445	-0.0222591	0.00101733	-0.0340346	-0.0157696	-0.02	-0.429683
Plate01	STOP	8	23	NPL4	YBR170C	79	4	10597	4890	10907	5010	79	3	10058	4610	10280	4739	80	4	10299	4772	10577	4921	80	3	10451	4872	10704	5031	0.0183996	-0.0100543	-0.00970145	-0.017598	-0.0054455	-0.0183368	-0.0219349	-0.0236063	-0.00473855	-0.02	-0.367147
Plate01	STOP	8	21	SEC66	YBR171W	79	8	11101	4759	11381	4874	79	7	10709	4612	10974	4753	80	8	11160	4776	11496	4886	80	7	10841	4668	11114	4740	0.122386	0.0939956	0.135744	0.118228	0.104528	0.0845878	0.108742	0.0897391	0.117588	0.1	2.05492
Plate01	STOP	8	19	SMY2	YBR172C	79	12	14053	6614	14158	6678	79	11	14116	6718	14104	6829	80	12	13534	6462	13482	6479	80	11	13444	6418	13441	6439	0.0683799	0.0330933	0.0305224	0.0337561	0.0583432	0.0446996	0.0299751	0.0284557	0.041438	0.04	0.856275
Plate01	STOP	8	17	NA	YBR174C	79	16	12217	6071	12245	6102	79	15	11607	5563	11832	5696	80	16	12012	5873	11951	5979	80	15	12402	6042	12511	6140	-0.0448121	-0.0114411	-0.0574513	-0.0185536	-0.050568	-0.0202265	-0.0347429	-0.0204598	-0.0330645	-0.03	-0.667566
Plate01	STOP	8	15	SWD3	YBR175W	79	20	11924	5935	11977	6027	79	19	11790	5828	11932	5909	80	20	11671	5739	11647	5805	80	19	12331	6152	12432	6215	-0.0642452	-0.0448893	-0.0609924	-0.0443322	-0.0600142	-0.0546871	-0.05121	-0.0529651	-0.0536148	-0.05	-1.1599
Plate01	STOP	8	13	ECM31	YBR176W	79	24	13656	6624	13743	6677	79	23	13344	6563	13407	6623	80	24	13738	6752	13802	6793	80	23	13651	6729	13719	6843	0.0216116	-0.00693775	0.00587285	-0.013233	0.0114802	-0.01262	-0.00440039	-0.00983719	0.00182843	0	-0.0811866
Plate01	STOP	8	11	EHT1	YBR177C	79	28	13822	7086	13946	7190	79	27	13963	7168	14052	7270	80	28	13839	7100	13974	7306	80	27	14215	7352	14291	7435	-0.0521826	-0.0548156	-0.0700528	-0.0578851	-0.0588332	-0.0583328	-0.0595402	-0.0643693	-0.058734	-0.06	-1.27758
Plate01	STOP	8	9	NA	YBR178W	79	32	14660	7468	14727	7621	79	31	14443	7314	14534	7419	80	32	14952	7631	14953	7702	80	31	14837	7575	14835	7705	-0.0434589	-0.0286235	-0.033672	-0.0465528	-0.0376669	-0.0328008	-0.0363271	-0.0382863	-0.0380768	-0.04	-0.768726
Plate01	STOP	8	7	DTR1	YBR180W	79	36	14061	7005	14266	7200	79	35	13780	6687	13808	6839	80	36	13681	6572	13803	6738	80	35	13589	6712	13712	6816	-0.0183554	-0.00226551	0.0166123	-0.00887061	-0.0168674	0.0131508	0.0247321	-0.013628	-0.00321981	0	0.039487
Plate01	STOP	8	5	RPS6B	YBR181C	79	40	11888	5313	12203	5447	79	39	12553	5696	12781	5848	80	40	12097	5395	12291	5583	80	39	13840	6460	14076	6528	0.0952747	0.0783844	0.0753533	0.0888993	0.0769109	0.0750338	0.0854413	0.0654915	0.0844779	0.08	1.60583
Plate01	STOP	8	3	SMP1	YBR182C	79	44	14792	7174	14917	7276	79	43	14405	6911	14555	7040	80	44	15212	7437	15317	7479	80	43	14656	6973	14787	7041	0.0377897	0.0426909	0.0427863	0.0673321	0.0300061	0.038703	0.0248835	0.0536497	0.0476497	0.04	0.780836
Plate01	STOP	10	23	YPC1	YBR183W	83	4	12558	6294	12527	6404	83	3	12456	6328	12539	6441	84	4	12571	6362	12634	6506	84	3	12706	6400	12738	6529	-0.0709633	-0.0769028	-0.0779243	-0.0694851	-0.053668	-0.0735976	-0.0660239	-0.0568988	-0.0738189	-0.06	-1.32588
Plate01	STOP	10	21	NA	YBR184W	83	8	12512	6003	12689	6055	83	7	12639	6128	12741	6290	84	8	12638	5953	12741	6023	84	7	12502	5950	12656	6041	0.0219676	-0.0207636	0.0353298	0.0208065	0.00196958	-0.00872359	0.0287359	0.0121804	0.0143351	0.01	0.181416
Plate01	STOP	10	19	MBA1	YBR185C	83	12	13701	7397	14137	7581	83	11	13915	7535	14152	7762	84	12	13783	7491	14075	7719	84	11	13810	7483	13882	7664	-0.100498	-0.129971	-0.131178	-0.143379	-0.129639	-0.130267	-0.137217	-0.132756	-0.126257	-0.13	-2.80848
Plate01	STOP	10	17	PCH2	YBR186W	83	16	13260	6470	13389	6508	83	15	13165	6334	13316	6414	84	16	13281	6359	13247	6388	84	15	13319	6435	13363	6447	0.0137464	0.0240041	0.0210424	0.0229179	-0.00381496	0.012677	0.0213545	0.0102863	0.0204277	0.01	0.215026
Plate01	STOP	10	15	NA	YBR187W	83	20	13808	6715	13664	6727	83	19	13245	6375	13297	6443	84	20	13756	6647	13617	6608	84	19	13307	6389	13322	6454	0.00276371	0.0158763	0.020605	0.0166362	0.0108093	0.0137862	0.0183398	0.0182709	0.0139703	0.02	0.324772
Plate01	STOP	10	13	NTC20	YBR188C	83	24	14136	6768	14133	6875	83	23	14183	6673	14145	6710	84	24	14242	6727	14250	6717	84	23	14556	6819	14608	6894	0.0275352	0.060678	0.0709755	0.075938	0.0370885	0.0609912	0.0567967	0.0727458	0.0587817	0.06	1.20692
Plate01	STOP	10	9	SOY1	YBR194W	83	32	11867	5913	12115	6080	83	31	12211	6160	12416	6314	84	32	13389	6755	13519	6868	84	31	12415	6165	12564	6308	-0.0571958	-0.0668114	-0.0411793	-0.0467192	-0.0628886	-0.0701922	-0.0452798	-0.0449196	-0.0529764	-0.06	-1.18325
Plate01	STOP	10	7	MSI1	YBR195C	83	36	14139	7050	14291	7207	83	35	14069	7071	14168	7279	84	36	14343	7180	14492	7367	84	35	14321	7206	14492	7383	-0.0168837	-0.0435306	-0.0238835	-0.0267434	-0.0167717	-0.0284471	-0.0188645	-0.0260687	-0.0277603	-0.02	-0.477556
Plate01	STOP	10	5	NA	YBR197C	83	40	14885	7159	14766	7223	83	39	14919	7268	14966	7327	84	40	14605	6992	14507	7074	84	39	14797	7233	14779	7301	0.0314921	0.0337039	0.0311682	0.0187086	0.0425036	0.0257867	0.0446113	0.0195651	0.0287682	0.03	0.702512
Plate01	STOP	10	3	KTR4	YBR199W	83	44	15822	7621	15981	7751	83	43	15634	7439	15786	7602	84	44	15639	7404	15838	7579	84	43	15416	7268	15536	7440	0.0614058	0.0681476	0.0772929	0.0718659	0.052188	0.0665728	0.0734313	0.07633	0.0696781	0.07	1.42372
Plate01	STOP	12	23	BEM1	YBR200W	87	4	10939	5433	11208	5585	87	3	NA	4166	NA	4367	88	4	9967	4917	10125	5044	88	3	11558	5451	11831	5564	-0.0738698	NA	-0.112176	0.0183108	-0.0859084	NA	-0.112969	-0.00112365	-0.0559118	-0.07	-1.41324
Plate01	STOP	12	21	DER1	YBR201W	87	8	12794	6429	12861	6527	87	7	12101	5864	12335	5896	88	8	12323	6041	12351	6095	88	7	12488	6118	12608	6213	-0.0538343	0.0111221	-0.0295801	-0.0215249	-0.0518986	-0.0209766	-0.0304103	-0.0256807	-0.0234543	-0.03	-0.683303
Plate01	STOP	12	19	COS111	YBR203W	87	12	13341	6799	13317	6876	87	11	13223	6642	13096	6774	88	12	13406	6763	13394	6844	88	11	13398	6761	13347	6856	-0.0664767	-0.0734506	-0.051278	-0.0591189	-0.059467	-0.0426567	-0.0448515	-0.045397	-0.0625811	-0.05	-1.01941
Plate01	STOP	12	17	NA	YBR204C	87	16	NA	NA	NA	NA	87	15	NA	NA	NA	NA	88	16	3770	834	3728	742	88	15	NA	NA	NA	NA	NA	NA	-0.0510397	NA	NA	NA	-0.0554022	NA	-0.0510397	-0.06	-1.17439
Plate01	STOP	12	15	KTR3	YBR205W	87	20	13796	6505	13764	6577	87	19	13631	6544	13696	6706	88	20	13698	6560	13708	6702	88	19	13376	6435	13582	6496	0.0437163	0.0105413	0.0127039	0.0388103	0.0513562	0.02461	0.0290868	0.017007	0.026443	0.03	0.647348
Plate01	STOP	12	13	NA	YBR206W	87	24	14555	7134	14680	7291	87	23	14424	6920	14486	6990	88	24	14561	7095	14558	7135	88	23	14463	7010	14363	7073	0.00998583	0.0445913	0.0253845	0.0156819	0.0124657	0.039022	0.0204229	0.0260151	0.0239109	0.02	0.519416
Plate01	STOP	12	11	FTH1	YBR207W	87	28	14873	7209	15052	7291	87	27	14485	6975	14517	7063	88	28	14187	6800	14411	6904	88	27	14004	6764	14248	6797	0.0491747	0.0342966	0.0526808	0.0552504	0.0319372	0.0350437	0.0364541	0.0232267	0.0478506	0.03	0.671741
Plate01	STOP	12	9	DUR1,2	YBR208C	87	32	15132	7307	15281	7467	87	31	15134	7318	15211	7486	88	32	14828	7061	14995	7155	88	31	14953	7188	15093	7333	0.0412396	0.030706	0.0680787	0.045844	0.0404819	0.0386646	0.055	0.0441378	0.0464671	0.04	0.945385
Plate01	STOP	12	7	NA	YBR209W	87	36	12020	5839	12022	5926	87	35	11597	5661	11844	5833	88	36	11052	5313	11177	5438	88	35	10883	5128	11093	5216	-0.0365336	-0.0401845	-0.0446335	-0.00442193	-0.0262043	-0.0439147	-0.0410127	-0.0214087	-0.0314434	-0.03	-0.70225
Plate01	STOP	12	5	ERV15	YBR210W	87	40	15543	7909	15549	8061	87	39	15521	7890	15563	8035	88	40	15307	7755	15285	7853	88	39	15383	7747	15470	7856	-0.0334077	-0.0277038	-0.02522	-0.0070127	-0.0253338	-0.024232	-0.0220825	-0.0130986	-0.0233361	-0.02	-0.448905
Plate01	STOP	12	3	NGR1	YBR212W	87	44	14208	6933	14209	6890	87	43	15434	7757	15467	7795	88	44	15392	7602	15169	7721	88	43	15105	7584	15028	7687	0.0331248	0.00305297	-0.0145731	-0.0232828	0.01305	-0.00977718	0.0133538	-0.0123477	-0.000419541	0	0.0230085
Plate01	STOP	14	23	MET8	YBR213W	91	4	8199	3995	8042	4084	91	3	10713	4941	11057	5100	92	4	9500	4431	9514	4605	92	3	7247	3476	6897	3585	-0.243729	0.0184782	-0.103527	-0.359106	-0.188276	-0.000566344	-0.0646068	-0.238396	-0.171971	-0.12	-2.60687
Plate01	STOP	14	21	SDS24	YBR214W	91	8	13241	6224	13294	6194	91	7	13138	6232	13113	6274	92	8	13516	6438	13500	6492	92	7	13160	6217	13160	6231	0.0666977	0.0282786	0.0300258	0.0428813	0.0446622	0.0306517	0.0327707	0.0364412	0.0419708	0.04	0.766436
Plate01	STOP	14	19	HPC2	YBR215W	91	12	16403	8127	16458	8232	91	11	16506	8073	16742	8261	92	12	15577	7564	15714	7746	92	11	16294	7953	16480	8151	0.0265101	0.0482123	0.0360818	0.0418246	0.0195678	0.0381865	0.0384507	0.039022	0.0381572	0.03	0.717144
Plate01	STOP	14	17	YBP1	YBR216C	91	16	13047	6484	13209	6655	91	15	13044	6375	13167	6466	92	16	13255	6545	13288	6694	92	15	13300	6617	13657	6817	-0.0367654	-0.00433384	-0.0349398	-0.0154065	-0.0321503	-0.0103282	-0.0195324	-0.0285783	-0.0228614	-0.02	-0.479873
Plate01	STOP	14	15	ATG12	YBR217W	91	20	14092	7047	14125	7190	91	19	13683	6816	13656	6978	92	20	14161	6910	14118	7073	92	19	14255	7004	14195	7076	-0.0321329	-0.0460452	-0.0113685	-0.00337067	-0.021385	-0.0231401	0.0123035	0.00464314	-0.0232293	-0.01	-0.145863
Plate01	STOP	14	13	PYC2	YBR218C	91	24	14311	6830	14454	6997	91	23	13725	6345	13970	6473	92	24	14436	6772	14489	6905	92	23	14654	6999	14753	7106	0.0398005	0.0879938	0.0609821	0.0516241	0.0441774	0.0760037	0.069047	0.0484748	0.0601001	0.06	1.26035
Plate01	STOP	14	11	NA	YBR219C	91	28	14180	6518	14366	6635	91	27	14849	7097	14862	7224	92	28	14720	6869	14790	6988	92	27	14890	6939	14916	7074	0.0998332	0.0414647	0.0775919	0.0748025	0.0917312	0.0503935	0.0804412	0.084744	0.0734231	0.08	1.62933
Plate01	STOP	14	9	NA	YBR220C	91	32	15633	7481	15733	7619	91	31	14796	6955	14821	7108	92	32	15163	7089	15285	7196	92	31	15066	7228	15262	7331	0.0599448	0.0584669	0.0905319	0.0636171	0.0588692	0.0718485	0.0842743	0.04833	0.0681402	0.07	1.39616
Plate01	STOP	14	7	PDB1	YBR221C	91	36	13379	6776	13506	6975	91	35	13803	6915	13997	7140	92	36	13614	6795	13858	6997	92	35	13050	6482	13128	6624	-0.0629044	-0.0372816	-0.0264631	-0.0404285	-0.0505424	-0.0285804	-0.0269714	-0.031384	-0.0417694	-0.03	-0.728424
Plate01	STOP	14	5	PCS60	YBR222C	91	40	15649	7928	15751	8115	91	39	15517	7764	15756	8033	92	40	15327	7672	15557	7878	92	39	15583	7771	15613	7981	-0.0222938	-0.0082466	-0.00201587	-0.0137358	-0.0182166	-0.00279053	-0.0055261	0.00248068	-0.011573	-0.01	-0.127172
Plate01	STOP	14	3	TDP1	YBR223C	91	44	15912	7936	15995	8020	91	43	15614	7633	15775	7763	92	44	15815	7887	15930	8037	92	43	15670	7722	15768	7880	0.0172589	0.0391873	0.00811956	0.0185754	0.00582814	0.0297993	0.00493298	0.0195728	0.0207853	0.02	0.319084
Plate02	STOP	3	22	NA	YBR224W	5	6	8142	4406	8373	4517	5	5	7685	4266	7851	4434	6	6	7405	4079	7583	4184	6	5	7700	4306	7883	4448	0.0563595	-0.0300611	-0.0205179	-0.026927	0.0401628	-0.0184366	-0.0283885	-0.0262751	-0.00528662	-0.01	-0.150347
Plate02	STOP	3	20	NA	YBR225W	5	10	8457	4763	8623	4891	5	9	8433	4690	8695	4808	6	10	8401	4706	8619	4833	6	9	8260	4575	8456	4716	0.00898929	0.0437365	0.0227926	0.0207678	0.00860224	0.0228213	0.0123365	0.0186118	0.0240716	0.02	0.259926
Plate02	STOP	3	18	NA	YBR226C	5	14	9318	5431	9525	5601	5	13	8814	5113	8964	5237	6	14	9256	5396	9405	5532	6	13	9041	5197	9245	5382	0.00482862	-0.0110402	-0.000354326	0.00579712	0.00432829	-0.0109872	0.00161566	0.010341	-0.000192201	0	0.0142419
Plate02	STOP	3	16	MCX1	YBR227C	5	18	9530	5731	9737	5916	5	17	9135	5414	9308	5548	6	18	9527	5660	9675	5838	6	17	9463	5665	9649	5827	-0.028153	-0.0209204	-0.0218183	-0.0238199	-0.0271917	-0.0239924	-0.0119077	-0.0239383	-0.0236779	-0.02	-0.383199
Plate02	STOP	3	14	SLX1	YBR228W	5	22	10276	5985	10483	6153	5	21	9805	5729	9997	5912	6	22	9941	5872	10096	6050	6	21	9841	5763	10029	5939	0.0416005	0.0155085	0.00227118	0.0149347	0.0390115	0.0192666	0.0100853	0.0176656	0.0185787	0.02	0.361763
Plate02	STOP	3	12	ROT2	YBR229C	5	26	10047	5947	10266	6149	5	25	10145	5989	10388	6250	6	26	10036	5963	10286	6186	6	25	10046	5909	10299	6122	0.00865326	0.00702395	0.00417335	0.0194269	0.0109346	0.0175392	0.00574002	0.0189655	0.00981937	0.01	0.220355
Plate02	STOP	3	10	NA	YBR230C	5	30	10333	6271	10536	6435	5	29	10417	6342	10600	6526	6	30	10249	6260	10457	6424	6	29	10140	6154	10327	6347	-0.0073376	-0.0155453	-0.0172654	-0.0220618	-0.0119519	-0.0134876	-0.022761	-0.018004	-0.0155525	-0.02	-0.293551
Plate02	STOP	3	8	SWC5	YBR231C	5	34	10067	6282	10388	6468	5	33	9877	6068	10208	6269	6	34	9562	5974	9878	6113	6	33	9557	5873	9874	6098	-0.0366299	-0.0250545	-0.0461812	-0.0437265	-0.0559693	-0.0422377	-0.0744776	-0.0536449	-0.037898	-0.06	-0.982835
Plate02	STOP	3	6	NA	YBR232C	5	38	11086	6764	11285	6988	5	37	10939	6752	11103	6948	6	38	11102	6839	11270	7001	6	37	10407	6432	10559	6546	-0.00297568	-0.0215627	-0.00749444	-0.0256847	0.00253567	-0.0163764	-0.00947784	-0.0331676	-0.0144294	-0.01	-0.251717
Plate02	STOP	3	4	PBP2	YBR233W	5	42	11379	7040	11626	7240	5	41	11245	6888	11525	7141	6	42	11075	6894	11309	7157	6	41	10749	6593	11041	6882	-0.00119564	0.00267532	-0.0303918	-0.0182435	-0.00800735	0.00156887	-0.0237385	-0.0134387	-0.0117889	-0.01	-0.196314
Plate02	STOP	3	2	NA	YBR235W	5	46	12109	7446	12349	7632	5	45	11540	7135	11816	7360	6	46	12143	7446	12324	7744	6	45	11513	7130	11749	7428	0.0263466	0.00335757	0.00420308	-0.0175938	0.0171268	-0.00319546	0.02155	-0.00599111	0.00407836	0.01	0.118382
Plate02	STOP	5	22	NA	YBR238C	9	6	8030	4413	8185	4590	9	5	8543	4719	8746	4849	10	6	8212	4630	8374	4757	10	5	8043	4496	8193	4634	-0.00112501	0.04308	-0.00602848	-0.0109736	0.0149953	0.0367684	-0.00565598	-0.0047882	0.00623823	0.01	0.169304
Plate02	STOP	5	20	NA	YBR239C	9	10	8476	4750	8653	4867	9	9	8067	4667	8202	4746	10	10	8293	4793	8459	4872	10	9	8240	4774	8340	4898	0.0207784	-0.0379658	-0.0182205	-0.0483243	0.0156777	-0.0450666	-0.0315859	-0.0373724	-0.020933	-0.02	-0.431915
Plate02	STOP	5	18	THI2	YBR240C	9	14	9279	5311	9533	5468	9	13	9270	5377	9477	5563	10	14	9668	5389	9922	5551	10	13	9060	5278	9196	5409	0.0362975	0.00511394	0.0826329	-0.00915093	0.0256191	0.00851314	0.0739784	-0.00555352	0.0287233	0.03	0.43291
Plate02	STOP	5	16	NA	YBR241C	9	18	9459	5553	9647	5706	9	17	9633	5558	9922	5710	10	18	9565	5583	9795	5762	10	17	9745	5650	9989	5786	0.00224511	0.0470919	0.0147275	0.0413739	0.000647795	0.0290364	0.011883	0.0269464	0.0263596	0.02	0.286365
Plate02	STOP	5	14	NA	YBR242W	9	22	9585	5681	9782	5868	9	21	9396	5513	9658	5678	10	22	9846	5812	10056	5972	10	21	9776	5766	9989	5940	-0.0103935	0.010285	0.0122828	0.00824151	-0.00677562	-0.00104886	0.00771156	0.00630587	0.00510396	0	0.0180952
Plate02	STOP	5	12	GPX2	YBR244W	9	26	9597	6067	9837	6237	9	25	9575	5956	9802	6120	10	26	9771	6143	9972	6367	10	25	9664	6149	9907	6312	-0.0783619	-0.0601386	-0.0825328	-0.082073	-0.0882785	-0.0684459	-0.0752808	-0.0942285	-0.0757766	-0.08	-1.41289
Plate02	STOP	5	10	ISW1	YBR245C	9	30	10769	6459	11105	6619	9	29	10446	6244	10786	6523	10	30	10568	6340	10796	6555	10	29	10659	6443	10943	6656	0.0410318	0.0129793	0.00820222	0.0103172	0.0160217	0.0109945	0.00991113	0.00283164	0.0181326	0.01	0.162586
Plate02	STOP	5	8	NA	YBR246W	9	34	11517	6605	11914	6837	9	33	11264	6317	11577	6463	10	34	11686	6765	12003	6946	10	33	11699	6755	11958	6976	0.111759	0.138335	0.103211	0.0916586	0.0939677	0.116383	0.0859987	0.0896843	0.111241	0.1	1.65318
Plate02	STOP	5	6	HIS7	YBR248C	9	38	NA	NA	NA	NA	9	37	NA	NA	NA	NA	10	38	4085	1195	4037	1117	10	37	3978	972	3939	901	NA	NA	0.141826	0.271674	NA	NA	0.126034	0.249416	0.20675	0.19	3.22381
Plate02	STOP	5	4	ARO4	YBR249C	9	42	10988	6925	11184	7114	9	41	10803	6744	11042	7026	10	42	11014	6910	11187	7074	10	41	11177	7009	11352	7224	-0.0403596	-0.044736	-0.0326644	-0.0363597	-0.0420818	-0.0347378	-0.0355155	-0.0306728	-0.0385299	-0.04	-0.624164
Plate02	STOP	5	2	NA	YBR250W	9	46	12261	7425	12577	7721	9	45	11824	7195	12122	7443	10	46	12368	7444	12629	7707	10	45	11899	7285	12201	7602	0.0402945	0.0294712	0.0491958	0.0123381	0.0404989	0.0243464	0.0508615	0.0181048	0.0328249	0.03	0.56745
Plate02	STOP	7	22	NA	YBR255W	13	6	8116	4488	8358	4619	13	5	8037	4443	8215	4581	14	6	7868	4383	8024	4524	14	5	7837	4433	7937	4560	0.0264103	0.00739004	-0.0172031	-0.0450951	0.0125062	0.00828544	-0.011077	-0.0313547	-0.00712448	-0.01	-0.101716
Plate02	STOP	7	20	SHG1	YBR258C	13	10	8837	4751	9084	4854	13	9	8451	4807	8600	4927	14	10	8519	4918	8701	5042	14	9	8572	4837	8721	4935	0.104689	-0.00442077	-0.0133591	0.0167887	0.0844008	-0.00386928	-0.0187485	0.0119873	0.0259244	0.02	0.308993
Plate02	STOP	7	18	NA	YBR259W	13	14	9489	5657	9647	5778	13	13	8861	5221	9081	5407	14	14	9585	5779	9720	5924	14	13	9503	5667	9649	5803	-0.013528	-0.0293558	-0.0326959	-0.0186244	-0.0177064	-0.0283292	-0.0284517	-0.0175564	-0.023551	-0.02	-0.40478
Plate02	STOP	7	16	RGD1	YBR260C	13	18	9632	5726	9806	5898	13	17	9347	5591	9562	5745	14	18	9469	5689	9623	5843	14	17	9801	5690	9980	5789	-0.0128367	-0.020728	-0.0316606	0.0392557	-0.00885957	-0.0272828	-0.028266	0.0272742	-0.00649237	-0.01	-0.168414
Plate02	STOP	7	14	NA	YBR261C	13	22	10187	6142	10366	6301	13	21	10491	6169	10737	6361	14	22	10153	6150	10337	6309	14	21	10209	6161	10390	6302	-0.00672844	0.0378263	-0.0128632	-0.00319858	-0.00808253	0.0334074	-0.015115	-0.00857779	0.00375901	0	-0.00153772
Plate02	STOP	7	12	FMP51	YBR262C	13	26	10218	6195	10481	6412	13	25	10244	6298	10447	6464	14	26	10281	6276	10541	6479	14	25	10267	6327	10520	6537	-0.01119	-0.0267256	-0.0152775	-0.029872	-0.0142195	-0.0313162	-0.0210496	-0.0336322	-0.0207663	-0.03	-0.439965
Plate02	STOP	7	10	SHM1	YBR263W	13	30	10885	6711	11111	6917	13	29	10739	6623	10945	6865	14	30	11091	6826	11347	7004	14	29	10822	6641	11076	6823	-0.014658	-0.0290433	0.00282562	-0.00211376	-0.0163579	-0.0207862	-0.00858325	-0.0120298	-0.0107474	-0.01	-0.257188
Plate02	STOP	7	8	YPT10	YBR264C	13	34	11280	6851	11480	7007	13	33	11304	6917	11477	7105	14	34	11827	7182	12012	7395	14	33	11667	7110	11875	7353	0.0208733	0.00254049	0.0233761	0.0125134	0.0134944	0.0044147	0.027107	0.0187006	0.0148258	0.02	0.265716
Plate02	STOP	7	6	NA	YBR266C	13	38	11033	6419	11325	6607	13	37	10476	6100	10650	6233	14	38	10707	6316	11003	6450	14	37	10778	6383	11041	6516	0.0747975	0.0506679	0.0593606	0.0518543	0.0626694	0.0455647	0.0356653	0.0326151	0.0591701	0.04	0.751271
Plate02	STOP	7	4	REI1	YBR267W	13	42	11163	6007	11406	6197	13	41	11361	6181	11813	6376	14	42	11204	6277	11565	6494	14	41	11023	5989	11332	6166	0.168329	0.188052	0.13053	0.164298	0.166899	0.158154	0.116071	0.1506	0.162802	0.15	2.5386
Plate02	STOP	7	2	FMP21	YBR269C	13	46	12385	7760	12681	8024	13	45	11863	7590	12035	7726	14	46	13100	8036	13488	8302	14	45	12108	7561	12378	7762	0.00330307	-0.0304116	0.0566591	0.00811989	-0.00136793	-0.040303	0.041291	-0.00304985	0.00941763	0	-0.0233273
Plate02	STOP	9	22	BIT2	YBR270C	17	6	8347	4848	8491	4972	17	5	8021	4713	8123	4812	18	6	8051	4729	8152	4837	18	5	8082	4612	8235	4741	-0.0367434	-0.0708911	-0.0711982	-0.0299622	-0.0348183	-0.0665412	-0.0644394	-0.0275585	-0.0521987	-0.05	-0.840901
Plate02	STOP	9	20	NA	YBR271W	17	10	8721	5079	8886	5203	17	9	8742	5076	8879	5176	18	10	8994	5230	9181	5374	18	9	8776	5029	9023	5192	-0.0173763	-0.0122418	-0.00375915	0.0104521	-0.0200937	-0.0154098	-0.00609408	0.002529	-0.00573126	-0.01	-0.17674
Plate02	STOP	9	18	HSM3	YBR272C	17	14	9058	5355	9232	5495	17	13	9144	5409	9286	5563	18	14	9137	5357	9290	5510	18	13	8623	5024	8887	5148	-0.022372	-0.0281651	-0.0155088	-0.00405215	-0.0240423	-0.0212274	-0.010344	-0.0251477	-0.0175245	-0.02	-0.356214
Plate02	STOP	9	16	UBX7	YBR273C	17	18	9869	6324	10075	6495	17	17	9862	6281	9997	6455	18	18	9749	6326	9944	6513	18	17	9745	6153	9940	6376	-0.0912402	-0.0959346	-0.115885	-0.0895177	-0.0963728	-0.0887829	-0.116429	-0.0816423	-0.0981444	-0.1	-1.65822
Plate02	STOP	9	14	CHK1	YBR274W	17	22	9836	5924	10005	6117	17	21	9905	6013	10100	6185	18	22	9866	5958	10157	6146	18	21	9624	5701	9888	5846	-0.0263382	-0.0250925	-0.00796824	0.0118569	-0.018254	-0.0260512	-0.0206582	-0.00465825	-0.0118855	-0.02	-0.308261
Plate02	STOP	9	12	RIF1	YBR275C	17	26	11052	6720	11255	6953	17	25	10494	6353	10697	6550	18	26	10973	6691	11242	6909	18	25	10676	6496	10979	6649	-0.000759518	-0.00561031	0.00556784	0.016934	0.00611556	-0.00395162	0.000313759	-0.00518647	0.004033	0	-0.0202237
Plate02	STOP	9	10	PPS1	YBR276C	17	30	11254	7078	11389	7278	17	29	10934	6853	11130	7029	18	30	11208	7023	11413	7240	18	29	11278	7063	11454	7206	-0.0407833	-0.0326018	-0.0306688	-0.0188746	-0.0325162	-0.0363481	-0.028872	-0.0263809	-0.0307321	-0.03	-0.542846
Plate02	STOP	9	8	NA	YBR277C	17	34	11874	7597	12059	7744	17	33	11700	7512	11836	7724	18	34	11865	7552	12040	7723	18	33	12125	7400	12252	7627	-0.0302746	-0.056528	-0.0292481	0.0146896	-0.0400466	-0.0486207	-0.0334727	0.0273147	-0.0253403	-0.02	-0.416754
Plate02	STOP	9	6	DPB3	YBR278W	17	38	11859	7192	12136	7374	17	37	11734	7256	12007	7430	18	38	11873	7338	12092	7622	18	37	11833	7289	12068	7447	0.0433832	0.0165946	-0.00531074	0.0216828	0.029562	0.00125384	0.00517956	0.00860423	0.0190875	0.01	0.183423
Plate02	STOP	9	4	NA	YBR280C	17	42	11881	7703	12041	7947	17	41	11733	7473	11848	7690	18	42	11888	7628	12021	7819	18	41	11752	7544	11915	7770	-0.0662648	-0.0491927	-0.0478028	-0.0536853	-0.0572406	-0.0373705	-0.0435139	-0.0471833	-0.0542364	-0.05	-0.806253
Plate02	STOP	9	2	NA	YBR281C	17	46	12837	7952	13081	8223	17	45	12435	7619	12732	7924	18	46	12619	7823	12897	8135	18	45	12194	7506	12473	7763	0.0206199	0.0259739	0.0121903	0.0200769	0.0231226	0.0289814	0.0175538	0.0176637	0.0197152	0.02	0.367326
Plate02	STOP	11	22	SSH1	YBR283C	21	6	8287	4727	8452	4848	21	5	8258	4737	8429	4848	22	6	8158	4829	8332	4941	22	5	8321	4740	8456	4842	-0.0135832	-0.0181274	-0.0605719	-0.011286	-0.0158167	-0.0242294	-0.0680086	-0.0123713	-0.0258921	-0.03	-0.526956
Plate02	STOP	11	20	NA	YBR284W	21	10	8909	5189	9082	5296	21	9	8978	5221	9124	5362	22	10	8966	5249	9107	5402	22	9	8981	5256	9096	5374	-0.00341257	-0.0112101	-0.02351	-0.0190372	-0.0118109	-0.00685627	-0.0157258	-0.0146561	-0.0142925	-0.01	-0.219703
Plate02	STOP	11	18	NA	YBR285W	21	14	9403	5556	9550	5717	21	13	9288	5471	9440	5623	22	14	9605	5653	9749	5798	22	13	9442	5548	9565	5657	-0.0166321	-0.0147127	-0.000770342	-0.000822196	-0.00966004	-0.010162	0.00285794	-0.00112862	-0.00823433	0	-0.0864463
Plate02	STOP	11	16	APE3	YBR286W	21	18	10077	5913	10286	6141	21	17	9979	5875	10188	6070	22	18	9979	5856	10169	6027	22	17	9930	5850	10119	6017	0.0134503	0.0127521	0.0187534	0.0128857	0.0230542	0.0155726	0.0197071	0.013092	0.0144604	0.02	0.298901
Plate02	STOP	11	14	ZSP1	YBR287W	21	22	10449	6157	10730	6380	21	21	10167	5959	10418	6156	22	22	10463	6121	10697	6348	22	21	10323	6023	10593	6198	0.0329672	0.0309392	0.034437	0.049186	0.0294889	0.0274401	0.0391638	0.0382513	0.0368823	0.03	0.569743
Plate02	STOP	11	12	APM3	YBR288C	21	26	10751	6388	10929	6557	21	25	10741	6272	10953	6467	22	26	10884	6398	11061	6534	22	25	10591	6230	10768	6381	0.0274608	0.0486803	0.0512239	0.0384495	0.0276019	0.0497361	0.04521	0.0359224	0.0414536	0.04	0.673598
Plate02	STOP	11	8	BSD2	YBR290W	21	34	11555	7054	11774	7310	21	33	11283	6885	11463	7076	22	34	11132	6869	11304	7085	22	33	11117	6806	11301	7056	0.00651094	0.00586988	-0.018058	-0.0131938	0.0137263	0.00748752	-0.010874	-0.00105806	-0.00471774	0	0.0313915
Plate02	STOP	11	6	CTP1	YBR291C	21	38	12358	7472	12556	7730	21	37	12208	7373	12422	7583	22	38	12702	7706	12879	7958	22	37	12377	7485	12642	7756	0.0361305	0.0440638	0.0385981	0.0425893	0.0446746	0.0428573	0.0476151	0.0448237	0.0403454	0.04	0.766149
Plate02	STOP	11	4	NA	YBR292C	21	42	12047	7588	12256	7832	21	41	11779	7399	11978	7611	22	42	11834	7454	12064	7634	22	41	11347	7153	11661	7387	-0.0192552	-0.0184668	-0.011032	-0.0223948	-0.0156793	-0.0181865	-0.0205183	-0.0331841	-0.0177872	-0.02	-0.385514
Plate02	STOP	11	2	VBA2	YBR293W	21	46	13083	8019	13326	8282	21	45	12403	7552	12669	7810	22	46	13142	8129	13357	8401	22	45	12551	7681	12807	7957	0.0406822	0.0369525	0.0257684	0.0298775	0.0420226	0.0364748	0.0312426	0.0330157	0.0333202	0.04	0.605952
Plate02	STOP	13	22	SUL1	YBR294W	25	6	NA	NA	NA	NA	25	5	NA	NA	NA	NA	26	6	3165	904	3127	852	26	5	NA	NA	NA	NA	NA	NA	-0.166038	NA	NA	NA	-0.16482	NA	-0.166038	-0.16	-2.84653
Plate02	STOP	13	20	PCA1	YBR295W	25	10	8587	5077	8668	5209	25	9	8548	5021	8723	5119	26	10	8494	5037	8578	5195	26	9	8339	4916	8467	5043	-0.0597821	-0.0278392	-0.0737103	-0.0588017	-0.0450484	-0.0387849	-0.0531617	-0.0535348	-0.0550333	-0.05	-0.828729
Plate02	STOP	13	18	PHO89	YBR296C	25	14	9656	5638	9799	5798	25	13	9330	5402	9538	5582	26	14	9439	5464	9598	5644	26	13	9168	5324	9312	5471	0.00754754	0.0113145	0.00767962	-0.00277475	0.0147948	0.0131666	0.0176351	0.00293208	0.00594173	0.01	0.200336
Plate02	STOP	13	16	MAL33	YBR297W	25	18	9721	5783	9838	5970	25	17	9875	5942	9978	6129	26	18	9692	5812	9759	5959	26	17	9550	5730	9669	5871	-0.0228382	-0.0331939	-0.0336121	-0.0299257	-0.00654655	-0.0157582	-0.0177257	-0.0235782	-0.0298925	-0.02	-0.282377
Plate02	STOP	13	14	MAL31	YBR298C	25	22	10595	6076	10785	6301	25	21	10110	5898	10313	6126	26	22	10424	6048	10554	6219	26	21	10218	5890	10366	6034	0.0571045	0.0207909	0.0389326	0.0482913	0.0687134	0.0315557	0.0485714	0.0503696	0.0412798	0.05	0.848969
Plate14	STOP	12	16	MAL32	YBR299W	23	18	13612	11121	14534	11623	23	17	12849	10554	13672	10737	24	18	13479	10897	14223	11064	24	17	13347	10864	14163	11123	0.17201	0.160739	0.192814	0.179333	0.133356	0.10115	0.141745	0.129044	0.176224	0.13	0.784675
Plate02	STOP	13	12	NA	YBR300C	25	26	10740	6486	10937	6668	25	25	10760	6425	11021	6680	26	26	10493	6326	10655	6547	26	25	10145	6203	10210	6372	0.00712955	0.0170969	-0.0113416	-0.0454491	0.00633952	0.0214919	0.00138065	-0.0273706	-0.00814105	0	-0.000636513
Plate02	STOP	13	10	DAN3	YBR301W	25	30	11165	6715	11346	6995	25	29	11111	6690	11285	6952	26	30	11053	6655	11257	6867	26	29	11072	6633	11260	6850	0.00434214	0.00367801	0.0155472	0.0191628	0.0232445	0.0203764	0.0188527	0.0258726	0.0106825	0.02	0.371737
Plate02	STOP	13	8	RER1	YCL001W	25	34	11485	6765	11752	7037	25	33	11701	6882	11970	7142	26	34	11896	6984	12135	7209	26	33	11752	6920	11957	7164	0.0527147	0.062866	0.0725722	0.0571585	0.0584777	0.065738	0.0727572	0.0654638	0.0613279	0.07	1.12114
Plate02	STOP	13	6	NA	YCL001W-A	25	38	12000	7555	12094	7767	25	37	11963	7464	12113	7653	26	38	11912	7547	12054	7742	26	37	11852	7446	11991	7660	-0.0295304	-0.00783082	-0.0305968	-0.0250776	-0.0161446	-0.00516723	-0.0263698	-0.0167162	-0.0232589	-0.02	-0.285774
Plate02	STOP	13	4	NA	YCL002C	25	42	11411	6931	11569	7142	25	41	11774	7299	12045	7502	26	42	11871	7262	12019	7517	26	41	11932	7300	12079	7587	0.00857091	0.00910838	0.00308535	-0.00103984	0.0167304	-0.00108147	0.0185148	0.0197894	0.0049312	0.01	0.223687
Plate02	STOP	13	2	NA	YCL006C	25	46	13147	8235	13310	8460	25	45	12735	7858	12957	8116	26	46	13757	8640	13928	8948	26	45	13018	8072	13234	8375	0.0110701	0.0225854	0.00956236	0.0151702	0.014848	0.0261293	0.0230585	0.025545	0.014597	0.02	0.377051
Plate02	STOP	15	22	ILV6	YCL009C	29	6	8304	4846	8369	4984	29	5	8130	4690	8220	4789	30	6	8657	5054	8816	5193	30	5	8565	4968	8697	5079	-0.0637626	-0.045211	-0.0280394	-0.0231149	-0.0428724	-0.0380716	-0.0260645	-0.0223728	-0.040032	-0.03	-0.565506
Plate02	STOP	15	20	SGF29	YCL010C	29	10	8918	4503	9205	4631	29	9	9549	5041	9731	5148	30	10	9688	5091	9882	5233	30	9	9807	5136	10017	5225	0.184363	0.14519	0.150009	0.174107	0.165502	0.137837	0.149038	0.157834	0.163417	0.15	2.61819
Plate02	STOP	15	18	GBP2	YCL011C	29	14	8633	5088	8760	5218	29	13	8449	4983	8560	5121	30	14	9092	5405	9144	5542	30	13	8840	5248	8945	5394	-0.0444865	-0.0595275	-0.0486858	-0.0511619	-0.0389538	-0.0485832	-0.0295895	-0.0386516	-0.0509654	-0.04	-0.679135
Plate02	STOP	15	16	NA	YCL012W	29	18	9253	5425	9410	5570	29	17	9415	5457	9585	5639	30	18	9718	5808	9865	5973	30	17	9743	5747	9886	5913	-0.00804935	0.00658363	-0.0190226	-0.00283421	-0.00565869	0.0151222	-0.0125246	0.00503339	-0.00583063	0	-7.3e-05
Plate02	STOP	15	14	NA	YCL013W	29	22	9747	5843	9851	6022	29	21	9872	5830	10032	6015	30	22	9744	5944	9841	6118	30	21	10189	6053	10365	6233	-0.0316444	-0.000669	-0.0532931	0.00690678	-0.0153555	0.0080232	-0.037682	0.0109058	-0.0196749	-0.01	-0.155389
Plate02	STOP	15	12	BUD3	YCL014W	29	26	10358	6212	10466	6394	29	25	10214	6062	10373	6248	30	26	11243	6553	11348	6738	30	25	11067	6516	11181	6681	-0.00991025	0.00509765	0.0528172	0.0400033	0.00406234	0.0129446	0.0659605	0.0481872	0.022002	0.03	0.556013
Plate02	STOP	15	10	DCC1	YCL016C	29	30	10427	6275	10617	6480	29	29	10096	6037	10297	6165	30	30	10530	6289	10698	6442	30	29	10467	6327	10641	6487	-0.0039265	0.0102203	0.0158061	-0.00167824	0.00171316	-0.000446524	0.0145577	-0.00278707	0.00510542	0	0.0475577
Plate02	STOP	15	8	NA	YCL022C	29	34	10732	7256	10802	7465	29	33	10555	6942	10756	7153	30	34	10767	7086	10909	7304	30	33	11185	7652	11388	7856	-0.157923	-0.109739	-0.114078	-0.139787	-0.140114	-0.109144	-0.104165	-0.14382	-0.130382	-0.12	-2.14903
Plate02	STOP	15	6	NA	YCL023C	29	38	11748	7379	11968	7589	29	37	12211	7322	12506	7626	30	38	12708	7841	12898	8072	30	37	11971	7566	12150	7746	-0.0160356	0.0474058	0.0224296	-0.0186852	-0.01881	0.0523229	0.0256208	-0.0218644	0.00877863	0.01	0.151869
Plate02	STOP	15	4	KCC4	YCL024W	29	42	12054	7584	12260	7848	29	41	12320	7394	12662	7638	30	42	13209	8083	13502	8353	30	41	12300	7820	12524	8027	-0.0213898	0.0650222	0.0503176	-0.016928	-0.0140733	0.0535435	0.0466886	-0.0223062	0.0192555	0.02	0.266301
Plate02	STOP	15	2	AGP1	YCL025C	29	46	12952	7761	13272	7935	29	45	13017	7447	13242	7648	30	46	12559	7223	12739	7343	30	45	13347	7824	13636	8069	0.0899853	0.134326	0.125819	0.11102	0.0690202	0.130984	0.114456	0.105749	0.115288	0.11	1.80029
Plate02	STOP	3	23	NA	YCL026C	5	4	7811	4573	7924	4698	5	3	7790	4448	7868	4583	6	4	7648	4380	7815	4502	6	3	NA	NA	NA	NA	-0.0836263	-0.0658595	-0.0559831	NA	-0.0743965	-0.0455409	-0.0580939	NA	-0.0684896	-0.06	-1.03038
Plate02	STOP	3	21	FRM2	YCL026C-A	5	8	7325	4084	7408	4164	5	7	8096	4547	8255	4665	6	8	8257	4660	8285	4753	6	7	7711	4325	7812	4422	-0.054875	-0.00636059	-0.0228851	-0.0352772	-0.0483804	-0.00744401	-0.00441869	-0.0291224	-0.0298495	-0.02	-0.393251
Plate02	STOP	3	19	FUS1	YCL027W	5	12	8900	5346	9047	5471	5	11	8747	4833	8987	5005	6	12	8882	5331	9085	5466	6	11	8604	5101	8791	5275	-0.0501439	0.0491984	-0.042125	-0.0520949	-0.0506935	0.0463666	-0.0504929	-0.0476528	-0.0237914	-0.03	-0.449673
Plate02	STOP	3	17	RNQ1	YCL028W	5	16	9065	5416	9249	5601	5	15	8884	5162	9058	5349	6	16	9045	5449	9245	5624	6	15	8860	5226	9059	5359	-0.0432024	-0.0201247	-0.0490323	-0.0222627	-0.0369894	-0.00990596	-0.0482171	-0.0297085	-0.0336555	-0.03	-0.545875
Plate02	STOP	3	15	BIK1	YCL029C	5	20	9475	5643	9596	5759	5	19	9414	5538	9577	5687	6	20	9524	5707	9686	5881	6	19	9473	5678	9600	5846	-0.0180102	-0.00542256	-0.0292134	-0.0361989	-0.0169595	-0.00366249	-0.0228935	-0.0251311	-0.0222113	-0.02	-0.304064
Plate02	STOP	3	13	HIS4	YCL030C	5	24	7645	4274	7851	4456	5	23	NA	NA	NA	NA	6	24	3821	1244	3800	1202	6	23	3728	1092	3707	1041	-0.0359573	NA	-0.0437648	0.0273691	-0.0295063	NA	-0.0434538	0.0187022	-0.017451	-0.02	-0.319979
Plate02	STOP	3	11	STE50	YCL032W	5	28	10601	5661	11122	5885	5	27	10194	5462	10648	5727	6	28	10392	5614	10805	5875	6	27	10350	5721	10727	5977	0.193725	0.15794	0.149203	0.115631	0.160198	0.142717	0.138825	0.108205	0.154125	0.14	2.35876
Plate02	STOP	3	9	NA	YCL033C	5	32	10667	6367	10930	6604	5	31	10523	6423	10730	6596	6	32	10573	6399	10840	6615	6	31	10252	6212	10472	6398	0.0184586	-0.00962345	0.00306086	-0.00978496	0.0193247	-0.0136615	-0.00126847	-0.0124111	0.000527753	0	-0.0430714
Plate02	STOP	3	7	LSB5	YCL034W	5	36	10859	6583	11036	6735	5	35	10533	6511	10719	6757	6	36	10644	6548	10875	6807	6	35	10485	6483	10735	6664	0.0087604	-0.0421562	-0.0284321	-0.0220099	0.00474594	-0.0296844	-0.0202573	-0.0314207	-0.0209594	-0.02	-0.338371
Plate02	STOP	3	5	GRX1	YCL035C	5	40	10738	6622	10903	6820	5	39	10486	6464	10690	6641	6	40	10568	6522	10747	6771	6	39	10442	6455	10602	6618	-0.0267591	-0.0243234	-0.0406229	-0.0331512	-0.0207395	-0.0274856	-0.0265654	-0.0324043	-0.0312141	-0.03	-0.47
Plate02	STOP	3	3	GFD2	YCL036W	5	44	11782	7449	12041	7626	5	43	11588	7243	11855	7442	6	44	11393	7258	11577	7504	6	43	11058	7104	11197	7292	-0.0126979	-0.00574779	-0.0542338	-0.0703776	-0.0265887	-0.016203	-0.0457506	-0.0651423	-0.0357643	-0.04	-0.670123
Plate02	STOP	5	23	SRO9	YCL037C	9	4	8108	4130	8269	4259	9	3	8386	4117	8645	4255	10	4	7949	3990	8145	4125	10	3	8094	4073	8227	4189	0.105781	0.182009	0.118155	0.11689	0.110869	0.171512	0.118408	0.124551	0.130709	0.13	2.25285
Plate02	STOP	5	21	ATG22	YCL038C	9	8	7851	4351	7970	4437	9	7	7729	4254	7929	4365	10	8	8015	4464	8188	4590	10	7	7580	4167	7719	4272	-0.00539557	0.00536568	-0.000508699	-0.0147128	-0.00592693	-0.00541307	-0.00200696	-0.0138453	-0.00381285	-0.01	-0.125617
Plate02	STOP	5	19	GID7	YCL039W	9	12	8947	5195	9166	5300	9	11	9229	5151	9370	5328	10	12	8863	5140	9080	5306	10	11	8790	5073	8986	5199	0.0107841	0.0403865	-0.00611612	0.00201585	-0.00628413	0.0551174	-0.00845915	-0.00568534	0.0117676	0.01	0.14076
Plate02	STOP	5	17	GLK1	YCL040W	9	16	9516	5697	9696	5836	9	15	9259	5503	9402	5638	10	16	9476	5582	9644	5708	10	15	9324	5547	9475	5720	-0.0178611	-0.0246348	0.00129812	-0.0301361	-0.0220316	-0.0225963	-0.00303187	-0.0212938	-0.0178335	-0.02	-0.305385
Plate02	STOP	5	15	NA	YCL042W	9	20	9871	5809	10052	5982	9	19	9647	5676	9845	5832	10	20	9801	5862	9963	6036	10	19	9805	5801	10028	5996	0.00952092	0.00779497	-0.0162579	0.00269042	0.0124568	0.00477374	-0.0105815	0.00339326	0.000937093	0	0.0346655
Plate02	STOP	5	13	NA	YCL044C	9	24	10316	6447	10585	6702	9	23	10276	6313	10537	6569	10	24	10290	6388	10531	6631	10	23	10546	6582	10743	6817	-0.0518732	-0.0335207	-0.046452	-0.0498951	-0.0501974	-0.0293826	-0.0423954	-0.041698	-0.0454352	-0.04	-0.713122
Plate02	STOP	5	11	NA	YCL045C	9	28	10419	6208	10561	6372	9	27	10329	6004	10560	6189	10	28	10498	6187	10677	6377	10	27	10195	5967	10423	6209	0.00903293	0.0460005	0.0256063	0.0208189	0.014288	0.0432264	0.0307294	0.0301445	0.0253647	0.03	0.501058
Plate02	STOP	5	9	NA	YCL046W	9	32	10632	6442	10808	6584	9	31	10639	6456	10858	6605	10	32	10565	6383	10792	6545	10	31	10471	6349	10723	6520	0.00433285	0.00766076	0.00956198	0.00416228	-0.00101682	-0.00276477	0.000748982	-0.00664587	0.00642947	0	-0.0502258
Plate02	STOP	5	7	NA	YCL047C	9	36	11107	6967	11288	7210	9	35	10748	6753	10979	6915	10	36	11209	7055	11439	7157	10	35	10991	6936	11179	7147	-0.0428749	-0.0334024	-0.0121586	-0.0470394	-0.0328341	-0.0445855	-0.0346381	-0.0437082	-0.0338688	-0.04	-0.679082
Plate02	STOP	5	5	SPS22	YCL048W	9	40	11301	6993	11525	7245	9	39	11560	7005	11869	7254	10	40	11410	7083	11679	7291	10	39	11814	7120	12099	7361	-0.0159922	0.0292511	-0.00302246	0.0408185	-0.0102041	0.0234829	-0.0116166	0.0366768	0.0127637	0.01	0.156473
Plate02	STOP	5	3	NA	YCL049C	9	44	11858	7137	12120	7318	9	43	11343	6969	11656	7192	10	44	11921	7229	12176	7478	10	43	11716	7137	12001	7446	0.0511675	0.0115046	0.0304414	0.0130118	0.0394448	0.000146457	0.0311013	0.0203925	0.0265313	0.02	0.383527
Plate02	STOP	7	23	APA1	YCL050C	13	4	7861	4485	8001	4570	13	3	7863	4429	8016	4535	14	4	7910	4534	8029	4656	14	3	7916	4453	8072	4550	-0.0341698	-0.0217956	-0.0506738	-0.014014	-0.0402479	-0.0246953	-0.0429212	-0.0199036	-0.0301633	-0.03	-0.558561
Plate02	STOP	7	21	LRE1	YCL051W	13	8	8391	4819	8542	4946	13	7	7771	4419	7953	4479	14	8	8269	4850	8423	4962	14	7	8000	4623	8178	4770	-0.0203762	-0.0202569	-0.0476565	-0.048978	-0.0187365	-0.0417974	-0.0508892	-0.0474981	-0.0343169	-0.04	-0.692665
Plate02	STOP	7	19	KAR4	YCL055W	13	12	9316	5260	9561	5380	13	11	8701	5071	8825	5199	14	12	9184	5289	9359	5396	14	11	9020	5176	9215	5325	0.0613695	-0.0277835	0.0226776	0.0136974	0.0442204	-0.0219052	0.0140471	0.0115921	0.0174903	0.01	0.197864
Plate02	STOP	7	17	NA	YCL056C	13	16	9698	5808	9813	5958	13	15	9547	5759	9688	5910	14	16	9703	5850	9879	6065	14	15	9572	5700	9701	5858	-0.0244338	-0.0350746	-0.0360392	-0.0217617	-0.0158516	-0.0304845	-0.0241778	-0.0132027	-0.0293273	-0.02	-0.368935
Plate02	STOP	7	15	PRD1	YCL057W	13	20	9465	5626	9692	5765	13	19	9725	5774	9887	5889	14	20	10177	5854	10402	6022	14	19	10226	5938	10356	6144	-0.00312197	0.00245642	0.0564199	0.0237816	-0.01485	-0.0039043	0.0517426	0.0412518	0.019884	0.02	0.311015
Plate02	STOP	7	13	NA	YCL060C	13	24	10414	6122	10659	6398	13	23	10232	6079	10436	6233	14	24	10376	6141	10672	6368	14	23	10392	6175	10649	6395	0.0186936	0.0179286	0.0266567	0.0177834	0.0314354	0.0121908	0.0216022	0.016982	0.0202656	0.02	0.345324
Plate02	STOP	7	11	MRC1	YCL061C	13	28	10258	6255	10555	6401	13	27	10373	6246	10632	6462	14	28	10538	6408	10770	6626	14	27	10396	6287	10641	6525	0.00232377	0.00189807	-0.00946262	-0.00914748	-0.0203294	-0.000635487	-0.00837412	-0.00550558	-0.00359706	-0.01	-0.158558
Plate02	STOP	7	9	NA	YCL062W	13	32	10612	6443	10818	6662	13	31	10377	6354	10650	6513	14	32	10595	6537	10813	6724	14	31	10877	6692	11090	6896	-0.00926775	-0.00543503	-0.021877	-0.0137725	-0.00422258	-0.0220696	-0.0254543	-0.0138576	-0.0125881	-0.02	-0.290967
Plate02	STOP	7	7	VAC17	YCL063W	13	36	11176	6990	11375	7160	13	35	11065	6918	11293	7134	14	36	11335	7141	11558	7373	14	35	11461	7306	11700	7540	-0.0216489	-0.0284993	-0.0340672	-0.0436206	-0.0272886	-0.0296833	-0.0326756	-0.0449241	-0.031959	-0.03	-0.587848
Plate02	STOP	7	5	CHA1	YCL064C	13	40	11983	7499	12125	7777	13	39	11677	7402	11864	7607	14	40	11915	7433	12082	7673	14	39	11740	7424	11915	7691	-0.0271416	-0.0329685	-0.0152863	-0.0404116	-0.00865035	-0.0324476	-0.00606708	-0.0278299	-0.028952	-0.02	-0.331391
Plate02	STOP	7	3	VBA3	YCL069W	13	44	11668	7421	11826	7629	13	43	11360	7300	11550	7546	14	44	11451	7284	11543	7461	14	43	11439	7305	11583	7520	-0.0418097	-0.0651731	-0.0514788	-0.0561662	-0.0370139	-0.0578582	-0.0423742	-0.0477851	-0.0536569	-0.05	-0.805061
Plate02	STOP	9	23	NA	YCL074W	17	4	8009	4476	8185	4517	17	3	8236	4578	8439	4742	18	4	8055	4506	8194	4602	18	3	8433	4731	8624	4845	0.018149	0.0107305	-0.00242031	0.0207299	-0.00650506	0.0129581	-0.00497662	0.0121577	0.0117973	0	0.0501267
Plate02	STOP	9	21	NA	YCL075W	17	8	8396	4833	8533	4944	17	7	8415	4755	8599	4880	18	8	8543	4992	8703	5170	18	7	8599	4918	8779	5048	-0.021634	0.00710662	-0.0438548	-5.29e-05	-0.0213138	0.00240792	-0.0325753	-0.00332934	-0.0146088	-0.01	-0.244504
Plate02	STOP	9	19	NA	YCL076W	17	12	9189	5258	9434	5406	17	11	9051	5230	9228	5365	18	12	9321	5294	9535	5437	18	11	8968	5057	9156	5220	0.0334552	0.00670965	0.0437488	0.0278685	0.0223005	0.0042411	0.0370041	0.0311338	0.0279455	0.02	0.399
Plate02	STOP	9	17	NA	YCR001W	17	16	9955	5912	10136	6098	17	15	9455	5624	9646	5804	18	16	9746	5753	9983	5930	18	15	9594	5620	9749	5771	-0.00135935	-0.0193471	0.00939544	0.0051069	0.00368369	-0.016112	0.00420672	0.00841985	-0.00155104	0	-0.00771003
Plate02	STOP	9	15	CIT2	YCR005C	17	20	10341	6129	10562	6257	17	19	9908	5907	10100	6071	18	20	10144	6060	10370	6215	18	19	10043	5947	10211	6151	0.0324005	-0.00148199	0.0113609	-0.000435703	0.018697	-0.00284956	0.00231465	0.0102945	0.0104609	0.01	0.113933
Plate02	STOP	9	13	NA	YCR006C	17	24	9997	5947	9955	5960	17	23	10187	6099	10470	6315	18	24	10324	6147	10426	6332	18	23	10106	6060	10329	6234	-0.00153547	0.00654822	-0.00366388	0.00108566	0.00291437	0.000909799	0.0122986	-0.00371682	0.000608633	0	0.0448403
Plate02	STOP	9	11	NA	YCR007C	17	28	11120	6687	11335	6901	17	27	10846	6565	11072	6816	18	28	11100	6649	11350	6886	18	27	10847	6568	11072	6750	0.0202233	-0.00137313	0.0251383	0.0111225	0.0222445	0.00637568	0.0267679	0.0059323	0.0137777	0.02	0.2554
Plate02	STOP	9	9	SAT4	YCR008W	17	32	10977	6686	11251	6956	17	31	9562	5473	9898	5702	18	32	10985	6621	11287	6850	18	31	11012	6725	11239	6978	-0.00188293	0.0449194	0.0229913	-0.00765463	0.0018615	0.0365523	0.0156682	-0.000611428	0.0145933	0.01	0.221609
Plate02	STOP	9	7	RVS161	YCR009C	17	36	10265	6059	10530	6168	17	35	11674	7245	11951	7450	18	36	11166	6849	11500	7059	18	35	10110	6022	10127	6155	0.0457285	0.00568091	0.0141141	-0.0146053	0.0215782	-0.00487053	-0.00224825	0.00496071	0.0127296	0	0.0750339
Plate02	STOP	9	5	ADY2	YCR010C	17	40	11815	7536	11950	7768	17	39	11982	7657	12125	7825	18	40	11737	7476	11898	7659	18	39	11620	7368	11834	7586	-0.0486979	-0.0351363	-0.0372647	-0.0334046	-0.0373611	-0.0360536	-0.0373575	-0.0341655	-0.0386259	-0.04	-0.632471
Plate02	STOP	9	3	ADP1	YCR011C	17	44	12559	7705	12782	8001	17	43	12151	7597	12365	7847	18	44	12245	7536	12506	7784	18	43	12182	7622	12342	7885	0.0196085	-0.00770081	0.0207555	-0.0169319	0.0299371	-0.00367157	0.0190292	-0.00395068	0.00393283	0.01	0.169408
Plate02	STOP	11	23	POL4	YCR014C	21	4	8394	4711	8574	4887	21	3	8644	4839	8844	5003	22	4	8681	4900	8864	5038	22	3	8650	4852	8813	4958	0.000511752	0.0231741	0.018323	0.028475	0.00965174	0.0252909	0.016851	0.0231229	0.017621	0.02	0.313927
Plate02	STOP	11	21	NA	YCR015C	21	8	8846	5013	9020	5139	21	7	8803	5035	8992	5179	22	8	9195	5176	9402	5271	22	7	8827	4992	9056	5096	0.0226056	0.00788709	0.0593608	0.0395655	0.0195379	0.00609189	0.0430293	0.0212242	0.0323548	0.02	0.378354
Plate02	STOP	11	19	NA	YCR016W	21	12	9481	5307	9636	5500	21	11	9369	5176	9481	5325	22	12	9488	5297	9702	5474	22	11	9271	5174	9450	5325	0.0465464	0.0604132	0.0636258	0.05504	0.0616169	0.0736637	0.0651924	0.0569715	0.0564063	0.06	1.09965
Plate02	STOP	11	17	CWH43	YCR017C	21	16	9450	5411	9580	5598	21	15	9338	5360	9457	5501	22	16	9637	5535	9792	5692	22	15	9337	5322	9500	5479	0.0148918	0.0156872	0.0296155	0.0281152	0.0318295	0.0243892	0.0349587	0.0331664	0.0220775	0.03	0.526695
Plate02	STOP	11	15	MAK32	YCR019W	21	20	10144	6098	10305	6241	21	19	9970	5955	10171	6110	22	20	9991	6022	10176	6137	22	19	9825	5858	10038	5998	-0.00409631	0.00171621	-0.0030881	0.00388253	-0.00567579	-0.0031513	-0.0140671	-0.0057709	-0.000396418	-0.01	-0.131957
Plate02	STOP	11	13	PET18	YCR020C	21	24	10523	6300	10741	6494	21	23	10543	6276	10725	6471	22	24	10419	6193	10632	6408	22	23	10402	6179	10612	6352	0.0119682	0.0141125	0.0126203	0.0207975	0.0112452	0.0191932	0.0173967	0.0176902	0.0148746	0.02	0.273501
Plate02	STOP	11	11	MAK31	YCR020C-A	21	28	11298	7151	11550	7428	21	27	11027	7027	11254	7290	22	28	11231	7116	11488	7351	22	27	10696	6809	10994	7016	-0.04478	-0.0619246	-0.0398807	-0.0498666	-0.0396764	-0.0554402	-0.0427209	-0.0629905	-0.049113	-0.05	-0.87306
Plate02	STOP	11	9	HSP30	YCR021C	21	32	11588	7111	11845	7365	21	31	11601	7111	11882	7368	22	32	11474	7050	11622	7298	22	31	11697	7157	11916	7375	0.00637843	0.0108123	-0.0120553	0.0141272	0.00776356	0.00953844	0.00332112	0.0141774	0.00481566	0.01	0.141241
Plate02	STOP	11	7	NA	YCR022C	21	36	11795	7431	11872	7613	21	35	11695	7366	11906	7568	22	36	11848	7473	12070	7676	22	35	11762	7421	11937	7607	-0.0329207	-0.0206884	-0.0173704	-0.0232278	-0.0216854	-0.0236474	-0.0219821	-0.0243466	-0.0235518	-0.02	-0.403135
Plate02	STOP	11	5	NA	YCR023C	21	40	11910	7494	12120	7762	21	39	11861	7520	12049	7758	22	40	11833	7463	11957	7688	22	39	11883	7478	12102	7715	-0.0252874	-0.0339371	-0.0343215	-0.0197542	-0.0174179	-0.0284513	-0.0222296	-0.0182032	-0.028325	-0.02	-0.380064
Plate02	STOP	11	3	PMP1	YCR024C-A	21	44	12037	7608	12237	7831	21	43	11763	7457	11942	7710	22	44	12154	7660	12322	7876	22	43	11904	7530	12065	7772	-0.0215497	-0.0400246	-0.0180192	-0.0341745	-0.0204322	-0.0305388	-0.014086	-0.0244804	-0.028442	-0.02	-0.393991
Plate02	STOP	13	23	NA	YCR025C	25	4	8731	4734	8864	4869	25	3	8370	4588	8539	4695	26	4	8617	4780	8821	4938	26	3	8247	4585	8374	4698	0.0602824	0.0425117	0.0349449	0.00910101	0.0688951	0.0372142	0.035252	0.0133269	0.03671	0.04	0.657317
Plate02	STOP	13	21	NPP1	YCR026C	25	8	8811	5008	9004	5110	25	7	9073	4977	9300	5062	26	8	8663	4976	8824	5094	26	7	8739	4950	8923	5103	0.0266781	0.0916539	-0.00277923	0.0134645	0.0142674	0.0700844	-0.00562932	0.0152395	0.0322543	0.02	0.395911
Plate02	STOP	13	19	RHB1	YCR027C	25	12	9020	5288	9184	5431	25	11	8761	5119	8928	5249	26	12	8789	5165	8902	5337	26	11	8645	5050	8796	5173	-0.0163432	-0.020502	-0.0459067	-0.02702	-0.0151552	-0.022341	-0.0282492	-0.0273619	-0.027443	-0.02	-0.409359
Plate02	STOP	13	17	RIM1	YCR028C-A	25	16	11084	7920	11445	8237	25	15	11083	7932	11353	8196	26	16	10460	7415	10696	7445	26	15	10733	7681	11080	7941	-0.19335	-0.199669	-0.170203	-0.197315	-0.203116	-0.205238	-0.208998	-0.213992	-0.190134	-0.21	-3.58721
Plate02	STOP	13	15	SYP1	YCR030C	25	20	NA	NA	NA	NA	25	19	9753	5648	9969	5823	26	20	9752	5643	9891	5808	26	19	9614	5653	9757	5850	NA	0.0300834	0.0205677	-0.0106826	NA	0.0287229	0.0296795	0.00437371	0.0133228	0.02	0.351743
Plate02	STOP	13	13	RPS14A	YCR031C	25	24	10089	5840	10273	6033	25	23	9940	5677	10147	5857	26	24	9947	5655	10143	5869	26	23	9947	5714	10068	5895	0.0339405	0.0514741	0.0482478	0.0306265	0.0408368	0.0529356	0.059005	0.0458127	0.0410722	0.05	0.8463
Plate02	STOP	13	11	BPH1	YCR032W	25	28	10455	6315	10669	6562	25	27	10440	6303	10615	6536	26	28	10506	6273	10733	6473	26	27	10273	6182	10428	6413	-0.0121612	-0.0152316	0.0149149	-0.0195509	-0.00217642	-0.00202325	0.01419	-0.00292101	-0.00800719	0	0.021868
Plate02	STOP	13	9	SNT1	YCR033W	25	32	9651	6691	9867	6963	25	31	9382	6528	9586	6772	26	32	9632	6640	9867	6855	26	31	9366	6556	9535	6797	-0.21356	-0.224642	-0.193592	-0.237937	-0.204531	-0.218276	-0.197859	-0.22649	-0.217433	-0.21	-3.65528
Plate02	STOP	13	7	FEN1	YCR034W	25	36	12117	7297	12134	7437	25	35	11693	7041	11825	7142	26	36	12045	7341	12107	7514	26	35	11339	6903	11456	7011	0.0320888	0.0434546	0.0151865	0.0167976	0.0446043	0.0349268	0.02734	0.0119508	0.0268819	0.03	0.502925
Plate02	STOP	13	5	RBK1	YCR036W	25	40	12054	7522	12295	7803	25	39	11863	7451	12063	7713	26	40	11755	7392	11897	7640	26	39	11809	7396	11984	7637	-0.00939608	-0.0245375	-0.0341744	-0.0220993	-0.00333646	-0.0161304	-0.0201693	-0.0136416	-0.0225518	-0.01	-0.237906
Plate02	STOP	13	3	PHO87	YCR037C	25	44	12162	7458	12348	7730	25	43	11840	7107	12015	7327	26	44	12343	7541	12490	7742	26	43	11712	7084	11839	7216	0.00963991	0.0357415	0.0257572	0.0320146	0.0219101	0.0425364	0.030734	0.0295658	0.0257883	0.03	0.528427
Plate02	STOP	15	23	NA	YCR043C	29	4	7876	4517	7986	4673	29	3	7855	4416	7954	4512	30	4	8037	4650	8160	4781	30	3	8156	4624	8297	4733	-0.0640933	-0.0288189	-0.0554568	-0.0153548	-0.0456168	-0.0228741	-0.0468536	-0.0154943	-0.0409309	-0.03	-0.57178
Plate02	STOP	15	21	PER1	YCR044C	29	8	7993	4571	8152	4710	29	7	8050	4587	8215	4678	30	8	8574	4878	8747	4978	30	7	8725	4888	8935	5050	-0.0390201	-0.0178709	0.0110752	0.0285713	-0.035254	-0.0275957	0.00195785	0.0282162	-0.00431113	-0.01	-0.149221
Plate02	STOP	15	19	NA	YCR045C	29	12	8625	5113	8758	5250	29	11	8547	5008	8695	5135	30	12	8764	5191	8930	5357	30	11	8979	5235	9147	5342	-0.0524195	-0.0369997	-0.0453796	-0.00243075	-0.0465666	-0.0357663	-0.0391759	-0.0100189	-0.0343074	-0.03	-0.574745
Plate02	STOP	15	17	ARE1	YCR048W	29	16	9245	5377	9400	5547	29	15	9219	5263	9355	5396	30	16	9333	5335	9571	5504	30	15	9528	5468	9715	5622	-0.00461001	0.0219764	0.0345849	0.0323254	0.00411793	0.0264313	0.0294005	0.0319327	0.0210692	0.02	0.38696
Plate02	STOP	15	15	NA	YCR049C	29	20	9391	5545	9526	5710	29	19	9324	5522	9455	5687	30	20	9643	5684	9821	5811	30	19	9693	5767	9841	5918	-0.0191917	-0.0263167	0.00837227	-0.0113131	-0.00922543	-0.0155892	0.00231776	-0.00769206	-0.0121123	-0.01	-0.138516
Plate02	STOP	15	13	NA	YCR050C	29	24	9800	5743	9972	5902	29	23	9322	5613	9382	5740	30	24	10315	6206	10460	6345	30	23	9731	5726	9936	5912	0.0135817	-0.0505953	-0.00102854	0.00557362	0.0153432	-0.0365896	-0.00135747	0.00768381	-0.00811712	0	-0.0727891
Plate02	STOP	15	11	NA	YCR051W	29	28	10323	6259	10516	6437	29	27	10409	6238	10602	6401	30	28	10722	6549	10845	6713	30	27	10569	6352	10730	6533	-0.010791	0.00947155	-0.0150389	0.00266125	-0.0110395	0.00655498	-0.00880486	0.00762621	-0.00342429	0	-0.0329413
Plate02	STOP	15	9	THR4	YCR053W	29	32	9318	5215	9574	5380	29	31	9104	5121	9332	5253	30	32	9315	5330	9640	5519	30	31	9623	5435	9921	5592	0.0635934	0.0513402	0.0429013	0.0732134	0.0553473	0.040103	0.0274374	0.0556699	0.0577621	0.04	0.760066
Plate02	STOP	15	7	YIH1	YCR059C	29	36	11741	7263	11900	7441	29	35	11130	6859	11332	7066	30	36	11951	7410	12086	7631	30	35	11464	7148	11572	7369	0.000449766	-0.0106472	-0.00763105	-0.0314378	0.000938045	-0.00926827	0.00274527	-0.0160273	-0.0123166	-0.01	-0.101597
Plate02	STOP	15	5	TAH1	YCR060W	29	40	11055	6769	11266	6960	29	39	11055	6856	11225	7052	30	40	11865	7517	12036	7727	30	39	11672	7145	11776	7265	-0.000495005	-0.0232359	-0.0304479	0.0147678	-0.00287125	-0.0194356	-0.0273975	0.0129798	-0.00985275	-0.01	-0.16665
Plate02	STOP	15	3	NA	YCR061W	29	44	13140	8022	13293	8248	29	43	12619	7845	12796	8048	30	44	13150	7938	13347	8155	30	43	13112	8049	13219	8270	0.0421171	0.0137242	0.063304	0.0298115	0.0483769	0.0138769	0.0633734	0.0406134	0.0372392	0.04	0.707046
Plate02	STOP	2	22	NA	YCR062W	3	6	8249	4526	8424	4676	3	5	8446	4658	8624	4839	4	6	8253	4636	8400	4805	4	5	7876	4380	8055	4507	0.0247527	0.0222431	-0.0130407	-0.00618634	0.0294763	0.0337601	0.00106942	-0.00854291	0.00694218	0.01	0.231477
Plate02	STOP	2	20	BUD31	YCR063W	3	10	6499	3083	6646	3136	3	9	6471	3075	6574	3142	4	10	5474	2206	5338	2188	4	9	4420	1702	4063	1572	0.0782556	0.0567528	0.0588905	-0.147875	0.0645603	0.0597702	0.109627	-0.0408866	0.011506	0.05	0.822543
Plate02	STOP	2	18	HCM1	YCR065W	3	14	9219	5404	9393	5572	3	13	8975	5211	9248	5410	4	14	8624	5052	8852	5243	4	13	8698	5067	8950	5200	-0.0114532	-0.000125101	-0.0331698	-0.00483548	-0.00676594	-0.00500891	-0.0318522	-0.0214911	-0.0123959	-0.02	-0.288875
Plate02	STOP	2	16	SED4	YCR067C	3	18	10031	5884	10247	6090	3	17	9952	5878	10124	6097	4	18	9684	5582	9910	5788	4	17	9516	5555	9778	5775	0.0179072	-0.00306602	0.0280333	0.00906493	0.0219784	0.0105617	0.0321278	0.00992751	0.0129849	0.02	0.312545
Plate02	STOP	2	14	ATG15	YCR068W	3	22	10435	5885	10740	6137	3	21	10164	5837	10482	6009	4	22	9883	5547	10219	5717	4	21	9725	5499	10087	5689	0.0839994	0.0715394	0.0934873	0.0785457	0.0852263	0.0534034	0.0730162	0.05794	0.0818929	0.07	1.15191
Plate02	STOP	2	12	CPR4	YCR069W	3	26	11135	6520	11329	6696	3	25	10740	6324	11016	6571	4	26	10613	6295	10822	6464	4	25	10663	6107	10906	6347	0.058175	0.0374498	0.0299576	0.0657428	0.0571432	0.0389473	0.0258735	0.0724094	0.0478313	0.05	0.828148
Plate02	STOP	2	10	IMG2	YCR071C	3	30	14552	11114	14892	11685	3	29	14767	11227	15189	11641	4	30	13199	9955	13685	10355	4	29	12699	8916	13006	9066	-0.237254	-0.20154	-0.209615	-0.115697	-0.223039	-0.213889	-0.228607	-0.143978	-0.191026	-0.2	-3.49324
Plate02	STOP	2	8	SSK22	YCR073C	3	34	11097	6814	11367	6953	3	33	10934	6723	11123	6908	4	34	10674	6629	10848	6809	4	33	10549	6518	10759	6711	0.0150557	-0.0112571	-0.0327934	-0.0274294	-0.00544165	-0.0115276	-0.031632	-0.0286468	-0.014106	-0.02	-0.34109
Plate02	STOP	2	6	SOL2	YCR073W-A	3	38	10723	6671	10857	6822	3	37	10650	6552	10933	6756	4	38	10243	6361	10483	6631	4	37	9963	6211	10189	6428	-0.0339104	-0.010261	-0.0537891	-0.0598973	-0.032493	-0.0201454	-0.0442669	-0.0580812	-0.0394645	-0.04	-0.675728
Plate02	STOP	2	4	ERS1	YCR075C	3	42	12430	7404	12711	7668	3	41	11858	7071	12169	7316	4	42	11956	7082	12194	7277	4	41	11665	6986	11894	7147	0.0660519	0.0579348	0.0681237	0.0518178	0.0657966	0.0515602	0.0625482	0.0413403	0.0609821	0.06	0.943823
Plate02	STOP	2	2	NA	YCR076C	3	46	12089	7159	12512	7363	3	45	12074	7342	12439	7556	4	46	11822	7296	12149	7509	4	45	11635	7201	11903	7456	0.0937633	0.0508674	0.0215477	-0.00175898	0.0659114	0.0309557	0.00588173	-0.00221898	0.0411049	0.03	0.424184
Plate02	STOP	4	22	PAT1	YCR077C	7	6	7804	5359	7975	5537	7	5	7606	5180	7804	5351	8	6	7534	5075	7739	5336	8	5	7623	5078	7883	5343	-0.272778	-0.266853	-0.277355	-0.24827	-0.269482	-0.270291	-0.261112	-0.242271	-0.266314	-0.26	-4.499
Plate02	STOP	4	20	NA	YCR079W	7	10	8331	4948	8533	5106	7	9	7800	4524	7886	4693	8	10	7839	4709	7950	4794	8	9	7878	4703	8059	4844	-0.061155	-0.0904412	-0.102473	-0.0921634	-0.0631126	-0.0637712	-0.103856	-0.0940098	-0.0865581	-0.08	-1.4065
Plate02	STOP	4	16	AHC2	YCR082W	7	18	8806	4971	8940	5103	7	17	9477	5385	9649	5534	8	18	9154	5367	9358	5451	8	17	9087	5486	9264	5614	0.0166055	0.0410206	0.0098658	-0.0434502	0.0225465	0.042539	-0.00965468	-0.0491812	0.0060104	0	0.018339
Plate02	STOP	4	14	TRX3	YCR083W	7	22	9833	5885	10019	6046	7	21	9470	5635	9674	5785	8	22	9679	5785	9865	5943	8	21	9460	5666	9638	5859	-0.00927873	-0.0105049	-0.0126696	-0.0325706	-0.0103209	-0.0160182	-0.0139826	-0.0246752	-0.016256	-0.02	-0.288353
Plate02	STOP	4	12	NA	YCR085W	7	26	10410	6077	10670	6294	7	25	10232	6110	10442	6317	8	26	10263	5991	10452	6149	8	25	10071	5875	10304	6084	0.0412737	0.001828	0.0376456	0.0281201	0.040284	0.00568015	0.0356962	0.0303335	0.0272169	0.03	0.473533
Plate02	STOP	4	10	CSM1	YCR086W	7	30	10452	6337	10708	6519	7	29	9968	5964	10225	6111	8	30	10327	6202	10500	6391	8	29	10186	6060	10450	6283	0.00211056	0.0100637	-0.00408977	0.00993188	-0.00711193	-0.00540332	0.00133231	0.00895523	0.0045041	0	-0.0181528
Plate02	STOP	4	8	NA	YCR087C-A	7	34	10026	6365	10257	6539	7	33	9854	6227	10083	6362	8	34	10150	6441	10287	6623	8	33	9989	6270	10257	6470	-0.0709858	-0.0636616	-0.0825789	-0.0574631	-0.079348	-0.0790493	-0.0749278	-0.0659948	-0.0686723	-0.07	-1.29703
Plate02	STOP	4	6	NA	YCR087W	7	38	10853	6768	11093	6963	7	37	10727	6657	11022	6835	8	38	11149	6992	11340	7216	8	37	11142	6936	11408	7121	-0.0257782	-0.0121944	-0.0366168	-0.00998116	-0.0319922	-0.0291838	-0.0314976	-0.0220507	-0.0211426	-0.03	-0.502412
Plate02	STOP	4	4	ABP1	YCR088W	7	42	11194	6842	11404	7028	7	41	11004	6677	11249	6876	8	42	11540	7122	11732	7318	8	41	11356	7047	11564	7306	0.00641416	0.0127252	-0.00059266	-0.0214409	0.00305458	0.00751283	-0.000820601	-0.0125067	-0.000723541	0	-0.0204435
Plate02	STOP	4	2	FIG2	YCR089W	7	46	11461	7032	11577	7160	7	45	11026	6732	11204	6944	8	46	11730	7173	11939	7375	8	45	11330	6846	11592	7088	0.00642348	-0.00634805	0.0171936	0.0215342	0.00485074	5.99e-05	0.0157219	0.0214606	0.0097008	0.01	0.172633
Plate02	STOP	6	22	NA	YCR090C	11	6	8172	4746	8228	4872	11	5	7515	4307	7683	4446	12	6	7772	4414	7955	4525	12	5	7749	4417	7920	4502	-0.0644242	-0.0699632	-0.0320481	-0.0334061	-0.0439643	-0.0677262	-0.0402218	-0.0460322	-0.0499604	-0.05	-0.860647
Plate02	STOP	6	20	KIN82	YCR091W	11	10	8570	5215	8729	5341	11	9	8442	5372	8586	5530	12	10	8759	5508	8883	5716	12	9	8440	5478	8596	5621	-0.0791462	-0.149426	-0.134679	-0.167763	-0.0816328	-0.143248	-0.114137	-0.168001	-0.132753	-0.13	-2.19111
Plate02	STOP	6	18	MSH3	YCR092C	11	14	9200	5463	9341	5577	11	13	8793	5136	8935	5290	12	14	9137	5441	9285	5604	12	13	8885	5246	9041	5394	-0.0216486	-0.0288517	-0.0375189	-0.033617	-0.0237896	-0.0204888	-0.0298901	-0.0298634	-0.0304091	-0.03	-0.456385
Plate02	STOP	6	16	NA	YCR095C	11	18	10041	5788	10253	5967	11	17	9836	5643	10011	5825	12	18	9847	5622	10044	5807	12	17	9880	5617	10096	5740	0.0447455	0.0364825	0.0457311	0.0687488	0.0445782	0.0435555	0.0500898	0.0566303	0.048927	0.05	0.830216
Plate02	STOP	6	14	GIT1	YCR098C	11	22	10112	5961	10335	6092	11	21	10300	5959	10538	6171	12	22	10258	6097	10522	6261	12	21	10002	5960	10252	6211	0.0313029	0.0463367	0.0254695	-0.00629787	0.018294	0.0483258	0.0124805	0.000928132	0.0242028	0.02	0.335932
Plate02	STOP	6	12	NA	YCR099C	11	26	10262	6256	10444	6408	11	25	10077	6143	10280	6341	12	26	10323	6353	10529	6552	12	25	10208	6248	10472	6464	-0.0160876	-0.0282202	-0.0314278	-0.02288	-0.0199105	-0.0257244	-0.0302074	-0.0267174	-0.0246539	-0.03	-0.450048
Plate02	STOP	6	10	NA	YCR100C	11	30	10521	6543	10623	6730	11	29	10782	6468	11016	6630	12	30	11006	6678	11186	6903	12	29	10928	6528	11263	6783	-0.0514614	0.0259975	-0.00129566	0.0322321	-0.0378244	0.016152	0.00760787	0.0256791	0.00136813	0	0.0414331
Plate02	STOP	6	8	NA	YCR101C	11	34	11403	6999	11575	7207	11	33	11044	6809	11242	6996	12	34	11163	6943	11248	7150	12	33	11067	6822	11316	7024	-0.0023005	-0.0105468	-0.0377598	-0.00521718	0.00292727	-0.0120933	-0.0203726	-0.011263	-0.0139561	-0.01	-0.1842
Plate02	STOP	6	6	NA	YCR102C	11	38	11492	7226	11711	7443	11	37	11338	7085	11613	7332	12	38	11284	7107	11452	7323	12	37	11167	7021	11357	7259	-0.025359	-0.0192975	-0.0399509	-0.0418952	-0.0263012	-0.0220147	-0.033613	-0.034315	-0.0316257	-0.03	-0.508954
Plate02	STOP	6	4	NA	YCR102W-A	11	42	11743	7351	11915	7622	11	41	11869	7385	12081	7676	12	42	12111	7520	12298	7783	12	41	11755	7318	11917	7497	-0.028713	-0.0159254	-0.00567414	-0.00699854	-0.0145161	-0.00369792	0.004453	-0.00702719	-0.0143278	-0.01	-0.0980496
Plate02	STOP	6	2	ADH7	YCR105W	11	46	12271	7486	12534	7733	11	45	10562	6689	10805	6864	12	46	11576	7362	11777	7568	12	45	11163	7275	11276	7531	0.0328453	-0.0494779	-0.0379964	-0.100818	0.0310826	-0.0600821	-0.0390972	-0.0810894	-0.0388617	-0.04	-0.650759
Plate02	STOP	8	22	RDS1	YCR106W	15	6	7791	4393	7940	4513	15	5	7739	4454	7849	4527	16	6	7823	4498	7933	4596	16	5	7898	4552	8028	4672	-0.0320604	-0.0552472	-0.0553662	-0.0550103	-0.0303839	-0.0582214	-0.051879	-0.050254	-0.049421	-0.05	-0.829627
Plate14	STOP	12	14	AAD3	YCR107W	23	22	15776	14480	16427	15110	23	21	15349	14491	15320	15105	24	22	17094	15852	17255	16533	24	21	15637	14834	16016	15273	0.0798946	-0.0410763	0.0636778	0.0234882	0.0649172	0.0174059	0.0955491	0.0212543	0.0314961	0.05	0.321515
Plate02	STOP	8	20	RMD1	YDL001W	15	10	8920	5187	9071	5342	15	9	8224	4776	8459	4912	16	10	8783	5108	8912	5293	16	9	8436	5024	8600	5201	-0.0161413	-0.0281931	-0.033797	-0.0708985	-0.0093092	-0.0411152	-0.0155487	-0.0612534	-0.0372575	-0.03	-0.55623
Plate02	STOP	8	18	NHP10	YDL002C	15	14	9112	4843	9447	4954	15	13	8768	4653	9135	4783	16	14	9103	4853	9377	4960	16	13	9060	4831	9372	4892	0.144193	0.132079	0.130442	0.146637	0.111081	0.0971403	0.106894	0.104758	0.138338	0.1	1.79885
Plate02	STOP	8	16	PTC1	YDL006W	15	18	10006	5573	10351	5779	15	17	8629	4654	8855	4745	16	18	9523	5542	9646	5690	16	17	9853	5680	10071	5828	0.100692	0.090186	0.00560666	0.0455412	0.0870999	0.0703991	0.0140832	0.0380616	0.0605064	0.05	0.893882
Plate02	STOP	8	14	NA	YDL010W	15	22	10018	6040	10255	6270	15	21	9908	5984	10118	6163	16	22	10112	6088	10338	6299	16	21	9824	5821	10024	6087	-0.0178407	-0.017691	-0.0106907	-0.017036	-0.0135452	-0.0193875	-0.00865572	0.00213518	-0.0158146	-0.01	-0.178396
Plate02	STOP	8	12	NA	YDL011C	15	26	10821	6536	11038	6760	15	25	10817	6382	10987	6626	16	26	11053	6546	11323	6772	16	25	10903	6520	11096	6740	0.00429597	0.0225421	0.0428167	0.0164938	0.00841594	0.0385824	0.0402303	0.023614	0.0215372	0.03	0.468577
Plate02	STOP	8	10	NA	YDL012C	15	30	11120	6888	11242	7058	15	29	11106	6805	11345	7046	16	30	11319	6998	11513	7201	16	29	11173	6829	11383	7103	-0.0219156	-0.00516271	-0.00978661	-0.0102165	-0.0161715	-0.00243956	-0.00860929	0.00254229	-0.0117704	-0.01	-0.114794
Plate02	STOP	8	8	HEX3	YDL013W	15	34	9357	5351	9557	5534	15	33	9787	5588	10101	5804	16	34	10116	5756	10394	5873	16	33	9625	5452	9954	5614	0.0253861	0.0555768	0.0869703	0.0736759	0.0298109	0.0478891	0.0636295	0.0520578	0.0604023	0.05	0.823904
Plate02	STOP	8	6	ERP3	YDL018C	15	38	11606	7163	11777	7374	15	37	11437	7169	11612	7389	16	38	11793	7269	12006	7492	16	37	11640	7287	11810	7500	-0.00436239	-0.0294483	0.00568763	-0.0218519	0.000728693	-0.0235804	0.00684305	-0.0170219	-0.0124938	-0.01	-0.150749
Plate02	STOP	8	4	OSH2	YDL019C	15	42	12281	7694	12441	7903	15	41	12162	7517	12329	7726	16	42	11969	7519	12145	7749	16	41	12178	7576	12406	7844	-0.00722803	0.00787025	-0.0198412	-0.00195471	-0.00348708	0.0116034	-0.0139779	0.00345028	-0.00528842	0	-0.0189432
Plate02	STOP	8	2	RPN4	YDL020C	15	46	13387	7214	13700	7419	15	45	13496	7994	13723	8228	16	46	13326	7111	13750	7353	16	45	12469	6645	12913	6841	0.227751	0.0956541	0.245146	0.239252	0.216776	0.095039	0.228395	0.212031	0.201951	0.19	3.22958
Plate02	STOP	10	22	SRF4	YDL023C	19	6	8256	4697	8393	4776	19	5	8207	4585	8396	4679	20	6	8244	4704	8378	4814	20	5	8183	4565	8332	4650	-0.00707863	0.0184019	-0.0196946	0.0131025	-0.0142717	0.00521179	-0.0185109	0.00563336	0.00118278	-0.01	-0.102997
Plate02	STOP	10	20	DIA3	YDL024C	19	10	9151	5175	9334	5346	19	9	9008	5139	9223	5310	20	10	9147	5235	9345	5415	20	9	8939	5095	9153	5229	0.0298724	0.0186284	0.0158452	0.0251923	0.0354257	0.018368	0.0203006	0.0164953	0.0223846	0.02	0.381394
Plate02	STOP	10	18	NA	YDL025C	19	14	9376	5469	9543	5623	19	13	9117	5310	9319	5450	20	14	9311	5379	9549	5534	20	13	9242	5400	9348	5520	0.00299073	0.00325056	0.0240189	-0.00758372	0.00561203	-0.00287034	0.015225	-0.00177962	0.00566912	0	0.0611166
Plate02	STOP	10	16	NA	YDL026W	19	18	9792	5840	9964	6018	19	17	9637	5695	9783	5843	20	18	9691	5751	9912	5898	20	17	9656	5732	9824	5954	-0.0123158	-0.00484818	0.00463528	-0.0217669	-0.00727384	-0.00113958	-0.00450235	-0.00616082	-0.0085739	0	-0.0906815
Plate02	STOP	10	14	NA	YDL027C	19	22	10363	6027	10614	6187	19	21	10264	5988	10506	6144	20	22	10255	5952	10372	6008	20	21	10155	5943	10385	6135	0.0546407	0.0469992	0.0547097	0.0301595	0.0436108	0.0364931	0.042792	0.0289792	0.0466273	0.04	0.645208
Plate02	STOP	10	12	SLM3	YDL033C	19	26	13835	9684	14518	10241	19	25	13606	9481	14177	9946	20	26	13739	9478	14405	9955	20	25	13356	9131	13733	9618	-0.10233	-0.101156	-0.0772912	-0.107189	-0.118544	-0.116657	-0.101016	-0.0961162	-0.0969918	-0.11	-1.86961
Plate02	STOP	10	10	NA	YDL034W	19	30	11902	7080	12097	7297	19	29	11732	6896	11945	7153	20	30	12026	7007	12313	7215	20	29	11815	6975	12084	7258	0.0518711	0.0575468	0.0946486	0.0571021	0.0557591	0.0672865	0.0856645	0.0636234	0.0652921	0.07	1.16374
Plate02	STOP	10	8	GPR1	YDL035C	19	34	11138	6629	11436	6759	19	33	10978	6444	11205	6594	20	34	11042	6553	11360	6814	20	33	10878	6455	11115	6715	0.0611656	0.0602564	0.0400775	0.0240044	0.0361041	0.0496835	0.0372628	0.03289	0.046376	0.04	0.662707
Plate02	STOP	10	6	NA	YDL036C	19	38	12028	7447	12206	7719	19	37	12142	7503	12364	7701	20	38	12036	7478	12145	7725	20	37	11930	7441	12136	7691	-0.00685474	0.0165777	-0.015811	-0.0112562	0.00636326	0.0114457	0.00197921	-0.00548898	-0.00433607	0	0.0529898
Plate02	STOP	10	4	BSC1	YDL037C	19	42	11999	7617	12194	7858	19	41	11881	7471	12044	7726	20	42	11940	7531	12101	7725	20	41	11882	7494	12050	7701	-0.031605	-0.0292257	-0.0215681	-0.0242252	-0.0269662	-0.017244	-0.0198904	-0.0211311	-0.026656	-0.02	-0.375457
Plate02	STOP	10	2	NA	YDL038C	19	46	12881	8179	13017	8405	19	45	12407	7910	12648	8169	20	46	12849	8117	13065	8372	20	45	12526	7939	12697	8242	-0.0156539	-0.0241222	-0.00470373	-0.0295719	-0.00837545	-0.0236305	-0.00231738	-0.0133771	-0.0185129	-0.01	-0.213897
Plate02	STOP	12	22	PRM7	YDL039C	23	6	8638	4947	8785	5074	23	5	9028	5003	9241	5119	24	6	9157	5069	9334	5154	24	5	8693	4836	8844	4984	-0.00525056	0.0673008	0.0753218	0.0278569	-0.00314668	0.0554411	0.0623464	0.0353854	0.0413072	0.04	0.637249
Plate02	STOP	12	20	NAT1	YDL040C	23	10	9143	5197	9361	5364	23	9	9180	5181	9404	5352	24	10	9128	5271	9273	5445	24	9	9036	5181	9193	5324	0.0304312	0.0407389	-0.00372017	0.0100043	0.0286932	0.0391524	0.00832911	0.013287	0.0193636	0.02	0.376539
Plate02	STOP	12	18	NA	YDL041W	23	14	NA	NA	NA	NA	23	13	NA	NA	NA	NA	24	14	3467	999	3424	929	24	13	NA	NA	NA	NA	NA	NA	-0.043858	NA	NA	NA	-0.0558864	NA	-0.043858	-0.06	-0.970851
Plate02	STOP	12	6	SIR2	YDL042C	23	38	NA	NA	NA	NA	23	37	NA	NA	NA	NA	24	38	4281	1188	4218	1091	24	37	NA	NA	NA	NA	NA	NA	0.250931	NA	NA	NA	0.225185	NA	0.250931	0.23	3.86881
Plate02	STOP	12	16	NPC2	YDL046W	23	18	9721	5728	9925	5899	23	17	9589	5686	9715	5852	24	18	9696	5712	9880	5880	24	17	9702	5760	9862	5963	0.00655095	-0.0181263	0.00323313	-0.0174017	0.00557785	-0.00721514	0.00495769	-0.00465081	-0.006436	0	-0.0142903
Plate02	STOP	12	12	STP4	YDL048C	23	26	11387	6524	11642	6714	23	25	11248	6555	11441	6741	24	26	11332	6518	11591	6732	24	25	11104	6405	11321	6633	0.098295	0.0652958	0.087833	0.0691889	0.0919384	0.0662721	0.0854345	0.075713	0.0801532	0.08	1.36616
Plate02	STOP	12	14	NA	YDL050C	23	22	10310	6158	10496	6369	23	21	10282	6137	10448	6273	24	22	10164	6030	10376	6212	24	21	10194	6037	10346	6236	-0.000305783	0.0116496	0.0129084	0.003333	0.00783046	0.00785147	0.0118241	0.0150775	0.00689631	0.01	0.174744
Plate02	STOP	12	10	LHP1	YDL051W	23	30	11514	7079	11714	7352	23	29	11385	7003	11631	7166	24	30	11092	6797	11286	7011	24	29	11105	6799	11349	6968	-0.00903269	0.0127603	-0.00706817	0.00974815	0.00349178	-0.000319891	-0.00291696	-0.00143827	0.00160191	0	-0.0136572
Plate02	STOP	12	8	SLC1	YDL052C	23	34	11254	7013	11423	7243	23	33	11150	6870	11409	7095	24	34	11259	7036	11393	7275	24	33	10827	6750	11035	6922	-0.0298072	-0.00512275	-0.0396912	-0.0265639	-0.0205246	-0.0084983	-0.0240755	-0.0323586	-0.0252962	-0.02	-0.376427
Plate02	STOP	12	4	PBP4	YDL053C	23	42	11874	7655	12153	7912	23	41	11688	7518	11950	7787	24	42	11664	7398	11900	7522	24	41	11640	7408	11861	7522	-0.0458459	-0.0518715	-0.0135829	-0.018799	-0.0499941	-0.0512838	-0.0335008	-0.0385181	-0.0325248	-0.04	-0.754547
Plate02	STOP	12	2	MCH1	YDL054C	23	46	13489	8026	13760	8317	23	45	13280	7897	13615	8150	24	46	13390	8175	13678	8432	24	45	12868	7815	13134	8123	0.085885	0.0955677	0.0585241	0.0429523	0.0889818	0.0856512	0.0532571	0.0496867	0.0707323	0.07	1.18631
Plate02	STOP	14	22	MBP1	YDL056W	27	6	8032	4455	8198	4573	27	5	8070	4482	8223	4598	28	6	8197	4632	8283	4764	28	5	8088	4546	8246	4637	0.00600959	0.00456582	-0.02609	-0.000924472	0.00398507	0.00460046	-0.00923106	-0.00883173	-0.00410975	0	-0.0493597
Plate02	STOP	14	20	RAD59	YDL059C	27	10	7989	4496	8109	4599	27	9	8013	4526	8200	4522	28	10	7979	4468	8116	4560	28	9	8083	4543	8264	4631	-0.0191764	0.0199039	-0.00748965	0.00429844	-0.0160843	-0.0190942	-0.0106436	-0.00906664	-0.000615922	-0.01	-0.244841
Plate02	STOP	14	18	RPS29B	YDL061C	27	14	8931	5045	9073	5192	27	13	8844	4980	9034	5134	28	14	8888	5012	9007	5166	28	13	8680	4916	8879	5039	0.0195515	0.026366	0.0137441	0.0208731	0.0273136	0.0273756	0.0275624	0.0126263	0.0201337	0.02	0.399854
Plate02	STOP	14	16	NA	YDL062W	27	18	9219	5152	9383	5259	27	17	8974	4972	9107	5127	28	18	9058	5045	9228	5188	28	17	8941	4985	9117	5127	0.0588729	0.0413153	0.0483806	0.0431231	0.0531017	0.053336	0.0504619	0.0440407	0.047923	0.05	0.856416
Plate02	STOP	14	14	PEX19	YDL065C	27	22	9290	5473	9529	5670	27	21	9349	5523	9569	5658	28	22	9295	5484	9530	5619	28	21	9262	5448	9485	5549	-0.00984998	-0.000362768	0.00166041	0.00964742	-0.0102732	-0.0114731	-0.0119315	-0.00940694	0.000273772	-0.01	-0.194028
Plate02	STOP	14	12	IDP1	YDL066W	27	26	10385	6173	10564	6360	27	25	10278	6018	10443	6258	28	26	10377	6225	10498	6435	28	25	10439	6131	10630	6329	0.0118949	0.0139222	-0.0131507	0.0281536	0.016319	0.0322956	0.00430976	0.0333903	0.010205	0.02	0.362992
Plate02	STOP	14	10	BDF2	YDL070W	27	30	10841	6676	10994	6914	27	29	10962	6660	11174	6864	28	30	10912	6753	11045	6948	28	29	10651	6449	10868	6662	-0.031032	0.00427735	-0.0299369	-0.00186982	-0.0160358	0.00473148	-0.0204974	0.000433196	-0.0146403	-0.01	-0.143594
Plate02	STOP	14	8	NA	YDL071C	27	34	11357	6896	11601	7150	27	33	11214	6820	11399	7016	28	34	11403	7037	11500	7265	28	33	11154	6839	11363	7027	0.0115296	0.00791758	-0.0230138	0.000848923	0.015785	0.0100686	-0.00411376	-0.00205878	-0.000679411	0	0.0761569
Plate14	STOP	12	12	BRE1	YDL074C	23	26	5819	6043	6167	6396	23	25	5936	6168	6178	6418	24	26	5924	6101	6317	6240	24	25	6147	6323	6441	6588	-0.544359	-0.545632	-0.474205	-0.508728	-0.494917	-0.488436	-0.477939	-0.463046	-0.518231	-0.48	-2.89077
Plate02	STOP	14	6	BRE1	YDL074C	27	38	8128	5117	8258	5255	27	37	8259	5170	8396	5399	28	38	NA	4865	NA	5136	28	37	8532	5594	8821	5797	-0.15077	-0.156643	NA	-0.1637	-0.145284	-0.131646	NA	-0.176435	-0.157037	-0.15	-2.61067
Plate02	STOP	14	4	RXT3	YDL076C	27	42	11916	7655	12077	7926	27	41	12155	7719	12305	7952	28	42	12238	7735	12329	7963	28	41	11905	7656	12010	7831	-0.0580919	-0.0326903	-0.0313977	-0.0512474	-0.0444244	-0.0239946	-0.0159722	-0.0460521	-0.0433568	-0.03	-0.570078
Plate02	STOP	14	2	VAM6	YDL077C	27	46	NA	5003	NA	5123	27	45	NA	NA	NA	NA	28	46	13727	7227	14019	7375	28	45	NA	2324	NA	1788	NA	NA	0.271962	NA	NA	NA	0.253953	NA	0.271962	0.25	4.36417
Plate02	STOP	2	23	MDH3	YDL078C	3	4	7926	4702	8066	4809	3	3	8045	4744	8160	4880	4	4	7310	4192	7361	4273	4	3	7808	4431	7998	4548	-0.081938	-0.0802878	-0.0960729	-0.0290183	-0.0835975	-0.06954	-0.0826502	-0.0370533	-0.0718293	-0.07	-1.18305
Plate02	STOP	2	21	MRK1	YDL079C	3	8	8620	5036	8783	5156	3	7	8178	4609	8353	4745	4	8	8305	4776	8420	4872	4	7	8013	4472	8161	4568	-0.0253974	-0.0071645	-0.025923	-0.000286161	-0.0286793	-0.00704614	-0.0248323	-0.00458765	-0.0146928	-0.02	-0.288992
Plate02	STOP	2	19	THI3	YDL080C	3	12	9385	5226	9682	5390	3	11	9262	5152	9497	5329	4	12	9203	5074	9464	5245	4	11	8828	5004	8954	5117	0.0796193	0.0622436	0.0763013	0.0158019	0.0643899	0.0607116	0.0693183	0.0184266	0.0584915	0.05	0.907668
Plate02	STOP	2	17	RPP1A	YDL081C	3	16	10107	5299	10364	5422	3	15	9712	5070	10048	5207	4	16	9754	4903	10052	5027	4	15	9301	4815	9595	4973	0.183136	0.183475	0.228045	0.165035	0.167235	0.158261	0.207277	0.151996	0.189923	0.17	2.93913
Plate02	STOP	2	15	RPL13A	YDL082W	3	20	10163	5647	10396	5877	3	19	9903	5617	10105	5764	4	20	9590	5241	9912	5419	4	19	9695	5309	9961	5447	0.0864184	0.0649381	0.111222	0.11279	0.095467	0.060392	0.0959644	0.0973962	0.0938423	0.09	1.49471
Plate02	STOP	2	13	RPS16B	YDL083C	3	24	10400	5868	10692	6069	3	23	10312	5694	10573	5844	4	24	10404	5858	10668	5997	4	23	10277	5676	10534	5852	0.0909418	0.120859	0.102481	0.113149	0.0835253	0.108331	0.0863237	0.106901	0.106858	0.1	1.64908
Plate02	STOP	2	11	NDE2	YDL085W	3	28	11200	6717	11396	6865	3	27	10845	6596	11067	6808	4	28	10771	6577	10958	6774	4	27	10092	6184	10225	6335	0.0355333	-0.000587521	-0.0100131	-0.035678	0.0278302	0.000141101	-0.00704183	-0.0318463	-0.00268633	0	-0.0555563
Plate02	STOP	2	9	NA	YDL086W	3	32	10781	6596	10945	6785	3	31	10914	6686	11172	6918	4	32	10167	6225	10361	6365	4	31	10333	6322	10553	6531	-0.0139969	-0.00609085	-0.0203647	-0.0236649	-0.0092888	-0.00729369	-0.0284355	-0.0223666	-0.0160293	-0.02	-0.298631
Plate02	STOP	2	7	ASM4	YDL088C	3	36	11664	6873	11822	7001	3	35	11339	6790	11574	6993	4	36	10978	6582	11259	6830	4	35	10908	6681	11126	6853	0.068805	0.036465	0.0227827	-0.000545538	0.0624208	0.0333861	0.0222978	-0.00720014	0.0318768	0.03	0.468843
Plate02	STOP	2	5	NA	YDL089W	3	40	10980	6902	11168	7121	3	39	10887	6869	11148	7084	4	40	10616	6632	10868	6860	4	39	10616	6647	10872	6777	-0.0439128	-0.0400612	-0.0394149	-0.0232102	-0.0389214	-0.0462159	-0.0409034	-0.0438196	-0.0366498	-0.04	-0.739754
Plate02	STOP	2	3	RAM1	YDL090C	3	44	NA	NA	NA	NA	3	43	NA	NA	NA	NA	4	44	NA	NA	NA	NA	4	43	3882	997	3857	933	NA	NA	NA	0.199602	NA	NA	NA	0.178119	0.199602	0.18	3.05841
Plate02	STOP	4	23	UBX3	YDL091C	7	4	7538	4275	7762	4408	7	3	7604	4325	7832	4437	8	4	7603	4403	7700	4510	8	3	7513	4304	7592	4398	-0.0424013	-0.0349727	-0.0832091	-0.0773412	-0.0536714	-0.0527546	-0.0743273	-0.0673481	-0.059481	-0.06	-1.07656
Plate02	STOP	4	21	PMT5	YDL093W	7	8	8194	4761	8272	4889	7	7	8011	4602	8143	4650	8	8	8330	4820	8479	4874	8	7	8074	4689	8187	4819	-0.0597484	-0.0254132	-0.0147861	-0.0595102	-0.0433458	-0.0396785	-0.0310868	-0.0493399	-0.0398644	-0.04	-0.712165
Plate02	STOP	4	19	NA	YDL094C	7	12	8958	5195	9166	5348	7	11	8357	4884	8550	4981	8	12	8648	5020	8855	5157	8	11	8436	4915	8601	5045	-0.000416714	-0.0274511	-0.0121617	-0.0332397	-0.00427265	-0.0419302	-0.0193974	-0.0341634	-0.0183173	-0.02	-0.438012
Plate02	STOP	4	17	PMT1	YDL095W	7	16	9135	5315	9371	5400	7	15	9171	5355	9361	5486	8	16	8751	4985	8960	5055	8	15	9282	5441	9428	5592	0.0238564	0.00240555	0.0319639	-0.00986302	-0.000829962	-0.0038203	0.00875525	-0.00428095	0.0120907	0	-0.00932074
Plate02	STOP	4	15	NA	YDL096C	7	20	9601	5676	9737	5832	7	19	9747	5675	9956	5903	8	20	9750	5752	9954	5928	8	19	9677	5626	9919	5773	-0.0101367	0.0107609	0.00510095	0.0327782	-0.00296079	0.0216824	0.00509052	0.0210103	0.00962584	0.01	0.184382
Plate02	STOP	4	13	NA	YDL099W	7	24	10041	6118	10188	6317	7	23	10027	6077	10265	6286	8	24	9969	6054	10211	6262	8	23	9813	6026	10020	6218	-0.0379146	-0.0195062	-0.0231602	-0.0446972	-0.0262632	-0.0199095	-0.0243844	-0.0438141	-0.0313195	-0.03	-0.500893
Plate02	STOP	4	11	ARR4	YDL100C	7	28	9973	5866	10203	6075	7	27	9953	5822	10168	5991	8	28	10114	5946	10237	6109	8	27	9645	5685	9896	5877	0.0140849	0.0261901	0.0123742	0.00650585	0.0165618	0.0229356	0.0218324	0.00243037	0.0147888	0.02	0.265903
Plate02	STOP	4	9	QRI7	YDL104C	7	32	13085	8818	13643	9228	7	31	12975	8875	13534	9348	8	32	13025	8735	13639	9146	8	31	13059	8842	13594	9302	-0.0633513	-0.0929052	-0.0521395	-0.0794751	-0.0824026	-0.104134	-0.0771966	-0.0890998	-0.0719678	-0.09	-1.52739
Plate02	STOP	4	7	PHO2	YDL106C	7	36	10467	6343	10666	6493	7	35	10488	6278	10770	6505	8	36	10972	6579	11223	6766	8	35	10542	6366	10766	6563	0.000909935	0.0141324	0.0297665	0.00217414	-0.00603888	0.0104237	0.0220172	0.000704669	0.0117458	0.01	0.108122
Plate02	STOP	4	5	NA	YDL109C	7	40	10691	6775	10858	6960	7	39	10418	6507	10639	6672	8	40	10777	6847	10939	7074	8	39	10941	6900	11131	7091	-0.0594731	-0.0379618	-0.0684782	-0.0437708	-0.0572565	-0.046418	-0.0581983	-0.0441961	-0.052421	-0.05	-0.89562
Plate02	STOP	4	3	NA	YDL110C	7	44	11447	7193	11633	7367	7	43	10872	6679	11068	6817	8	44	11515	7240	11705	7485	8	43	11371	7122	11610	7333	-0.0227152	-0.00213999	-0.0334594	-0.0198853	-0.0265487	-0.0120727	-0.0256598	-0.0241854	-0.01955	-0.02	-0.389382
Plate02	STOP	6	23	TRM3	YDL112W	11	4	7574	4284	7701	4377	11	3	7657	4350	7810	4510	12	4	7791	4406	7910	4539	12	3	7736	4320	7918	4424	-0.0474276	-0.059184	-0.0453258	-0.012976	-0.0480972	-0.0478892	-0.0339298	-0.0222696	-0.0412284	-0.04	-0.663671
Plate02	STOP	6	21	ATG20	YDL113C	11	8	8579	4791	8742	4921	11	7	8303	4626	8501	4767	12	8	8369	4670	8573	4853	12	7	8369	4658	8579	4803	0.0242628	0.0165676	0.0088431	0.0226405	0.025112	0.0137666	0.0153879	0.0185324	0.0180785	0.02	0.304811
Plate02	STOP	6	19	NA	YDL114W	11	12	8661	5082	8789	5209	11	11	8636	4996	8759	5108	12	12	8826	5141	9040	5256	12	11	8458	4850	8569	4966	-0.036901	-0.0183804	-0.00163154	-0.0200712	-0.0321674	-0.0157391	-0.015559	-0.0134542	-0.019246	-0.02	-0.339676
Plate02	STOP	6	17	CYK3	YDL117W	11	16	9243	5314	9455	5464	11	15	9220	5278	9438	5417	12	16	8782	5151	8936	5249	12	15	9051	5239	9206	5388	0.023776	0.0316145	-0.019027	-0.00252888	0.0185753	0.023041	-0.026174	0.00209236	0.00845866	0	0.0669174
Plate02	STOP	6	15	NA	YDL118W	11	20	9816	5877	10015	6020	11	19	9587	5763	9835	5939	12	20	9709	5860	9959	5997	12	19	9774	5838	10006	5974	-0.00446729	-0.0167688	-0.00870732	0.00378305	-0.0113739	-0.0245999	-0.0253529	-0.00980461	-0.00654009	-0.02	-0.314759
Plate02	STOP	6	13	NA	YDL119C	11	24	10199	6807	10378	6977	11	23	10018	6657	10259	6864	12	24	10241	6919	10430	7153	12	23	10152	6844	10313	7060	-0.135069	-0.132664	-0.158993	-0.160299	-0.138435	-0.138306	-0.152936	-0.152797	-0.146756	-0.15	-2.51592
Plate02	STOP	6	11	NA	YDL121C	11	28	10070	5960	10381	6146	11	27	10016	5842	10311	6040	12	28	10312	6172	10544	6411	12	27	10116	6023	10434	6233	0.027261	0.0384346	-0.00134643	0.0176191	0.0118192	0.0287172	0.00522782	0.00570185	0.0204921	0.01	0.212981
Plate02	STOP	6	9	UBP1	YDL122W	11	32	10998	6781	11145	6997	11	31	10553	6228	10794	6437	12	32	10808	6728	11037	6915	12	31	10695	6527	10880	6727	-0.0245743	0.031152	-0.024973	-0.0125395	-0.0133813	0.0305902	-0.0309272	-0.00848681	-0.00773371	-0.01	-0.104149
Plate02	STOP	6	7	SNA4	YDL123W	11	36	11300	7072	11496	7341	11	35	10987	6816	11177	7017	12	36	11203	6997	11360	7205	12	35	11210	7020	11421	7248	-0.0370126	-0.0236696	-0.0318376	-0.0309772	-0.0249473	-0.0216459	-0.024761	-0.0280339	-0.0308743	-0.02	-0.436395
Plate02	STOP	6	5	NA	YDL124W	11	40	11388	7002	11620	7224	11	39	11560	7164	11771	7409	12	40	11765	7267	11934	7523	12	39	11380	7096	11593	7325	0.000840124	-0.0113022	-0.00922248	-0.020808	0.000283444	-0.00573788	0.00344636	-0.0181736	-0.0101231	-0.01	-0.0954384
Plate02	STOP	6	3	HNT1	YDL125C	11	44	11670	7299	11870	7536	11	43	11055	6841	11344	7122	12	44	11528	7193	11652	7368	12	43	11238	7094	11423	7289	-0.0200044	-0.0191381	-0.0202926	-0.0379814	-0.0151003	-0.016594	-0.0153879	-0.0377072	-0.0243541	-0.02	-0.373553
Plate02	STOP	8	23	PCL2	YDL127W	15	4	7458	4087	7609	4224	15	3	8198	4630	8305	4740	16	4	7555	4188	7725	4310	16	3	7829	4317	7964	4460	-0.0258634	-0.0155311	-0.0238634	-0.0128421	-0.0185318	-0.00850182	-0.0254219	-0.00125804	-0.019525	-0.01	-0.239782
Plate02	STOP	8	21	VCX1	YDL128W	15	8	8358	5146	8487	5305	15	7	8059	4912	8232	5018	16	8	8310	5048	8492	5186	16	7	8212	5018	8362	5208	-0.117167	-0.0995432	-0.0882438	-0.118995	-0.10626	-0.109153	-0.0919646	-0.104207	-0.105987	-0.1	-1.7803
Plate02	STOP	8	19	NA	YDL129W	15	12	9101	5349	9219	5462	15	11	9019	5269	9129	5424	16	12	9288	5442	9456	5588	16	11	9060	5187	9263	5304	-0.0171822	-0.0246004	-0.00412458	0.0271421	-0.0149084	-0.010837	-0.0034623	0.0161819	-0.00469127	0	-0.0646346
Plate02	STOP	8	17	RPP1B	YDL130W	15	16	10209	5685	10400	5817	15	15	9888	5607	10098	5769	16	16	10066	5660	10279	5830	16	15	9938	5478	10197	5690	0.100045	0.0627192	0.0782665	0.0959517	0.0941934	0.0601984	0.0770774	0.0978584	0.0842456	0.08	1.40908
Plate02	STOP	8	15	STF1	YDL130W-A	15	20	9888	5979	10034	6150	15	19	9754	5950	9875	6126	16	20	10213	6017	10408	6155	16	19	9851	5854	10126	6034	-0.0284831	-0.0493634	0.0295952	0.010428	-0.0215689	-0.037317	0.0223119	-0.000642696	-0.00945584	-0.01	-0.168768
Plate02	STOP	8	13	LYS21	YDL131W	15	24	10520	6194	10716	6390	15	23	10675	6146	10883	6380	16	24	10839	6303	11160	6523	16	23	10492	6117	10737	6346	0.028867	0.055719	0.0676772	0.0408422	0.0326241	0.0660198	0.057883	0.0444353	0.0482763	0.05	0.856511
Plate02	STOP	8	11	RPL41B	YDL133C-A	15	28	10740	6550	11035	6799	15	27	10692	6507	10904	6757	16	28	10811	6695	11031	6952	16	27	10803	6540	11060	6711	-0.00352471	-0.0147089	-0.0327054	0.0168215	-0.00632657	-0.00497754	-0.0241232	0.00497189	-0.00852938	-0.01	-0.139663
Plate02	STOP	8	9	NA	YDL133W	15	32	11306	7103	11494	7331	15	31	11093	6956	11299	7168	16	32	11481	7179	11693	7405	16	31	11289	7070	11489	7329	-0.0355284	-0.0337842	-0.021182	-0.0358691	-0.0297939	-0.0327837	-0.0193164	-0.0261234	-0.0315909	-0.03	-0.473542
Plate02	STOP	8	7	PPH21	YDL134C	15	36	11227	6977	11410	7151	15	35	11148	6853	11375	7036	16	36	10879	6768	11015	6960	16	35	11578	7116	11792	7283	-0.0151254	0.000883478	-0.0365059	0.0137292	-0.0176477	-0.00556713	-0.0281873	0.00548147	-0.00925465	-0.01	-0.206236
Plate02	STOP	8	5	NA	YDL134C-A	15	40	11529	7170	11752	7359	15	39	11556	7234	11765	7513	16	40	11719	7380	11873	7549	16	39	11401	7120	11600	7328	-0.00510903	-0.0301649	-0.0218376	-0.0203759	-0.0110785	-0.0189563	-0.0228897	-0.019646	-0.0193718	-0.02	-0.320954
Plate02	STOP	8	3	RDI1	YDL135C	15	44	11867	7483	12049	7751	15	43	11669	7255	11892	7478	16	44	11875	7382	12059	7651	16	43	11495	7090	11709	7331	-0.0327643	-0.00704674	-0.0145791	-0.00601235	-0.021203	-0.00734699	-0.00236921	-0.00114487	-0.0151006	-0.01	-0.146588
Plate02	STOP	10	23	RPL35B	YDL136W	19	4	8054	4332	8200	4448	19	3	8080	4292	8278	4371	20	4	8249	4426	8411	4521	20	3	8328	4431	8510	4571	0.0397038	0.0765988	0.0629013	0.0692552	0.0423232	0.0589023	0.0565699	0.0711547	0.0621147	0.06	0.976989
Plate02	STOP	10	21	ARF2	YDL137W	19	8	8263	4719	8386	4846	19	7	8454	4930	8597	5049	20	8	8747	4913	8997	5037	20	7	8597	4900	8781	5011	-0.0261576	-0.0349839	0.0431709	0.00937768	-0.0185695	-0.0344017	0.0260456	0.000819861	-0.00214822	-0.01	-0.12094
Plate02	STOP	10	19	RGT2	YDL138W	19	12	9539	5354	9652	5488	19	11	9268	5185	9398	5291	20	12	9324	5257	9393	5422	20	11	9009	5082	9223	5226	0.0519914	0.0539525	0.0226338	0.0384327	0.0604112	0.0537858	0.0463358	0.032463	0.0417526	0.05	0.822218
Plate02	STOP	10	17	CRD1	YDL142C	19	16	9831	5949	10037	6094	19	15	9806	5872	10067	6050	20	16	9953	5984	10189	6151	20	15	9908	5905	10124	6088	-0.0163967	-0.00238235	-0.00391954	-0.00119164	-0.0244461	-0.0119313	-0.012102	-0.00241735	-0.00597256	-0.01	-0.227656
Plate02	STOP	10	15	NA	YDL144C	19	20	10003	5890	10188	6092	19	19	9886	5850	10097	5990	20	20	9953	5941	10088	6155	20	19	9965	5928	10134	6082	0.00816018	0.0150615	-0.0208399	0.00165544	0.0161812	0.00594123	-0.00288863	0.001847	0.00100931	0.01	0.0821823
Plate02	STOP	10	13	NA	YDL146W	19	24	10333	6127	10513	6312	19	23	10176	6012	10387	6127	20	24	10435	6190	10668	6388	20	23	9885	5826	10075	5953	0.0137589	0.0321286	0.0220489	0.0193731	0.0178751	0.017542	0.0204752	0.011018	0.0218274	0.02	0.279463
Plate02	STOP	10	11	ATG9	YDL149W	19	28	11084	6327	11528	6634	19	27	10771	6047	11167	6267	20	28	11205	6338	11669	6620	20	27	11067	6508	11419	6779	0.0979914	0.119955	0.120148	0.0549852	0.0886574	0.101224	0.103727	0.049776	0.0982697	0.09	1.46959
Plate02	STOP	10	9	MSH5	YDL154W	19	32	11579	7075	11812	7305	19	31	11755	7152	12003	7399	20	32	11831	7179	12057	7442	20	31	11825	7169	12073	7415	0.0125251	0.021484	0.0211051	0.0279249	0.0131424	0.0229119	0.0281866	0.0292033	0.0207598	0.02	0.393682
Plate02	STOP	10	7	CLB3	YDL155W	19	36	11805	7419	11984	7626	19	35	11917	7500	12070	7768	20	36	11652	7314	11780	7519	20	35	11302	6921	11513	7083	-0.0202279	-0.0328484	-0.0291735	0.0115375	-0.0182351	-0.0175376	-0.0202189	0.00338302	-0.0176781	-0.01	-0.235026
Plate02	STOP	10	5	NA	YDL156W	19	40	11903	7410	12106	7583	19	39	11933	7393	12145	7647	20	40	12206	7534	12389	7751	20	39	12103	7452	12391	7756	0.00318798	-0.00262676	0.0113715	0.0107895	-0.00360398	0.00337095	0.0143448	0.0152915	0.00568056	0.01	0.118008
Plate02	STOP	10	3	NA	YDL157C	19	44	12720	7997	12978	8241	19	43	12417	7753	12733	7972	20	44	12475	7842	12791	8175	20	43	12395	7937	12613	8218	0.00525568	0.0182444	-0.00726593	-0.0362932	0.00130602	0.00388158	-0.00371208	-0.0296169	-0.00501475	-0.01	-0.129702
Plate02	STOP	12	23	STE7	YDL159W	23	4	NA	NA	NA	NA	23	3	NA	NA	NA	NA	24	4	3116	900	3028	825	24	3	NA	NA	NA	NA	NA	NA	-0.209391	NA	NA	NA	-0.194024	NA	-0.209391	-0.19	-3.34939
Plate02	STOP	12	21	DHH1	YDL160C	23	8	NA	NA	NA	NA	23	7	NA	NA	NA	NA	24	8	3297	986	3245	929	24	7	NA	NA	NA	NA	NA	NA	-0.155964	NA	NA	NA	-0.149215	NA	-0.155964	-0.15	-2.57785
Plate02	STOP	12	19	ENT1	YDL161W	23	12	9056	5164	9319	5351	23	11	9132	5303	9244	5452	24	12	9364	5365	9617	5499	24	11	8850	5031	9101	5146	0.0260695	-0.010458	0.0435522	0.0356494	0.0210097	0.00146614	0.0277374	0.0158227	0.0237033	0.02	0.275699
Plate02	STOP	12	17	NA	YDL162C	23	16	9003	5115	9162	5296	23	15	8944	5051	9072	5228	24	16	9413	5402	9563	5547	24	15	8966	5050	9097	5162	0.0110044	0.0108058	0.0234706	0.0310803	0.0232992	0.0282188	0.0275584	0.0324939	0.0190903	0.03	0.471709
Plate02	STOP	12	15	NRP1	YDL167C	23	20	9971	5832	10158	6031	23	19	9823	5636	10001	5819	24	20	10058	5722	10319	5923	24	19	9907	5672	10088	5893	0.0161617	0.0361574	0.0645081	0.0342736	0.023656	0.0429892	0.0619232	0.0486836	0.0377752	0.04	0.754447
Plate02	STOP	12	13	SFA1	YDL168W	23	24	10380	6160	10529	6373	23	23	10078	5893	10306	6047	24	24	10012	5942	10167	6069	24	23	9969	5741	10221	5937	0.00394792	0.0361803	0.00962596	0.0460768	0.0182545	0.0275428	0.00639951	0.0433762	0.0239577	0.02	0.402846
Plate02	STOP	12	11	UGX2	YDL169C	23	28	11060	6572	11149	6754	23	27	11325	6625	11597	6864	24	28	11199	6579	11442	6820	24	27	10975	6414	11248	6629	0.0214595	0.0636422	0.0504382	0.0596026	0.0361087	0.0633465	0.0545962	0.0552717	0.0487856	0.05	0.892502
Plate02	STOP	12	9	UGA3	YDL170W	23	32	11240	7005	11417	7177	23	31	11246	6935	11425	7167	24	32	11203	6878	11406	7061	24	31	11159	6848	11333	7055	-0.0188301	-0.0159136	0.000653231	-0.00849763	-0.0210157	-0.00712201	-0.00248272	-0.0030542	-0.010647	-0.01	-0.153521
Plate02	STOP	12	7	GLT1	YDL171C	23	36	12412	7681	12567	7949	23	35	11980	7444	12168	7665	24	36	12190	7529	12422	7786	24	35	12743	7750	12915	8038	0.00120193	-0.00267987	0.00973487	0.0300083	0.0154568	0.000582003	0.0131442	0.0452406	0.00956632	0.02	0.311805
Plate02	STOP	12	5	NA	YDL172C	23	40	12464	7643	12654	7905	23	39	12763	7700	13022	7926	24	40	12627	7632	12859	7907	24	39	13079	7809	13412	8043	0.0193551	0.0613362	0.0444977	0.0890041	0.028539	0.0561865	0.0509097	0.0763169	0.0535483	0.05	0.903819
Plate02	STOP	12	3	NA	YDL173W	23	44	12954	7814	13190	8083	23	43	12596	7668	12888	7960	24	44	12705	7716	12922	7952	24	43	12661	7701	12932	7914	0.0561163	0.0393782	0.044861	0.0523177	0.0603494	0.0408752	0.0462897	0.0433684	0.0481683	0.05	0.813122
Plate02	STOP	14	23	DLD1	YDL174C	27	4	8369	4714	8433	4857	27	3	8428	4649	8605	4768	28	4	8431	4546	8556	4685	28	3	8514	4690	8692	4834	-0.0195947	0.0365969	0.0484244	0.0365733	0.00391739	0.0325794	0.0605256	0.0386914	0.0255	0.03	0.575639
Plate02	STOP	14	21	AIR2	YDL175C	27	8	8397	4730	8517	4826	27	7	8494	4910	8631	5000	28	8	8207	4925	8325	5045	28	7	8210	4827	8296	4980	0.00472977	-0.0164695	-0.0873933	-0.0773717	0.00531558	-0.0215904	-0.0822031	-0.0569466	-0.0441262	-0.04	-0.677613
Plate02	STOP	14	19	NA	YDL176W	27	12	8399	4889	8488	5028	27	11	8440	4929	8604	5089	28	12	8400	4890	8498	5003	28	11	8516	4870	8637	5011	-0.0510395	-0.0433308	-0.0429797	-0.018014	-0.0348945	-0.0368886	-0.0349494	-0.00722651	-0.038841	-0.03	-0.499118
Plate02	STOP	14	17	NA	YDL177C	27	16	9505	5470	9676	5642	27	15	9320	5161	9509	5268	28	16	8830	5076	8966	5231	28	15	9158	5222	9271	5352	0.0213113	0.0786452	-0.00925292	0.0173595	0.0275514	0.068734	0.00102984	0.0253746	0.0270158	0.03	0.519575
Plate02	STOP	14	15	DLD2	YDL178W	27	20	9703	5743	9829	5917	27	19	9532	5589	9668	5772	28	20	9629	5748	9754	5891	28	19	9513	5616	9588	5774	-0.0130829	-0.00868275	-0.0199817	-0.0226395	-0.000735768	0.00492635	-0.0142242	-0.00440586	-0.0160967	0	-0.0707202
Plate02	STOP	14	13	PCL9	YDL179W	27	24	10393	6088	10546	6249	27	23	10495	6078	10663	6305	28	24	10309	6042	10486	6221	28	23	9967	5863	10153	6027	0.0315853	0.0379898	0.0280939	0.0162068	0.035345	0.0531048	0.0320418	0.0162462	0.0284689	0.03	0.580047
Plate02	STOP	14	11	NA	YDL180W	27	28	10149	6228	10297	6397	27	27	9871	5994	10014	6189	28	28	10010	6105	10190	6275	28	27	9725	5954	9855	6154	-0.0367393	-0.0397305	-0.0291197	-0.0584217	-0.0318941	-0.0275365	-0.0285131	-0.0429684	-0.0410028	-0.03	-0.572096
Plate02	STOP	14	9	INH1	YDL181W	27	32	10326	6115	10460	6301	27	31	10340	6155	10453	6319	28	32	10443	6166	10538	6301	28	31	10195	6006	10353	6199	0.0078335	0.00312239	0.0198084	0.0119881	0.0193023	0.0131116	0.026693	0.0218162	0.0106881	0.02	0.339783
Plate02	STOP	14	7	LYS20	YDL182W	27	36	12092	7164	12299	7399	27	35	11954	6961	12182	7171	28	36	11950	7103	12109	7314	28	35	12008	6981	12257	7189	0.0601819	0.0855638	0.0504326	0.092079	0.0653911	0.0847517	0.057892	0.0881426	0.0720643	0.07	1.26638
Plate02	STOP	14	5	NA	YDL183C	27	40	12267	7499	12452	7766	27	39	11857	7345	12078	7603	28	40	12232	7440	12391	7649	28	39	12146	7499	12371	7671	0.0169026	-0.00390691	0.028841	0.0225471	0.0282988	0.00180484	0.0341238	0.0126628	0.016096	0.02	0.322423
Plate02	STOP	14	3	RPL41A	YDL184C	27	44	12927	7937	13147	8147	27	43	12424	7540	12643	7799	28	44	13476	8131	13682	8362	28	43	12394	7562	12645	7774	0.0406782	0.0355278	0.0698589	0.0399523	0.0366017	0.0412233	0.0704105	0.0335988	0.0465043	0.05	0.774172
Plate03	STOP	3	22	TFP1	YDL185W	5	6	16749	8968	16688	9378	5	5	15648	8527	15635	8875	6	6	16773	9506	16569	10109	6	5	14500	7701	15050	8081	0.118116	0.0736382	0.0162276	0.120437	0.178728	0.128088	0.109298	0.126115	0.0821047	0.14	0.984242
Plate03	STOP	3	20	NA	YDL186W	5	10	12360	7173	12800	7322	5	9	11905	6712	12445	6901	6	10	12152	6925	12840	7407	6	9	12418	7107	13098	7339	-0.0382239	-0.0162978	-0.0465424	-0.00174956	-0.0539359	-0.0362544	-0.0396809	-0.034894	-0.0257034	-0.04	-0.286643
Plate03	STOP	3	18	NA	YDL187C	5	14	17466	10859	17629	11355	5	13	16468	10589	16056	11022	6	14	17856	11966	17595	11892	6	13	17831	11964	17361	12444	-0.0187994	-0.140449	-0.0776743	-0.15485	0.0114578	-0.0542565	-0.0728583	-0.0749492	-0.0979433	-0.05	-0.333095
Plate03	STOP	3	16	PPH22	YDL188C	5	18	11168	6251	11742	6530	5	17	11144	6343	11793	6559	6	18	11949	6839	12473	7133	6	17	11799	6702	12232	6832	-0.0504938	-0.0483027	-0.0514679	-0.0339121	-0.0575367	-0.0787673	-0.0527571	-0.0494387	-0.0460441	-0.06	-0.419188
Plate03	STOP	3	14	RBS1	YDL189W	5	22	15980	9136	16685	9380	5	21	15746	9121	16263	9299	6	22	16454	9091	17146	9194	6	21	16704	9485	17511	9777	0.117558	0.0846161	0.187559	0.149543	0.0781169	0.0557183	0.132562	0.105216	0.134819	0.09	0.677544
Plate03	STOP	3	12	UFD2	YDL190C	5	26	9767	5791	9991	5829	5	25	9764	5825	9909	5768	6	26	9661	5783	10061	5837	6	25	10455	6351	10864	6431	-0.193656	-0.195476	-0.183289	-0.165417	-0.191214	-0.198753	-0.207957	-0.187527	-0.18446	-0.2	-1.40238
Plate03	STOP	3	10	RPL35A	YDL191W	5	30	17928	11787	17585	12060	5	29	16581	12047	16447	12582	6	30	17416	13062	16662	13496	6	29	18297	12709	17429	13053	-0.0955314	-0.259023	-0.321749	-0.20593	-0.0474992	-0.202893	-0.22294	-0.107932	-0.220558	-0.15	-1.03534
Plate03	STOP	3	8	ARF1	YDL192W	5	34	25640	17081	26098	17080	5	33	13403	7901	13533	8347	6	34	NA	NA	NA	NA	6	33	NA	NA	NA	NA	0.140085	-0.098491	NA	NA	0.068567	-0.0362071	NA	NA	0.020797	0.02	0.125876
Plate03	STOP	3	6	SNF3	YDL194W	5	38	15317	9746	15943	10016	5	37	14584	8690	15480	9133	6	38	14296	8782	14872	9186	6	37	15284	9054	16061	9411	-0.0377495	0.0226134	-0.0521528	0.0491813	-0.0715443	-0.0119888	-0.05801	0.0154538	-0.00452693	-0.03	-0.21712
Plate03	STOP	3	4	ASF2	YDL197C	5	42	13635	8012	14396	8152	5	41	15127	8773	15759	9262	6	42	14413	8425	14953	8774	6	41	14476	8460	14835	8662	0.0345976	0.0361233	0.0116744	0.0135169	-0.0246209	0.0370327	0.00632282	0.00849999	0.0239781	0.01	0.0584935
Plate03	STOP	3	2	NA	YDL199C	5	46	16174	9493	16856	9806	5	45	14577	8421	15312	8692	6	46	15387	9064	16237	9388	6	45	14298	8283	14945	8503	0.0816525	0.0630728	0.0705319	0.0480758	0.0508862	0.025708	0.0252266	0.0137889	0.0658332	0.03	0.217355
Plate03	STOP	5	22	MGT1	YDL200C	9	6	17235	10870	17032	11337	9	5	16678	10908	16070	11069	10	6	15967	9426	16183	9748	10	5	16910	10268	16668	10606	-0.0748661	-0.144083	0.0199276	-0.0312347	-0.0117063	-0.0701152	0.0383089	0.0274814	-0.0575641	0	-0.0192806
Plate03	STOP	5	20	TRM8	YDL201W	9	10	18653	12290	18449	12846	9	9	17629	11362	17234	11890	10	10	18680	12503	18285	13222	10	9	17370	11469	17014	12158	-0.0912117	-0.112322	-0.141056	-0.160762	-0.0345492	-0.0294656	-0.0536164	-0.0654302	-0.126338	-0.05	-0.319532
Plate03	STOP	5	18	NA	YDL203C	9	14	17463	11627	17487	11946	9	13	16388	10912	16192	11443	10	14	16914	11221	16768	11646	10	13	17762	11705	17297	12143	-0.0934805	-0.171218	-0.133489	-0.131546	-0.0736543	-0.0994629	-0.0820461	-0.0540854	-0.132433	-0.08	-0.546365
Plate03	STOP	5	16	RTN2	YDL204W	9	18	15714	9050	16073	9350	9	17	15093	8675	15980	9104	10	18	15886	8646	16700	9024	10	17	15029	8316	15898	8834	0.0582109	0.0802194	0.165309	0.10741	0.0619584	0.0470753	0.136105	0.0918002	0.102787	0.08	0.615215
Plate03	STOP	5	14	NA	YDL206W	9	22	17878	10158	18365	10649	9	21	17871	10193	18459	10610	10	22	17592	10022	18096	10523	10	21	17429	9943	18049	10163	0.127231	0.140235	0.116699	0.154126	0.132536	0.127631	0.122653	0.117099	0.134573	0.12	0.908184
Plate03	STOP	5	12	UGA4	YDL210W	9	26	19464	13383	19241	13750	9	25	19632	13135	19448	13723	10	26	20609	14068	20602	14548	10	25	21424	14353	21048	14971	-0.103107	-0.0828193	-0.05735	-0.0564799	-0.0713951	-0.0339421	-0.0407288	-0.00278226	-0.0749391	-0.04	-0.258031
Plate03	STOP	5	10	NA	YDL211C	9	30	15281	10724	14940	11151	9	29	15066	10766	14794	11251	10	30	15914	11326	15663	11632	10	29	15229	10842	14963	11345	-0.275933	-0.303201	-0.246849	-0.293993	-0.193318	-0.221538	-0.193915	-0.212456	-0.279994	-0.21	-1.46669
Plate03	STOP	5	8	NOP6	YDL213C	9	34	16317	10790	16323	10704	9	33	16870	10973	16919	11163	10	34	16955	10902	17119	10939	10	33	17443	11021	17426	11190	-0.0775339	-0.0674876	-0.0233466	-0.0206822	-0.0927027	-0.0586283	-0.0423106	-0.00907694	-0.0472626	-0.05	-0.354868
Plate03	STOP	5	6	PRR2	YDL214C	9	38	16819	10703	17282	10804	9	37	16942	12092	16753	12520	10	38	18726	11899	18929	12307	10	37	18639	11539	19042	12084	0.00752966	-0.222087	0.0036554	0.0357254	-0.0327552	-0.172142	0.0121567	0.0427827	-0.043794	-0.04	-0.260025
Plate03	STOP	5	4	GDH2	YDL215C	9	42	17824	11331	17766	11562	9	41	17282	11076	17364	11497	10	42	18837	12230	18678	12626	10	41	16562	10818	16540	11143	-0.0275237	-0.0592317	-0.0496498	-0.103495	-0.00799667	-0.0305052	-0.0123653	-0.0713529	-0.0599751	-0.03	-0.210165
Plate03	STOP	5	2	RRI1	YDL216C	9	46	17136	10024	17407	10222	9	45	17267	10412	17638	10963	10	46	16890	9840	17398	10182	10	45	17494	10481	17966	10790	0.0861377	0.0243101	0.0899684	0.0744462	0.0791117	0.0446771	0.0781528	0.0580076	0.0687156	0.06	0.476819
Plate03	STOP	7	22	NA	YDL218W	13	6	18288	11344	18176	11852	13	5	17233	10650	17023	11155	14	6	19496	11748	19915	12311	14	5	20779	12895	21022	13711	-0.0190253	-0.0563067	0.0883983	0.0483664	0.0327865	0.0134407	0.094115	0.0818858	0.0153581	0.06	0.409011
Plate03	STOP	7	20	DTD1	YDL219W	13	10	12799	6757	13377	7029	13	9	12681	6777	13236	6929	14	10	12930	6863	13528	7190	14	9	12614	6576	13269	6862	0.0851557	0.0840171	0.0775189	0.0997337	0.0768944	0.0578137	0.0750529	0.0854212	0.0866063	0.07	0.540153
Plate03	STOP	7	18	FMP45	YDL222C	13	14	14992	8363	15759	8398	13	13	15305	8778	16294	9088	14	14	15424	8530	16203	8800	14	13	16147	9193	17137	9280	0.152805	0.115243	0.144184	0.175539	0.0808056	0.0557362	0.103738	0.0876675	0.146943	0.08	0.599052
Plate03	STOP	7	14	WHI4	YDL224C	13	22	22827	13498	22940	13803	13	21	24069	15559	24520	16174	14	22	23414	13935	23082	14016	14	21	22031	13303	21637	13584	0.185983	0.103364	0.177625	0.10784	0.17771	0.0845264	0.17889	0.138214	0.143703	0.14	1.05095
Plate03	STOP	7	12	GCS1	YDL226C	13	26	19598	12695	19706	13312	13	25	21355	13711	21380	14357	14	26	19558	12377	19640	12980	14	25	20981	13127	21011	13687	-0.0239127	0.0205953	0.00106344	0.0496198	0.00584588	0.0494926	0.0342092	0.0753224	0.0118414	0.04	0.305906
Plate03	STOP	7	10	HO	YDL227C	13	30	15641	8908	16424	9011	13	29	15909	9181	16954	9511	14	30	17100	9642	17759	9670	14	29	16730	9283	17819	9528	0.138844	0.127994	0.186456	0.20987	0.0736821	0.0647019	0.12365	0.134325	0.165791	0.1	0.722027
Plate03	STOP	7	8	SSB1	YDL229W	13	34	21350	15268	21481	15704	13	33	21425	15241	21481	15968	14	34	21808	15916	21978	15954	14	33	21696	15318	21997	16452	-0.0807678	-0.101098	-0.0619368	-0.0980233	-0.0862125	-0.0782824	-0.104147	-0.0642065	-0.0854566	-0.08	-0.588788
Plate03	STOP	7	6	PTP1	YDL230W	13	38	17228	10278	18163	10619	13	37	17505	10394	18453	10595	14	38	16224	9650	17083	9731	14	37	16346	9742	17255	10118	0.112007	0.141389	0.113428	0.0836113	0.056985	0.0693674	0.0357728	0.0364509	0.112609	0.05	0.366495
Plate03	STOP	7	4	BRE4	YDL231C	13	42	15728	9576	15851	10051	13	41	14340	8706	14718	9283	14	42	14092	8349	14498	8397	14	41	14113	8560	14623	8563	-0.0516986	-0.0823002	0.0114398	0.00275851	-0.00607723	-0.0422639	-0.0200479	-0.0480853	-0.0299501	-0.03	-0.199836
Plate03	STOP	7	2	OST4	YDL232W	13	46	16453	13342	16609	13920	13	45	16014	12104	16280	12611	14	46	16350	12497	16683	13212	14	45	16146	11489	16496	12071	-0.364441	-0.278954	-0.293973	-0.204116	-0.342612	-0.265952	-0.271508	-0.187782	-0.285371	-0.27	-1.91003
Plate03	STOP	9	22	NA	YDL233W	17	6	15721	9061	15985	9426	17	5	16306	9297	17035	9543	18	6	15261	8620	16087	8789	18	5	14662	8253	15130	8576	0.0392583	0.132026	0.13351	0.0587814	0.0612025	0.090026	0.0732409	0.0600242	0.090894	0.07	0.520939
Plate03	STOP	9	20	GYP7	YDL234C	17	10	18792	12754	18433	13303	17	9	19201	12972	18909	13506	18	10	19634	13176	19042	13964	18	9	18020	12145	17429	12905	-0.134931	-0.110553	-0.139223	-0.192166	-0.068645	-0.0546042	-0.0376763	-0.0763474	-0.144218	-0.06	-0.416982
Plate03	STOP	9	18	PHO13	YDL236W	17	14	19008	11253	19880	12116	17	13	20122	11889	20700	12457	18	14	19120	11241	19803	11827	18	13	19274	11349	19626	11848	0.104759	0.138883	0.127428	0.110225	0.106186	0.130974	0.117153	0.118406	0.120324	0.12	0.859291
Plate03	STOP	9	16	NA	YDL237W	17	18	21283	12395	22059	12760	17	17	20488	11658	21312	11863	18	18	21825	12437	22402	12853	18	17	19853	11498	20562	12086	0.216118	0.246835	0.233085	0.164284	0.170553	0.184977	0.207369	0.150668	0.215081	0.18	1.29224
Plate03	STOP	9	14	GUD1	YDL238C	17	22	22494	15047	21854	15684	17	21	23694	15751	22748	16583	18	22	22107	15043	21312	15890	18	21	23493	16213	22716	16933	-0.050535	-0.0518678	-0.108284	-0.079747	0.0169787	0.0435653	-0.0108782	-0.00680645	-0.0726085	0.01	0.0865804
Plate03	STOP	9	12	ADY3	YDL239C	17	26	17335	10100	18291	10261	17	25	18751	11009	19540	11317	18	26	17756	10370	18580	10664	18	25	18247	10788	18975	11042	0.165039	0.158205	0.145124	0.138571	0.0888054	0.111111	0.0956743	0.0915403	0.151735	0.1	0.70544
Plate03	STOP	9	10	LRG1	YDL240W	17	30	21289	13907	21029	14882	17	29	20906	13711	20868	14421	18	30	21029	13621	20959	14461	18	29	19944	13227	19761	13950	-0.0507284	-0.0252717	-0.0213767	-0.0760076	0.0266162	0.0148665	0.0326962	-0.0169239	-0.0433461	0.01	0.112458
Plate03	STOP	9	8	NA	YDL241W	17	34	17607	9934	18563	10127	17	33	17417	9991	18540	10134	18	34	17375	9452	18372	9653	18	33	18338	10440	19342	10499	0.205689	0.202771	0.2458	0.231498	0.134969	0.110007	0.174558	0.140411	0.22144	0.14	1.01609
Plate03	STOP	9	6	NA	YDL242W	17	38	20752	14195	20670	14861	17	37	20538	13851	20901	14179	18	38	19816	13598	19946	14257	18	37	20698	13685	21230	13869	-0.07774	-0.0020584	-0.0868503	0.0508916	-0.0407532	-0.0268349	-0.0620896	0.000949618	-0.0289393	-0.03	-0.221863
Plate03	STOP	9	4	AAD4	YDL243C	17	42	16391	10776	16234	11130	17	41	15691	10630	15815	11173	18	42	16667	11633	16432	12152	18	41	17363	11737	17462	12315	-0.133561	-0.182268	-0.218702	-0.132543	-0.0836391	-0.138746	-0.150975	-0.0947898	-0.166769	-0.12	-0.832003
Plate03	STOP	9	2	NTH1	YDR001C	17	46	19570	12037	19458	12573	17	45	17922	10840	18259	11295	18	46	18750	11093	19099	11369	18	45	19144	11467	19193	12022	0.0240226	0.0466283	0.114341	0.0551894	0.0699973	0.0560233	0.101572	0.0944243	0.0600454	0.08	0.588391
Plate03	STOP	11	22	RCR2	YDR003W	21	6	19171	12212	19200	12754	21	5	18138	11613	18001	12203	22	6	18449	11970	18084	12503	22	5	17247	11052	17056	11526	-0.0156351	-0.0704674	-0.0920491	-0.0923747	0.018256	-0.0098832	-0.019688	-0.0311497	-0.0676315	-0.01	-0.0667976
Plate03	STOP	11	20	RAD57	YDR004W	21	10	13592	7799	13811	8288	21	9	14410	8248	14505	8542	22	10	NA	7993	NA	8544	22	9	NA	7575	NA	7929	-0.055519	-0.00807564	NA	NA	0.00296683	0.031941	NA	NA	-0.0317973	0.02	0.135037
Plate03	STOP	11	18	MAF1	YDR005C	21	14	11296	6657	11891	6720	21	13	11224	6599	11902	6901	22	14	11858	6813	12295	6989	22	13	11347	6634	11998	6764	-0.0627125	-0.0924388	-0.0519294	-0.055101	-0.114344	-0.114504	-0.0609532	-0.102607	-0.0655454	-0.1	-0.695854
Plate03	STOP	11	16	SOK1	YDR006C	21	18	15274	8982	15896	9476	21	17	12802	7694	13381	7681	22	18	12361	7358	12990	7520	22	17	14875	9196	15263	9199	0.0234981	-0.0192119	-0.0446503	-0.00987603	0.0241743	-0.0804024	-0.0846991	-0.0486119	-0.01256	-0.05	-0.331176
Plate03	STOP	11	14	TRP1	YDR007W	21	22	18530	10856	19274	11265	21	21	18102	10678	18800	10918	22	22	17956	10575	19036	10918	22	21	17574	10144	18301	10348	0.140742	0.136596	0.157569	0.155817	0.109031	0.0911421	0.0898445	0.105992	0.147681	0.1	0.721398
Plate03	STOP	11	12	NA	YDR008C	21	26	23334	15534	22556	15765	21	25	22963	15787	22246	16715	22	26	23830	15587	23134	16400	22	25	22250	15274	21466	16126	-0.00417356	-0.0986712	-0.0103222	-0.114273	0.0362761	-0.0101311	0.066077	-0.0196203	-0.0568599	0.02	0.140045
Plate03	STOP	11	10	GAL3	YDR009W	21	30	1606	244	1570	229	21	29	1557	231	1514	211	22	30	1646	251	1607	239	22	29	1579	234	1534	217	0.234619	0.261504	0.228248	0.253507	0.285584	0.290912	0.298101	0.301642	0.24447	0.29	2.12393
Plate03	STOP	11	8	NA	YDR010C	21	34	21746	14966	22187	15095	21	33	21621	14866	22144	15079	22	34	21747	14767	22296	14963	22	33	22022	14867	22074	15201	0.0213343	0.0193944	0.0402075	0.00429531	-0.0311686	-0.0320956	-0.0142324	-0.00230613	0.0213079	-0.02	-0.133916
Plate03	STOP	11	6	SNQ2	YDR011W	21	38	18670	11083	19434	11283	21	37	19551	11579	20300	11807	22	38	19741	11849	20447	12270	22	37	18910	11139	19675	11401	0.152701	0.17104	0.136603	0.160841	0.0956733	0.116798	0.103889	0.110374	0.155296	0.11	0.77663
Plate03	STOP	11	4	RAD61	YDR014W	21	42	16946	10073	17957	10775	21	41	17467	10467	18320	10707	22	42	17530	10644	18424	10687	22	41	18589	11456	19302	11821	0.0752751	0.116571	0.128345	0.0850505	0.0546962	0.05712	0.0422694	0.0473605	0.10131	0.05	0.371654
Plate03	STOP	11	2	NA	YDR015C	21	46	25291	17683	24779	18301	21	45	23773	16866	23265	17374	22	46	26984	19541	26139	19989	22	45	26436	19639	25970	19679	-0.0306534	-0.071529	-0.0507015	-0.0421785	0.00243246	-0.0376124	-0.0203644	-0.0597665	-0.0487656	-0.03	-0.197745
Plate03	STOP	13	22	NA	YDR018C	25	6	18373	11570	17998	11932	25	5	18601	11298	18665	11856	26	6	17644	10989	17297	11672	26	5	16671	10341	16505	10945	-0.0436675	0.0251532	-0.0839121	-0.0855451	0.015859	0.0656993	0.0133742	-0.00474818	-0.0469929	0.02	0.171651
Plate03	STOP	13	20	GCV1	YDR019C	25	10	21043	13940	20897	14502	25	9	20466	13652	20271	14297	26	10	20705	13526	21055	14234	26	9	21754	14274	21785	14994	-0.0297651	-0.0632474	0.00549225	-0.000959281	0.00470642	-0.0144009	0.016166	0.0290357	-0.0221199	0.01	0.0733643
Plate03	STOP	13	18	NA	YDR020C	25	14	20003	13517	19664	14135	25	13	19499	13139	19139	13603	26	14	20864	13602	21215	14155	26	13	20321	13450	20357	14009	-0.10022	-0.0989792	0.0248981	-0.0314577	-0.0392718	-0.0454305	0.0216079	-0.00730399	-0.0514398	-0.02	-0.11701
Plate03	STOP	13	16	CIS1	YDR022C	25	18	19685	13687	20268	13791	25	17	18706	13019	19163	13465	26	18	19184	13317	19530	13421	26	17	19144	13297	19561	13632	-0.0197415	-0.0845296	-0.0488092	-0.0650604	-0.0810911	-0.10184	-0.0888825	-0.0904131	-0.0545352	-0.09	-0.641598
Plate03	STOP	13	14	FYV1	YDR024W	25	22	15101	9156	15064	9751	25	21	15924	10146	15918	10918	26	22	15745	9782	15696	10236	26	21	17337	10706	17222	11473	-0.101591	-0.14364	-0.0901137	-0.0705336	-0.0182672	-0.0568794	-0.0305076	0.0168484	-0.10147	-0.02	-0.1501
Plate03	STOP	13	12	RPS11A	YDR025W	25	26	14441	9847	14432	10689	25	25	12882	8519	13302	8911	26	26	14150	8795	14620	9249	26	25	14120	8827	14108	9277	-0.28376	-0.205303	-0.0892523	-0.153284	-0.181705	-0.194086	-0.0768725	-0.0848442	-0.1829	-0.13	-0.956681
Plate14	STOP	6	14	NA	YDR026C	11	22	11358	9586	12041	9746	11	21	11295	9995	11515	10682	12	22	11194	9547	11775	9826	12	21	12936	11415	13082	11897	0.060079	-0.12492	0.0125577	-0.0354871	0.0154609	-0.0453744	-0.00343155	0.0166171	-0.0219427	0	-0.00502034
Plate14	STOP	6	12	NA	YDR029W	11	26	11692	10883	11560	11010	11	25	11180	10624	11439	10889	12	26	11099	10584	11153	10925	12	25	11442	11037	11705	11476	-0.154307	-0.158994	-0.205831	-0.182419	-0.0931102	-0.137558	-0.144923	-0.146184	-0.175388	-0.13	-0.769035
Plate14	STOP	6	10	RAD28	YDR030C	11	30	10704	8642	11323	8813	11	29	11378	9530	11937	10075	12	30	11002	9041	11719	9191	12	29	11261	9135	12036	9509	0.0771192	0.00576198	0.0845174	0.0888204	0.0468776	0.0256149	0.0357145	0.0611184	0.0640547	0.04	0.276433
Plate14	STOP	6	8	NA	YDR031W	11	34	14640	14978	14414	15839	11	33	14720	15254	14914	15772	12	34	15953	16366	15971	16782	12	33	15788	16414	15754	16862	-0.201442	-0.13735	-0.0888074	-0.118144	-0.102133	-0.114575	-0.0603046	-0.0815524	-0.136436	-0.09	-0.522137
Plate14	STOP	6	6	PST2	YDR032C	11	38	11180	9561	11754	9936	11	37	11229	9474	12043	9828	12	38	11434	9790	11958	9953	12	37	11225	9491	12005	9749	-0.00377079	0.0503489	0.0232768	0.0546504	-0.00730767	0.0112227	0.000405303	0.0084134	0.0311263	0	0.039548
Plate14	STOP	6	4	MRH1	YDR033W	11	42	10397	8851	11120	8776	11	41	10872	9004	11491	9250	12	42	10433	8793	11063	8741	12	41	10990	9360	11537	9354	0.0517961	0.043717	0.047987	0.0370446	-0.0305916	0.0212837	-0.0167249	-0.00913452	0.0451362	-0.01	-0.0329147
Plate14	STOP	8	10	LYS14	YDR034C	15	30	7066	5998	7636	6333	15	29	7540	6493	8020	6893	16	30	7353	6352	7670	6682	16	29	6937	6029	7304	6505	-0.178104	-0.200388	-0.236469	-0.284715	-0.170228	-0.164746	-0.177874	-0.206653	-0.224919	-0.18	-1.06815
Plate14	STOP	8	8	ARO3	YDR035W	15	34	16276	16627	16421	17185	15	33	15202	15116	15434	15717	16	34	14434	14300	14490	14954	16	33	15485	15566	15466	16231	-0.0669935	-0.0737479	-0.126119	-0.106932	-0.0444163	-0.0490419	-0.0709838	-0.0523055	-0.093448	-0.05	-0.307602
Plate14	STOP	8	6	EHD3	YDR036C	15	38	13902	12732	14386	13221	15	37	14515	12771	14577	13307	16	38	16554	14771	16839	14962	16	37	15448	13359	15504	13593	0.0040676	0.0192606	0.134321	0.101116	0.00491195	0.0738206	0.123415	0.125124	0.0646915	0.08	0.515368
Plate14	STOP	8	4	NA	YDR042C	15	42	12508	12296	12524	12872	15	41	12120	11347	12351	11592	16	42	13072	12481	13193	12766	16	41	13000	11961	13197	12254	-0.202625	-0.102939	-0.103789	-0.0552832	-0.129964	-0.0845538	-0.0742924	-0.0319447	-0.116159	-0.08	-0.464939
Plate14	STOP	8	2	NRG1	YDR043C	15	46	14899	16567	14760	16723	15	45	14700	16175	14374	16242	16	46	14997	17210	14768	17434	16	45	15340	17126	15288	17502	-0.222483	-0.235134	-0.269055	-0.212989	-0.191599	-0.186308	-0.22512	-0.180634	-0.234916	-0.2	-1.16521
Plate14	STOP	6	22	BAP3	YDR046C	11	6	12999	11154	13626	11696	11	5	12928	10692	12836	10574	12	6	13479	11582	13676	12217	12	5	11151	9010	11819	9559	0.0541896	0.0714092	0.00932904	0.0518251	0.052907	0.0954527	0.0676239	0.0620907	0.0466882	0.07	0.440944
Plate03	STOP	13	10	NA	YDR048C	25	30	22540	13894	23314	14302	25	29	22622	14359	23474	14322	26	30	22702	14074	23553	14302	26	29	21598	13107	21978	13215	0.169682	0.179375	0.186677	0.167422	0.120738	0.0851918	0.116182	0.124503	0.175789	0.11	0.812368
Plate03	STOP	13	8	NA	YDR049W	25	34	14165	7834	14638	7873	25	33	9207	5030	9757	5182	26	34	14176	8058	13758	7603	26	33	13924	7711	14004	7748	0.104234	-0.0967798	0.0401533	0.047931	0.0662985	-0.122389	0.0331785	0.0570152	0.0238847	0.01	0.0708401
Plate03	STOP	13	6	NA	YDR051C	25	38	19020	10742	20175	10976	25	37	19815	11333	20540	11554	26	38	20315	11525	21204	11393	26	37	20353	11430	21290	11613	0.24881	0.216928	0.287232	0.270882	0.165025	0.165548	0.18542	0.198809	0.255963	0.18	1.29446
Plate03	STOP	13	4	PST1	YDR055W	25	42	24891	17072	24468	17781	25	41	22364	15405	21993	16120	26	42	23943	16337	23429	16910	26	41	22469	15507	21951	15991	-0.0162229	-0.0734347	-0.0267219	-0.0668105	0.0213272	-0.0220953	0.0142831	-0.0228193	-0.0457975	0	-0.00718856
Plate03	STOP	13	2	NA	YDR056C	25	46	21146	12298	22129	12649	25	45	20558	11733	21610	12363	26	46	21503	12395	22121	12756	26	45	21315	11999	22454	12461	0.232019	0.220066	0.22119	0.274567	0.169842	0.18255	0.187345	0.213652	0.236961	0.19	1.36382
Plate03	STOP	15	22	YOS9	YDR057W	29	6	16643	10057	17325	10254	29	5	16687	10143	17053	10227	30	6	18047	11193	18359	11385	30	5	17172	10375	17716	10465	0.0744279	0.0509049	0.0462514	0.0875942	0.0268983	0.0207331	0.0276557	0.0399947	0.0647946	0.03	0.216766
Plate03	STOP	15	20	TGL2	YDR058C	29	10	16983	9606	17422	9553	29	9	16117	8997	16718	9062	30	10	17745	9846	18645	9917	30	9	16419	9572	16791	9719	0.168703	0.162112	0.238279	0.0857943	0.116934	0.111107	0.158845	0.0655221	0.163722	0.11	0.822782
Plate03	STOP	15	18	UBC5	YDR059C	29	14	17718	12279	18036	12435	29	13	20208	13211	20529	13428	30	14	19183	13065	19510	13301	30	13	19467	12899	20020	12803	-0.0899281	0.0340184	-0.0396428	0.0497782	-0.117731	0.00606453	-0.0650703	-0.0250534	-0.0114436	-0.05	-0.3532
Plate03	STOP	15	16	NA	YDR061W	29	18	21744	14851	21519	15079	29	17	21444	14750	20956	15215	30	18	21378	13903	21391	14421	30	17	22772	15507	22616	16220	-0.0283274	-0.0834695	0.016042	-0.0344997	-0.0216009	-0.0355996	0.0337721	-0.00107895	-0.0325636	-0.01	-0.0345172
Plate03	STOP	15	14	NA	YDR063W	29	22	18858	11887	19393	12400	29	21	19382	13070	18872	13755	30	22	16195	10094	16665	10762	30	21	20625	13785	20493	14222	0.0351687	-0.135958	-0.0490528	-0.0386624	0.0249284	-0.0486787	-0.0226737	-0.0139486	-0.0471261	-0.02	-0.0989883
Plate03	STOP	15	12	NA	YDR066C	29	26	22910	16001	22383	16478	29	25	22290	15420	21862	15740	30	26	23931	16248	23594	16741	30	25	23180	14979	23569	15742	-0.0710086	-0.0542728	-0.00276864	0.0707116	-0.0308932	-0.0287047	0.0203869	0.0714735	-0.0143346	0.01	0.0675315
Plate03	STOP	15	10	NA	YDR067C	29	30	24256	16112	24314	16186	29	29	23111	15599	23450	16033	30	30	25172	16401	25201	16317	30	29	22566	13987	23623	14627	0.0884377	0.0399063	0.138087	0.164217	0.0528729	0.0154249	0.0903396	0.114217	0.107662	0.07	0.500016
Plate03	STOP	15	8	DOS2	YDR068W	29	34	22240	13580	22872	14157	29	33	21655	13176	22152	13435	30	34	22949	12540	24186	12680	30	33	23119	13585	23945	14105	0.150194	0.160527	0.377503	0.23109	0.127689	0.122209	0.278919	0.190306	0.229829	0.18	1.30222
Plate03	STOP	15	6	FMP16	YDR070C	29	38	24272	16368	24502	16788	29	37	26123	17308	26860	17722	30	38	23834	15123	24849	15629	30	37	24494	16159	25316	16266	0.0565223	0.142456	0.167454	0.149481	0.0339782	0.0819316	0.104542	0.0649938	0.128978	0.07	0.522651
Plate03	STOP	15	4	PAA1	YDR071C	29	42	19837	11426	20562	11930	29	41	20302	12054	21301	12268	30	42	20907	11576	22094	11953	30	41	21130	11840	22406	12291	0.180002	0.205313	0.298008	0.287656	0.157179	0.128326	0.226921	0.216089	0.242745	0.18	1.31911
Plate03	STOP	15	2	IPT1	YDR072C	29	46	25075	17564	24344	18741	29	45	26503	19658	25236	20165	30	46	27282	19030	26733	19693	30	45	26707	18607	25693	19693	-0.0891816	-0.119642	0.00483045	-0.0607934	-0.00284139	-0.0569263	0.0311249	0.0254851	-0.0661965	0	0.00386059
Plate03	STOP	3	23	SNF11	YDR073W	5	4	12337	7496	12617	7782	5	3	12282	7542	12548	7847	6	4	12662	7837	12947	8317	6	3	12395	7366	12748	7796	-0.134759	-0.153933	-0.169494	-0.119294	-0.110506	-0.125402	-0.121155	-0.0814268	-0.14437	-0.11	-0.778689
Plate03	STOP	3	19	PPH3	YDR075W	5	12	12620	6865	13241	7140	5	11	11396	6064	11933	6384	6	12	12065	6466	12621	6795	6	11	12546	6783	13049	7099	0.0492328	0.0036834	0.0259156	0.0311419	0.0341068	0.0130265	0.0312783	0.0388298	0.0274934	0.03	0.220289
Plate03	STOP	3	17	RAD55	YDR076W	5	16	12820	7776	13199	8210	5	15	12870	8623	12847	9085	6	16	12686	7851	13370	7992	6	15	14052	9489	14160	9646	-0.121369	-0.287375	-0.0675982	-0.193474	-0.0909543	-0.210442	-0.120167	-0.18148	-0.167454	-0.15	-1.07449
Plate03	STOP	3	15	SED1	YDR077W	5	20	16091	10635	16203	11309	5	19	16235	10897	16427	11548	6	20	16889	11314	16972	11911	6	19	15847	10773	16090	11147	-0.155932	-0.15792	-0.140209	-0.15041	-0.0978009	-0.113216	-0.0947162	-0.138938	-0.151118	-0.11	-0.789799
Plate03	STOP	3	11	RRP8	YDR083W	5	28	18921	12915	18674	13371	5	27	18241	12097	18004	12711	6	28	18530	12830	18055	13175	6	27	19526	13168	19305	13539	-0.119337	-0.119408	-0.157973	-0.0788104	-0.0731236	-0.0514264	-0.0990428	-0.0459283	-0.118882	-0.07	-0.474952
Plate03	STOP	3	9	TVP23	YDR084C	5	32	18213	12055	17897	12156	5	31	18277	12255	17641	12624	6	32	19381	12997	18576	13305	6	31	18399	12290	17822	12968	-0.0755442	-0.145304	-0.122164	-0.160627	-0.049613	-0.064363	-0.0417572	-0.057014	-0.12591	-0.05	-0.372895
Plate03	STOP	3	7	AFR1	YDR085C	5	36	18238	11869	17825	12182	5	35	18289	12429	17881	12783	6	36	18662	12641	18378	12887	6	35	18505	12500	18349	12921	-0.0848911	-0.137731	-0.101529	-0.107361	-0.0279992	-0.0808616	-0.0688953	-0.0687314	-0.107878	-0.06	-0.433547
Plate03	STOP	3	5	NA	YDR089W	5	40	14046	8165	14775	8426	5	39	13662	7992	14073	7933	6	40	14648	8727	15377	8940	6	39	14127	8316	14804	8469	0.0394729	0.0283274	0.0367568	0.0367524	0.00173756	-0.0182773	-0.00992264	-0.0110819	0.0353274	-0.01	-0.0579524
Plate03	STOP	3	3	NA	YDR090C	5	44	14696	10097	14523	10449	5	43	14105	9862	13916	10021	6	44	13978	9672	14031	10173	6	43	14213	9819	14283	10132	-0.246001	-0.268355	-0.272364	-0.237415	-0.183571	-0.222571	-0.213675	-0.204565	-0.256034	-0.21	-1.47236
Plate03	STOP	5	23	UBC13	YDR092W	9	4	18221	11518	17716	12026	9	3	18583	10887	18720	11242	10	4	19492	11699	19339	12122	10	3	19190	10966	19582	11198	-0.0796582	0.0942062	0.0578961	0.174561	0.00782908	0.11018	0.098991	0.153972	0.0617513	0.09	0.676392
Plate03	STOP	5	21	DNF2	YDR093W	9	8	12788	7187	13457	7439	9	7	12152	6505	12761	6832	10	8	11964	6373	12885	6662	10	7	12493	6434	13123	6688	0.0283026	0.0383317	0.0845463	0.111176	0.00060941	0.0360501	0.0346932	0.0957006	0.0655891	0.04	0.30983
Plate03	STOP	5	19	NA	YDR094W	9	12	13679	7815	14330	8262	9	11	12518	7020	13160	7192	10	12	13580	7635	14125	7925	10	11	13505	7589	14108	8000	0.0108865	0.030204	0.0357935	0.0225801	0.0111023	-0.00654087	0.0273872	0.0255111	0.0248661	0.01	0.112826
Plate03	STOP	5	17	NA	YDR095C	9	16	20658	13110	20700	13849	9	15	20943	13992	20893	14484	10	16	21038	13714	21129	14279	10	15	20384	13398	20186	14016	0.0104124	-0.0285741	0.00751107	-0.0461619	0.0516317	-0.00773134	0.0248497	0.00260322	-0.0142031	0.02	0.137801
Plate03	STOP	5	15	GIS1	YDR096W	9	20	19082	13404	19523	13769	9	19	17635	12581	17585	13000	10	20	18707	13017	19113	13618	10	19	18181	13029	18166	13520	-0.0804364	-0.186065	-0.10259	-0.178955	-0.105742	-0.155695	-0.101561	-0.149383	-0.137011	-0.13	-0.911513
Plate03	STOP	5	13	MSH6	YDR097C	9	24	16515	9955	16777	10044	9	23	15754	8574	16441	9037	10	24	15725	9173	16438	9610	10	23	16532	10164	16747	10528	0.0450092	0.137154	0.0633932	-0.0144098	0.0267461	0.132539	0.0465176	0.00278218	0.0577868	0.05	0.384487
Plate03	STOP	5	11	GRX3	YDR098C	9	28	16218	10966	16022	11623	9	27	16310	10885	16487	11228	10	28	17139	11412	17237	11863	10	27	17566	11537	17533	11995	-0.20774	-0.118027	-0.109293	-0.0939963	-0.122754	-0.104257	-0.0812515	-0.0543373	-0.132264	-0.09	-0.642269
Plate03	STOP	5	9	BMH2	YDR099W	9	32	17483	11702	17941	12300	9	31	16305	10943	16551	11788	10	32	18046	11890	18046	12680	10	31	17281	11499	17741	12242	-0.0856239	-0.169983	-0.112549	-0.0987492	-0.0797653	-0.11134	-0.0475616	-0.077117	-0.116726	-0.08	-0.558113
Plate03	STOP	5	7	TVP15	YDR100W	9	36	15478	10256	15679	10513	9	35	16426	12220	16254	12880	10	36	15827	10123	16229	10345	10	35	15292	9957	15854	9714	-0.123894	-0.307059	-0.0464035	-0.0106096	-0.117105	-0.236038	-0.0641706	-0.100621	-0.121991	-0.13	-0.921496
Plate03	STOP	5	5	ARX1	YDR101C	9	40	17769	12297	17429	12866	9	39	15902	10734	15804	10886	10	40	17161	11861	16898	12257	10	39	16487	11619	16223	12128	-0.188513	-0.152246	-0.182029	-0.237862	-0.114841	-0.128741	-0.127073	-0.16734	-0.190163	-0.13	-0.957557
Plate03	STOP	5	3	NA	YDR102C	9	44	15717	9049	16461	9362	9	43	16673	10014	17462	10202	10	44	17553	10524	18514	10884	10	43	15462	8992	15885	9251	0.0970084	0.0938053	0.11457	0.0510166	0.0624104	0.0351631	0.0584785	0.0430807	0.0891	0.05	0.367495
Plate03	STOP	7	13	STE5	YDR103W	13	24	NA	NA	NA	NA	13	23	NA	NA	NA	NA	14	24	1279	245	1184	179	14	23	NA	NA	NA	NA	NA	NA	0.00930969	NA	NA	NA	-0.124405	NA	0.00930969	-0.12	-0.884978
Plate03	STOP	7	23	SPO71	YDR104C	13	4	18031	11091	18027	11832	13	3	17916	11170	18011	11503	14	4	19201	11760	19410	12169	14	3	17596	10424	17410	10957	-0.0308183	0.00166336	0.0593666	0.00306376	0.037571	0.0182407	0.0678593	0.0743358	0.00831886	0.05	0.365472
Plate03	STOP	7	21	TMS1	YDR105C	13	8	16848	9982	17340	10184	13	7	17423	11287	17276	11923	14	8	17788	10465	17750	10726	14	7	18111	11009	18246	11307	0.0841024	-0.111567	0.0612331	0.0441522	0.056345	-0.0405603	0.0873381	0.0540631	0.0194802	0.04	0.292092
Plate03	STOP	7	19	NA	YDR107C	13	12	19174	12191	18982	12964	13	11	17701	10829	17941	11477	14	12	19086	10900	19664	10844	14	11	19509	12029	19492	12369	-0.0545258	-0.00215855	0.22031	0.046731	0.0206601	0.0368761	0.15256	0.065716	0.0525892	0.07	0.505333
Plate03	STOP	7	17	GSG1	YDR108W	13	16	13603	7856	14215	7995	13	15	12889	7260	13497	7521	14	16	13554	7509	14386	7787	14	15	13259	7318	14041	7705	0.0361641	0.0203879	0.0877425	0.0590114	-0.00456051	0.00148191	0.0444543	0.0390794	0.0508265	0.02	0.154162
Plate03	STOP	7	15	NA	YDR109C	13	20	22290	15406	22148	16171	13	19	23409	17371	23021	18295	14	20	23966	16686	23911	17303	14	19	25494	17559	25711	18065	-0.0656009	-0.152312	-0.0210323	0.0464766	-0.0275587	-0.0999659	-0.0109324	0.0242832	-0.0481172	-0.03	-0.195701
Plate03	STOP	7	11	FOB1	YDR110W	13	28	18744	12967	18836	13191	13	27	19092	13101	18876	13482	14	28	19585	13245	19789	13663	14	27	18658	12876	18992	13198	-0.0884647	-0.111324	-0.0484267	-0.0752899	-0.0935195	-0.0762853	-0.0482962	-0.092246	-0.0808763	-0.08	-0.54834
Plate03	STOP	7	9	ALT2	YDR111C	13	32	17659	10761	18202	11190	13	31	19754	13707	19827	14105	14	32	20492	12737	20696	12955	14	31	18626	11257	19106	11865	0.0526152	-0.0838406	0.0910588	0.0634375	0.0407811	-0.07721	0.0746139	0.0724264	0.0308177	0.03	0.208371
Plate03	STOP	7	7	NA	YDR112W	13	36	21389	14987	20718	15726	13	35	20426	14084	19855	14586	14	36	21852	15265	21515	15525	14	35	20781	14693	20264	15124	-0.142749	-0.122199	-0.0641567	-0.132187	-0.0598465	-0.0566911	-0.0481965	-0.0818268	-0.115323	-0.06	-0.433678
Plate03	STOP	7	5	MRPL1	YDR116C	13	40	20806	19450	22059	19727	13	39	21009	18994	22442	19238	14	40	21672	20221	22804	20784	14	39	21962	19915	22916	20059	-0.315541	-0.2562	-0.324572	-0.272832	-0.433967	-0.388195	-0.417351	-0.376513	-0.292286	-0.4	-2.89541
Plate03	STOP	7	3	RBF64	YDR117C	13	44	18200	12768	18157	13168	13	43	18099	12655	18195	13094	14	44	18920	13267	19224	14120	14	43	18329	12557	18424	12814	-0.147885	-0.137568	-0.136778	-0.0904717	-0.122416	-0.120442	-0.106826	-0.0900598	-0.128176	-0.11	-0.780944
Plate03	STOP	9	23	NA	YDR119W	17	4	21229	13732	20689	14254	17	3	20492	12922	19901	13491	18	4	21416	13525	21342	14259	18	3	21211	13253	20710	13731	-0.0254953	-0.0236248	0.0259584	0.0216106	0.037929	0.0565575	0.0712965	0.0811216	-0.000387781	0.06	0.45337
Plate03	STOP	9	21	TRM1	YDR120C	17	8	14043	9333	13816	9760	17	7	14596	9674	14265	10053	18	8	14829	9746	14885	10267	18	7	14419	9425	14421	10093	-0.249142	-0.230213	-0.183383	-0.216541	-0.162213	-0.142235	-0.125128	-0.130422	-0.21982	-0.14	-0.99711
Plate03	STOP	9	19	DPB4	YDR121W	17	12	24009	16098	23903	17149	17	11	23292	15359	23001	16183	18	12	22148	14961	22289	15904	18	11	22704	15280	23086	16146	-0.0106364	-0.00362894	-0.0347121	0.00530375	0.037397	0.047666	-0.000977573	0.0126821	-0.0109184	0.02	0.183485
Plate03	STOP	9	17	KIN1	YDR122W	17	16	19377	12428	19082	12907	17	15	19312	12765	19373	13275	18	16	19570	12814	19599	13343	18	15	18826	12233	18833	12968	-0.0403907	-0.0490701	-0.0358439	-0.0681049	0.0138597	-0.0250682	-0.00815828	-0.013628	-0.0483524	-0.01	-0.0497743
Plate03	STOP	9	13	NA	YDR124W	17	24	21693	14430	21606	15000	17	23	20455	13274	20182	13726	18	24	20874	13924	19946	14202	18	23	21794	14771	21542	15140	-0.0152017	-0.0211178	-0.0821574	-0.0314647	0.0107884	0.0199331	-0.00698818	-0.0110633	-0.0374854	0	0.0323124
Plate03	STOP	9	11	ECM18	YDR125C	17	28	22095	14904	21827	15255	17	27	22035	14738	21637	15460	18	28	21603	14538	21580	15132	18	27	21665	14511	21694	15103	-0.0187788	-0.0496198	-0.0278827	-0.0167624	-5.99e-05	0.00963309	-0.0053597	0.00164201	-0.0282609	0	0.0200626
Plate03	STOP	9	9	SWF1	YDR126W	17	32	17041	11132	17116	11417	17	31	16368	10766	16458	11465	18	32	16802	11016	16975	11765	18	31	16452	10728	16821	11293	-0.075039	-0.146079	-0.125071	-0.0911805	-0.0598633	-0.0848044	-0.0701237	-0.0719932	-0.109342	-0.07	-0.505984
Plate03	STOP	9	5	NA	YDR128W	17	40	14225	7974	14654	7839	17	39	14765	8198	15016	8612	18	40	14860	8236	15175	8445	18	39	15293	8633	15896	8660	0.111224	0.0409715	0.0821235	0.1309	0.0517166	0.0798392	0.0848417	0.0748681	0.0913046	0.07	0.533113
Plate03	STOP	9	3	FIN1	YDR130C	17	44	19986	12211	20314	12490	17	43	21058	14447	20912	15225	18	44	20150	12497	20282	13217	18	43	20042	12596	20261	12921	0.104161	-0.0877748	0.0329786	0.0586967	0.0864945	-0.0390384	0.0709152	0.0522611	0.0270153	0.04	0.316264
Plate03	STOP	11	23	NA	YDR131C	21	4	15485	8836	15893	9125	21	3	16106	9384	16467	9738	22	4	15653	8600	15997	9021	22	3	13816	7282	14536	7419	0.0682317	0.0505477	0.0929446	0.162746	0.0670378	0.0581444	0.118158	0.113757	0.0936174	0.09	0.651451
Plate03	STOP	11	21	NA	YDR132C	21	8	16340	9062	16990	9421	21	7	15295	8441	15837	8886	22	8	16035	8709	16627	9045	22	7	14719	8155	15355	8445	0.14295	0.0939042	0.155125	0.102125	0.124992	0.102658	0.142657	0.0810834	0.123526	0.11	0.820952
Plate03	STOP	11	19	NA	YDR133C	21	12	17098	11506	16818	12084	21	11	18475	12206	17825	12520	22	12	17635	11927	17047	12624	22	11	17130	11494	17128	11859	-0.172894	-0.117903	-0.202824	-0.119555	-0.0953721	-0.0417092	-0.0892344	-0.0910028	-0.153294	-0.08	-0.560872
Plate03	STOP	11	17	NA	YDR134C	21	16	21234	14705	20805	15341	21	15	19771	13367	19696	14001	22	16	19807	13755	19356	14395	22	15	20491	13919	20335	14482	-0.105572	-0.0859443	-0.148733	-0.0736042	-0.0477623	-0.0443369	-0.0772192	-0.0367172	-0.103463	-0.05	-0.360831
Plate03	STOP	11	15	YCF1	YDR135C	21	20	19680	12747	19820	13108	21	19	19768	12426	19883	13134	22	20	20708	13461	21026	13908	22	19	20191	12896	20303	13454	0.00445297	0.00736449	0.0313529	0.0131588	0.00756102	0.0467428	0.0224457	0.034911	0.0140823	0.03	0.210257
Plate03	STOP	11	13	RUB1	YDR139C	21	24	15859	9380	16859	9697	21	23	16124	9342	16895	9881	22	24	16224	9486	17291	9886	22	23	16596	9951	17246	10272	0.0953313	0.0764324	0.114927	0.0646187	0.0331043	0.0655157	0.0568982	0.0353183	0.0878274	0.05	0.352582
Plate03	STOP	11	11	PEX7	YDR142C	21	28	17657	10486	18488	10657	21	27	17245	9908	18436	10414	22	28	18512	10619	19506	11175	22	27	17889	10496	19049	11096	0.137561	0.160552	0.17051	0.139235	0.072686	0.103958	0.134845	0.0929905	0.151965	0.1	0.736626
Plate03	STOP	11	9	SAN1	YDR143C	21	32	19843	11207	21219	11605	21	31	21011	11946	22156	12050	22	32	21885	12534	23474	12716	22	31	19384	10710	20945	10775	0.266118	0.292901	0.324178	0.333989	0.181795	0.19571	0.202109	0.199864	0.304297	0.19	1.41072
Plate03	STOP	11	7	MKC7	YDR144C	21	36	15342	9358	16138	9614	21	35	15864	9585	16392	9963	22	36	16264	9818	16907	10365	22	35	17022	10298	17582	10890	0.0317682	0.0155092	0.0203345	0.0269866	-0.0188611	0.00700532	0.0185578	0.0347546	0.0236496	0.01	0.0840588
Plate03	STOP	11	5	SWI5	YDR146C	21	40	24750	18584	24067	19435	21	39	25428	18288	24849	19197	22	40	25184	18709	24649	19825	22	39	25643	18575	25272	19431	-0.152809	-0.0847012	-0.137663	-0.0716523	-0.0956453	-0.0316178	-0.0761276	-0.0378508	-0.111706	-0.06	-0.424116
Plate03	STOP	11	3	EKI1	YDR147W	21	44	20242	12586	20357	12948	21	43	21177	15115	20919	15547	22	44	21290	13649	21421	13964	22	43	20384	12094	20959	12287	0.0640785	-0.112707	0.0575492	0.176343	0.0694839	-0.0867538	0.0502191	0.130778	0.0463161	0.04	0.303852
Plate03	STOP	13	23	KGD2	YDR148C	25	4	15566	9728	15471	10370	25	3	16919	10401	17185	10953	26	4	15286	9612	15471	10061	26	3	15717	9842	15600	10097	-0.130061	-0.0184021	-0.0938911	-0.0841281	-0.0425947	0.0124381	-0.057857	-0.0409852	-0.0816206	-0.03	-0.22235
Plate03	STOP	13	21	NA	YDR149C	25	8	16860	11598	17370	11921	25	7	15188	10060	15815	10562	26	8	16793	11708	17579	12251	26	7	14797	9498	15274	9893	-0.102242	-0.11488	-0.115044	-0.0954355	-0.128304	-0.124583	-0.146568	-0.0970153	-0.1069	-0.12	-0.882911
Plate03	STOP	13	19	NUM1	YDR150W	25	12	16537	10491	16409	11102	25	11	16071	9990	16112	10528	26	12	17438	11045	17505	11544	26	11	16465	10051	16421	10539	-0.112469	-0.0796162	-0.0505366	-0.0488162	-0.0358634	-0.022585	-0.0122472	0.00989071	-0.0728595	-0.02	-0.0997653
Plate03	STOP	13	17	CTH1	YDR151C	25	16	15893	9398	16815	9646	25	15	15196	8982	15991	9129	26	16	16651	9611	17604	9716	26	15	15930	9339	17005	9290	0.0972277	0.078112	0.165979	0.161187	0.0342874	0.0156879	0.0836887	0.0458869	0.125626	0.04	0.332296
Plate03	STOP	13	15	GIR2	YDR152W	25	20	19038	10979	19765	11128	25	19	17325	9536	18472	10001	26	20	18322	10356	19288	10638	26	19	17716	9879	18453	10222	0.197745	0.212447	0.210964	0.184464	0.139444	0.158876	0.148995	0.15201	0.201405	0.15	1.08688
Plate03	STOP	13	13	ENT5	YDR153C	25	24	20760	12864	21096	13642	25	23	20787	14714	20361	15729	26	24	19825	12289	20179	12796	26	23	19855	13537	19894	14174	0.0603653	-0.171963	0.063685	-0.0841246	0.0834079	-0.0831533	0.0653071	-0.0532462	-0.0330092	0	0.031675
Plate03	STOP	13	11	NA	YDR154C	25	28	20604	14598	20232	15346	25	27	19890	14026	19609	14520	26	28	19515	13421	19492	13952	26	27	20765	14281	20339	14814	-0.152554	-0.137522	-0.0991045	-0.100831	-0.0875948	-0.0948643	-0.0706705	-0.0473234	-0.122503	-0.08	-0.530554
Plate03	STOP	13	9	CPR1	YDR155C	25	32	19623	13412	19291	13837	25	31	19661	13558	19072	14229	26	32	20008	13785	19595	14192	26	31	18744	13423	18488	13738	-0.10641	-0.159381	-0.110981	-0.16888	-0.0608165	-0.0712177	-0.0634773	-0.136724	-0.136413	-0.08	-0.587687
Plate03	STOP	13	7	RPA14	YDR156W	25	36	35038	23837	36108	25137	25	35	34370	22294	35101	23398	26	36	36023	23224	37822	24188	26	35	35518	22081	37676	23554	0.196684	0.239726	0.320645	0.347464	0.142516	0.198233	0.220351	0.263034	0.27613	0.21	1.49099
Plate03	STOP	13	5	NA	YDR157W	25	40	28468	20120	28091	21562	25	39	30010	21331	30110	22753	26	40	30394	20834	29867	21783	26	39	31813	21323	31110	22869	-0.0252584	0.0225103	0.0631577	0.069944	0.0283872	0.0381229	0.0887435	0.132024	0.0325884	0.07	0.525944
Plate03	STOP	15	23	SAC3	YDR159W	29	4	17994	10728	18816	11485	29	3	22144	13090	22612	13599	30	4	23184	13751	23715	14217	30	3	21362	12278	22493	12848	0.0770266	0.180079	0.205366	0.240331	0.0755042	0.166824	0.179583	0.18848	0.175701	0.15	1.10677
Plate03	STOP	15	21	TCI1	YDR161W	29	8	12838	6809	13523	6953	29	7	13287	7467	13756	7698	30	8	14241	8026	14584	7958	30	7	12801	6869	13429	6840	0.116496	0.0252046	0.0852164	0.123958	0.0726899	0.0180863	0.045651	0.057223	0.0877188	0.05	0.35764
Plate03	STOP	15	17	CWC15	YDR163W	29	16	23326	15567	23082	16306	29	15	24942	16766	24275	17897	30	16	23967	16029	23661	16424	30	15	23645	15647	23269	16047	-0.00703693	-0.0373353	0.0253347	0.0259528	0.0330386	0.0475819	0.0399972	0.0485853	0.00172883	0.04	0.313694
Plate03	STOP	15	15	TRM82	YDR165W	29	20	19234	10872	20161	11465	29	19	17969	10226	19042	10554	30	20	18056	9577	18999	9760	30	19	19994	10746	20787	11202	0.195032	0.198918	0.289126	0.274358	0.16844	0.132632	0.221749	0.246541	0.239358	0.19	1.39253
Plate03	STOP	15	13	STB3	YDR169C	29	24	18247	12611	18573	12787	29	23	18756	12124	19268	12819	30	24	18892	12263	19689	13051	30	23	19848	13253	20609	13755	-0.0744154	-0.0158605	-0.00137021	0.0113199	-0.102757	-0.008569	-0.0109515	-0.0272631	-0.0200815	-0.04	-0.259276
Plate03	STOP	15	11	HSP42	YDR171W	29	28	21525	14273	21816	14459	29	27	21695	13825	22214	14522	30	28	22769	14954	22976	15185	30	27	21693	13718	22238	14355	0.0456608	0.0705169	0.0722916	0.0864039	0.0119031	0.0648134	0.0445336	0.0744298	0.0687183	0.05	0.361289
Plate03	STOP	15	7	HMO1	YDR174W	29	36	16377	9495	17629	10054	29	35	18438	11121	18365	11050	30	36	NA	13244	NA	13862	30	35	NA	12407	NA	12808	0.12738	0.0827624	NA	NA	0.0712456	0.0708841	NA	NA	0.105071	0.07	0.520518
Plate03	STOP	15	5	SDH4	YDR178W	29	40	26260	17271	27002	17237	29	39	25083	16359	25988	16041	30	40	27774	18115	28872	17986	30	39	25302	15045	26640	15298	0.18529	0.210042	0.243802	0.309282	0.0930957	0.0878611	0.122744	0.207977	0.237104	0.13	0.929323
Plate03	STOP	15	3	CSN9	YDR179C	29	44	24101	15798	23962	16375	29	43	22356	13260	23147	13964	30	44	24312	15300	24871	16055	30	43	25430	16009	25842	16791	0.0499989	0.186841	0.136017	0.144674	0.0673974	0.166136	0.122035	0.137503	0.129383	0.12	0.895876
Plate03	STOP	2	22	NA	YDR179W-A	3	6	13373	8391	13686	8867	3	5	14262	9282	14265	9844	4	6	13211	8312	13153	8545	4	5	13207	8217	13123	8512	-0.151096	-0.205166	-0.174699	-0.173994	-0.113323	-0.129819	-0.122077	-0.108561	-0.176239	-0.12	-0.842126
Plate03	STOP	2	20	SAS4	YDR181C	3	10	13209	8343	12963	8944	3	9	13773	8818	13693	9416	4	10	13887	8760	13626	9165	4	9	13077	8130	12899	8505	-0.253546	-0.221611	-0.197818	-0.202292	-0.12687	-0.124942	-0.103169	-0.112067	-0.218817	-0.12	-0.830024
Plate03	STOP	2	18	PLP1	YDR183W	3	14	12727	7209	13114	7226	3	13	12319	6993	12777	7178	4	14	12551	6932	12969	7295	4	13	12400	7166	12913	7427	0.0186655	-0.0178326	-0.0115077	-0.0400696	-0.0110926	-0.0286778	0.0131596	-0.0473481	-0.0126861	-0.02	-0.123411
Plate03	STOP	2	16	ATC1	YDR184C	3	18	13421	7335	14135	7720	3	17	13326	7445	14007	7795	4	18	13397	7518	13999	7736	4	17	12985	7128	13454	7507	0.0680552	0.0411305	0.0491598	0.0171598	0.0565298	0.0265671	0.0235605	0.0361664	0.0438763	0.04	0.266275
Plate03	STOP	2	14	NA	YDR185C	3	22	27289	17363	26898	17170	3	21	22086	13285	22549	13589	4	22	23156	15055	22628	15005	4	21	28757	18833	28319	19265	0.18368	0.176318	0.0614178	0.127169	0.148355	0.143977	0.0634045	0.12912	0.137146	0.12	0.881109
Plate03	STOP	2	12	NA	YDR186C	3	26	18976	11299	19438	11503	3	25	16998	9782	17392	10012	4	26	16896	9611	17576	9914	4	25	18301	10702	18852	10809	0.12975	0.109575	0.139116	0.153319	0.0983438	0.0959733	0.107812	0.106334	0.13294	0.1	0.743785
Plate03	STOP	2	10	HST4	YDR191W	3	30	14200	7998	14454	8410	3	29	13666	7529	13802	7663	4	30	13313	7888	13388	8044	4	29	14425	8098	14394	8454	0.00444202	0.0362801	-0.0729908	-0.00881738	0.0451196	0.0549407	-0.0454311	0.0561026	-0.0102715	0.03	0.208587
Plate03	STOP	2	8	NUP42	YDR192C	3	34	16172	9932	15832	10209	3	33	19104	12220	18780	12787	4	34	17046	10802	16694	11139	4	33	17427	10798	17300	11059	-0.0723814	-0.0558322	-0.0874514	-0.0187429	-0.00505374	0.0117061	-0.0220804	0.0147643	-0.058602	0	0.00834389
Plate03	STOP	2	6	NA	YDR193W	3	38	15655	8821	15977	8737	3	37	14271	7770	14667	7876	4	38	13759	7523	14597	7735	4	37	14680	8396	15320	8410	0.128963	0.107145	0.120437	0.103194	0.0872205	0.0887225	0.0672212	0.0410464	0.114935	0.07	0.520431
Plate03	STOP	2	4	NA	YDR198C	3	42	17259	11507	16806	11679	3	41	18731	12020	18375	12352	4	42	19678	13196	19373	13315	4	41	17722	11549	17404	11778	-0.133082	-0.0505907	-0.0527141	-0.0844231	-0.0800744	-1.48e-05	-0.0359177	-0.0411061	-0.0802024	-0.04	-0.272888
Plate03	STOP	2	2	NA	YDR199W	3	46	19461	13221	19950	13388	3	45	18839	13109	19160	13064	4	46	18365	12541	18985	12980	4	45	17875	12502	18195	12796	-0.0102193	-0.0481864	-0.0557532	-0.109752	-0.0564035	-0.0988617	-0.0852553	-0.125687	-0.0559776	-0.09	-0.648753
Plate03	STOP	4	22	RAV2	YDR202C	7	6	10472	6782	10423	7211	7	5	10432	7084	10326	7604	8	6	11412	7755	11430	7933	8	5	10872	7476	10604	7912	-0.370832	-0.44925	-0.325828	-0.450658	-0.263925	-0.322923	-0.282023	-0.318765	-0.399142	-0.3	-2.12535
Plate03	STOP	4	20	NA	YDR203W	7	10	9979	5610	10559	5917	7	9	9950	5473	10352	5666	8	10	10378	5786	10735	5972	8	9	10284	5832	10688	5816	-0.116432	-0.0995889	-0.0989614	-0.0754474	-0.116926	-0.0922011	-0.087921	-0.112757	-0.0976073	-0.1	-0.727125
Plate03	STOP	4	18	MSC2	YDR205W	7	14	15139	8082	15851	8250	7	13	14470	7760	15197	7810	8	14	15395	8213	16180	8612	8	13	14398	7676	15205	7894	0.183829	0.177438	0.16752	0.165634	0.138849	0.113352	0.147024	0.118327	0.173605	0.13	0.939883
Plate03	STOP	4	16	EBS1	YDR206W	7	18	21434	9095	21387	9478	7	17	21509	8922	21927	9288	8	18	21874	9231	22156	9675	8	17	21965	9284	22281	9656	0.523662	0.589971	0.558261	0.570082	0.568104	0.597678	0.583071	0.582777	0.560494	0.58	4.20085
Plate03	STOP	4	12	NA	YDR209C	7	26	15018	8429	15649	8616	7	25	15823	9394	16659	9524	8	26	14362	7954	15024	8217	8	25	15360	8518	15826	8610	0.110428	0.0967071	0.0976792	0.130318	0.0740571	0.0275086	0.0707359	0.0985652	0.108783	0.07	0.496444
Plate03	STOP	4	10	NA	YDR210W	7	30	18331	12693	18240	13110	7	29	17785	12638	17107	12713	8	30	19234	13403	18975	13692	8	29	17559	12377	17065	12841	-0.134902	-0.205392	-0.121285	-0.221602	-0.10332	-0.147444	-0.0926843	-0.142415	-0.170795	-0.12	-0.863847
Plate03	STOP	4	8	UPC2	YDR213W	7	34	15226	8728	15782	9065	7	33	14617	8430	15261	8653	8	34	14421	8205	15125	8371	8	33	14815	8425	15347	8642	0.0642366	0.0627678	0.0869868	0.073809	0.0541613	0.0289544	0.0395994	0.0520346	0.07195	0.04	0.323665
Plate03	STOP	4	6	AHA1	YDR214W	7	38	16298	11234	16656	11218	7	37	16900	11888	16794	12201	8	38	17043	11967	17032	12180	8	37	16356	11698	16300	12257	-0.0997773	-0.186895	-0.161161	-0.242621	-0.144546	-0.155076	-0.149464	-0.188868	-0.172614	-0.16	-1.13724
Plate03	STOP	4	4	NA	YDR215C	7	42	17742	12128	17551	12531	7	41	16811	11655	16765	12131	8	42	17706	12221	17545	12794	8	41	17331	12226	17077	12673	-0.144971	-0.182875	-0.170605	-0.204541	-0.100105	-0.139174	-0.112947	-0.148579	-0.175748	-0.13	-0.890705
Plate03	STOP	4	2	ADR1	YDR216W	7	46	18994	11389	19713	11838	7	45	18365	11100	19026	11668	8	46	19313	11468	19908	11726	8	45	18447	11306	19019	11714	0.118664	0.0765995	0.146659	0.0712344	0.0900227	0.0667177	0.108727	0.0511717	0.103289	0.08	0.578724
Plate03	STOP	6	22	RAD9	YDR217C	11	6	12553	6676	13248	6946	11	5	13469	7780	13953	7948	12	6	13694	7647	14388	7971	12	5	12246	6683	12800	6872	0.0826686	0.0115291	0.0602882	0.0366506	0.0590267	-0.00921401	0.0394118	0.0162961	0.0477841	0.03	0.199219
Plate03	STOP	6	20	SPR28	YDR218C	11	10	16857	10125	16744	10431	11	9	16750	10823	16618	11236	12	10	17991	11359	17669	12065	12	9	16253	10342	16329	10758	-0.00361371	-0.10555	-0.0880237	-0.0829473	0.0396466	-0.0533322	0.00425558	-0.0467494	-0.0700337	-0.01	-0.0914507
Plate03	STOP	6	18	NA	YDR219C	11	14	15674	8995	16149	9163	11	13	16174	9357	16812	9533	12	14	17618	9866	18501	10081	12	13	15984	8868	16856	9288	0.090311	0.111023	0.205522	0.146572	0.0652305	0.0686609	0.144495	0.115146	0.138357	0.1	0.716946
Plate03	STOP	6	16	NA	YDR220C	11	18	18394	12246	18243	12996	11	17	17464	11748	17213	12107	12	18	19130	12534	18902	12925	12	17	19107	12537	19271	12918	-0.124071	-0.136152	-0.0579588	-0.0249084	-0.0529886	-0.0864278	-0.0177412	-0.0200088	-0.0857724	-0.04	-0.308936
Plate03	STOP	6	14	NA	YDR221W	11	22	18832	10372	19547	10660	11	21	18294	10340	18869	10722	12	22	19349	10905	20197	11387	12	21	19151	10707	19571	10943	0.2309	0.164562	0.206269	0.201392	0.192236	0.148396	0.174454	0.180355	0.200781	0.17	1.25965
Plate03	STOP	6	12	NA	YDR222W	11	26	14821	8174	15690	8539	11	25	15069	8461	15715	8585	12	26	15588	8703	16340	8871	12	25	15245	8310	16087	8399	0.12555	0.121853	0.148853	0.187582	0.0897178	0.0750451	0.0966469	0.116384	0.145959	0.09	0.688656
Plate03	STOP	6	10	CRF1	YDR223W	11	30	15130	8737	15896	9186	11	29	14570	8117	15398	8434	12	30	15547	9107	16240	9210	12	29	15065	8637	15898	8726	0.060602	0.108419	0.0937079	0.122068	0.042405	0.0698748	0.036546	0.0493757	0.0961992	0.05	0.365822
Plate03	STOP	6	8	HTA1	YDR225W	11	34	12376	11445	13311	12077	11	33	11001	10182	11475	10783	12	34	13163	12209	14086	12968	12	33	12493	11677	12782	11900	-0.56636	-0.682588	-0.556173	-0.617244	-0.622129	-0.674516	-0.59974	-0.631229	-0.605591	-0.63	-4.53407
Plate03	STOP	6	6	SIR4	YDR227W	11	38	NA	NA	NA	NA	11	37	NA	NA	NA	NA	12	38	1232	217	1155	181	12	37	NA	NA	NA	NA	NA	NA	-0.0469903	NA	NA	NA	-0.0572767	NA	-0.0469903	-0.06	-0.402303
Plate03	STOP	6	4	IVY1	YDR229W	11	42	17419	12202	17255	12444	11	41	17507	12408	17011	12964	12	42	19417	13876	18823	14515	12	41	19032	13507	18932	13842	-0.165138	-0.238423	-0.205497	-0.138283	-0.137822	-0.150395	-0.120652	-0.119608	-0.186835	-0.13	-0.940447
Plate03	STOP	6	2	RTN1	YDR233C	11	46	15164	9372	15677	9786	11	45	15317	9190	15854	9511	12	46	15912	9531	16727	9865	12	45	15187	9271	16025	9595	-0.0384129	0.0146209	0.061501	0.0222547	-0.040023	0.000708968	0.01896	-0.0241942	0.0149909	-0.01	-0.0705425
Plate03	STOP	8	22	LYS4	YDR234W	15	6	23479	17598	24352	19080	15	5	NA	433	NA	358	16	6	974	229	912	202	16	5	NA	NA	NA	NA	-0.110656	NA	-0.587644	NA	-0.111594	NA	-0.535681	NA	-0.34915	-0.32	-2.31753
Plate03	STOP	8	20	NA	YDR239C	15	10	15769	8785	16551	8794	15	9	14586	8372	14914	8544	16	10	16397	9446	17020	9585	16	9	14699	8202	15401	8493	0.180967	0.0388347	0.125284	0.100457	0.104267	0.0338739	0.0796397	0.0717951	0.111386	0.07	0.530075
Plate03	STOP	8	18	BUD26	YDR241W	15	14	30370	21620	31252	22869	15	13	30576	22121	31329	22873	16	14	29298	21206	29690	22518	16	13	31046	22654	31023	23787	0.077432	0.0812609	0.0122607	0.0164749	0.0399488	0.0213416	0.0071776	0.0151278	0.0468571	0.02	0.159808
Plate14	STOP	12	10	AMD2	YDR242W	23	30	14493	13828	14557	14443	23	29	14437	13695	14452	14443	24	30	16221	15045	16543	15634	24	29	15681	14753	15641	15684	-0.0779991	-0.0905211	0.0532825	-0.0481482	-0.0240089	-0.0189958	0.0670678	0.0325175	-0.0408465	0.01	0.105878
Plate03	STOP	8	16	PEX5	YDR244W	15	18	13586	7435	14225	7748	15	17	13239	7507	14208	7814	16	18	12720	6996	13664	7406	16	17	12946	7197	13833	7645	0.0745585	0.0624731	0.059551	0.0428816	0.0604434	0.00554694	0.0243857	0.0194406	0.0598661	0.03	0.206942
Plate03	STOP	8	14	MNN10	YDR245W	15	22	16514	10486	16444	10582	15	21	16521	10477	16830	10823	16	22	18122	12114	18311	12178	16	21	16353	10693	16389	11094	-0.0513357	-0.0392305	-0.039325	-0.113659	-0.0375684	-0.0358078	-0.063908	-0.077898	-0.0608875	-0.05	-0.377272
Plate03	STOP	8	12	VHS1	YDR247W	15	26	22403	15146	22395	15798	15	25	25210	16639	25657	17834	16	26	21784	14628	21391	15430	16	25	23725	15694	23314	16395	-0.0186509	0.0588	-0.0663088	0.00293721	0.00212393	0.0745082	0.000441503	0.0502688	-0.00580563	0.03	0.238446
Plate03	STOP	8	10	NA	YDR248C	15	30	NA	NA	NA	NA	15	29	NA	NA	NA	NA	16	30	1242	208	1176	177	16	29	NA	NA	NA	NA	NA	NA	0.00982411	NA	NA	NA	0.00383185	NA	0.00982411	0	0.0370892
Plate03	STOP	8	8	NA	YDR249C	15	34	23165	15160	23916	15151	15	33	24270	16069	25020	16691	16	34	25343	16257	26379	16464	16	33	24950	15881	25639	16047	0.141775	0.0983547	0.202914	0.187137	0.0552619	0.0571906	0.112472	0.116834	0.157545	0.09	0.623877
Plate03	STOP	8	6	NA	YDR250C	15	38	15275	8773	16312	8881	15	37	15961	9194	16756	9357	16	38	15950	9367	16827	9459	16	37	15862	9132	16677	9260	0.144606	0.127668	0.12185	0.132136	0.0531815	0.0683617	0.0442775	0.0663875	0.131565	0.06	0.426952
Plate03	STOP	8	4	PAM1	YDR251W	15	42	15316	8949	15845	9126	15	41	15328	8692	16240	9057	16	42	15988	9299	16732	9509	16	41	15048	8416	15815	8691	0.0629816	0.113706	0.10598	0.117988	0.0332454	0.0703062	0.0571833	0.0792615	0.100164	0.06	0.440952
Plate03	STOP	8	2	BTT1	YDR252W	15	46	16563	9398	17125	9538	15	45	15718	9119	16418	9378	16	46	16082	9139	16871	9228	16	45	15986	9359	16788	9573	0.141552	0.0905463	0.155822	0.103601	0.102568	0.0530412	0.0882433	0.049059	0.122881	0.07	0.536071
Plate03	STOP	10	22	MET32	YDR253C	19	6	9928	5460	10325	5628	19	5	9318	5191	9634	5343	20	6	9931	5236	10522	5296	20	5	9494	5077	9834	5152	-0.0961894	-0.154301	0.00737507	-0.0764976	-0.0930866	-0.139743	-0.0424145	-0.0815777	-0.0799031	-0.09	-0.631883
Plate03	STOP	10	20	CHL4	YDR254W	19	10	20383	12894	20678	13362	19	9	21302	13204	21553	13649	20	10	21544	13369	21561	13886	20	9	21074	12992	21451	13194	0.052089	0.0955421	0.0752357	0.128799	0.0505641	0.0927501	0.0955761	0.0955002	0.0879166	0.08	0.610634
Plate03	STOP	10	18	RMD5	YDR255C	19	14	14033	9325	14582	9575	19	13	13642	9044	14253	9309	20	14	14484	9495	14851	9832	20	13	13473	9111	14009	9454	-0.134922	-0.140043	-0.135559	-0.187711	-0.162343	-0.171787	-0.132052	-0.201533	-0.149559	-0.17	-1.19074
Plate03	STOP	10	16	CTA1	YDR256C	19	18	22011	14776	21508	15498	19	17	21132	14179	20364	14517	20	18	20841	13800	20353	14689	20	17	20804	14005	20321	14574	-0.0625773	-0.0741581	-0.0893787	-0.0824512	0.00461751	-0.00978358	0.00166746	-0.019747	-0.0771413	-0.01	-0.0322492
Plate03	STOP	10	14	SET7	YDR257C	19	22	16520	11367	16441	11619	19	21	17080	11441	17185	11736	20	22	18605	12314	18876	12361	20	21	16727	11537	16883	11701	-0.163851	-0.101419	-0.0063365	-0.127653	-0.136859	-0.0900714	-0.0412034	-0.134783	-0.0998148	-0.1	-0.714742
Plate03	STOP	10	12	HSP78	YDR258C	19	26	22318	15833	21993	16738	19	25	22090	15527	21591	16510	20	26	21395	14880	21365	15452	20	25	21057	14965	20860	15409	-0.119378	-0.133326	-0.0700722	-0.106556	-0.0600272	-0.052064	-0.0503679	-0.0834388	-0.107333	-0.06	-0.432487
Plate03	STOP	10	10	YAP6	YDR259C	19	30	19050	11106	19848	11483	19	29	18877	10933	20151	11301	20	30	18437	10569	19339	10882	20	29	19234	11241	20179	11311	0.166884	0.211596	0.18809	0.212859	0.126171	0.130722	0.134029	0.126905	0.194857	0.13	0.940376
Plate03	STOP	10	8	SWM1	YDR260C	19	34	NA	NA	NA	NA	19	33	18370	11267	19489	11283	20	34	18430	11313	19537	11305	20	33	17939	11050	19036	11114	NA	0.157446	0.159227	0.136134	NA	0.0486012	0.0488883	0.0337635	0.150936	0.04	0.324122
Plate03	STOP	10	6	EXG2	YDR261C	19	38	19910	13680	19637	14036	19	37	20537	13861	20820	14050	20	38	20158	13718	20264	13991	20	37	21795	14493	21675	14931	-0.0939899	0.0025645	-0.0375488	-0.00426941	-0.0619016	-0.0278202	-0.0451829	0.0129357	-0.0333109	-0.03	-0.209713
Plate03	STOP	10	4	NA	YDR262W	19	42	19689	14088	19623	14169	19	41	20222	13982	20129	14102	20	42	19431	13795	19534	14155	20	41	19616	13729	19626	14102	-0.106625	-0.0583146	-0.113026	-0.100618	-0.116963	-0.0639283	-0.112139	-0.090662	-0.0946461	-0.1	-0.680185
Plate03	STOP	10	2	DIN7	YDR263C	19	46	17893	10375	18862	10789	19	45	17784	10348	18635	10758	20	46	17471	9980	18046	10116	20	45	17608	10348	18583	10599	0.156441	0.139539	0.15941	0.152749	0.10773	0.1009	0.116472	0.0845226	0.152035	0.1	0.745875
Plate03	STOP	12	22	PEX10	YDR265W	23	6	13478	8492	13241	8854	23	5	13744	8414	13400	8839	24	6	13444	8528	13243	9057	24	5	13604	8522	13561	9040	-0.205497	-0.183207	-0.232143	-0.189621	-0.114912	-0.0711208	-0.124282	-0.103736	-0.202617	-0.1	-0.734756
Plate03	STOP	12	20	NA	YDR266C	23	10	19165	12893	18919	13548	23	9	18769	12552	18198	13312	24	10	18112	12361	17206	12955	24	9	18439	12454	17626	13203	-0.113427	-0.157253	-0.218448	-0.200869	-0.050036	-0.0507159	-0.0899611	-0.0699851	-0.1725	-0.07	-0.459091
Plate14	STOP	12	8	NA	YDR269C	23	34	13061	10259	13785	10735	23	33	12727	10138	13963	10540	24	34	12763	10124	13924	10520	24	33	13149	10479	14066	10893	0.174993	0.218506	0.21598	0.192193	0.163032	0.134556	0.140936	0.148239	0.200418	0.15	0.907915
Plate03	STOP	12	18	CCC2	YDR270W	23	14	20684	13058	20038	13791	23	13	19248	12053	18989	12718	24	14	19746	12872	19139	13661	24	13	18019	11728	17374	12393	-0.0388232	-0.0307375	-0.104134	-0.148642	0.0586655	0.0411735	0.000827795	-0.0329463	-0.0805841	0.02	0.131271
Plate14	STOP	12	6	NA	YDR271C	23	38	15209	13180	15627	14065	23	37	15684	13995	15862	15025	24	38	15672	13954	16084	14803	24	37	16357	14209	16827	15023	0.0754184	0.0254298	0.0666647	0.128435	0.114858	0.0954329	0.0976223	0.148812	0.073987	0.11	0.7112
Plate03	STOP	12	16	GLO2	YDR272W	23	18	16142	9043	16990	9215	23	17	16629	9409	17669	9441	24	18	15966	8874	16824	9015	24	17	16937	9911	17505	9900	0.169386	0.206588	0.17901	0.133983	0.107399	0.107699	0.112448	0.073857	0.172242	0.1	0.731095
Plate03	STOP	12	14	DON1	YDR273W	23	22	16127	8658	16942	9249	23	21	16297	9187	16996	9205	24	22	15838	8729	16601	8892	24	21	15851	8868	16741	8819	0.160203	0.171281	0.172846	0.196893	0.159352	0.103769	0.119357	0.101306	0.175306	0.12	0.879182
Plate03	STOP	12	12	NA	YDR274C	23	26	21454	13852	21500	14227	23	25	19674	13466	19668	13896	24	26	21031	13453	21648	13575	24	25	19874	13217	19918	13932	0.0410016	-0.0791922	0.109494	-0.0612087	0.0441704	-0.0616098	0.0484297	-0.0217191	0.0025237	0	0.0262025
Plate03	STOP	12	10	BSC2	YDR275W	23	30	21367	12694	22533	13046	23	29	23501	15624	23777	15687	24	30	21241	12280	22144	12431	24	29	21970	12701	22989	12900	0.224717	0.0896034	0.254247	0.271853	0.14712	0.0405405	0.178998	0.191832	0.210105	0.14	1.01347
Plate03	STOP	12	8	PMP3	YDR276C	23	34	22781	16715	22900	17219	23	33	22112	15831	22466	16762	24	34	22436	16316	24182	16960	24	33	24041	17402	25077	17788	-0.0868295	-0.0857362	0.0222075	0.0240667	-0.0952488	-0.0749171	-0.089433	-0.0591363	-0.0315729	-0.08	-0.563418
Plate03	STOP	12	6	MTH1	YDR277C	23	38	20794	11690	21549	11871	23	37	20114	11593	20970	11656	24	38	21058	11673	21854	11879	24	37	21114	11644	21993	11720	0.264538	0.241033	0.287252	0.314189	0.205811	0.161797	0.228267	0.235719	0.276753	0.21	1.5044
Plate03	STOP	12	4	NA	YDR278C	23	42	19861	14432	19831	14757	23	41	18936	13438	19217	14174	24	42	18832	13568	18902	13974	24	41	19434	14444	19568	15079	-0.13838	-0.142016	-0.152439	-0.18691	-0.133055	-0.121464	-0.142509	-0.16953	-0.154936	-0.14	-1.0089
Plate03	STOP	12	2	RNH202	YDR279W	23	46	21475	14930	21350	15629	23	45	22129	15100	21652	15591	24	46	22340	15015	22880	14984	24	45	22446	15062	22696	15204	-0.0851244	-0.058752	0.0815747	0.0503466	-0.0485229	-0.01403	0.00850432	0.0122525	-0.00298877	-0.01	-0.0655954
Plate03	STOP	14	22	PHM6	YDR281C	27	6	17146	11233	16656	11859	27	5	15479	10158	15021	10787	28	6	15527	9917	15666	10421	28	5	15798	10115	15638	10681	-0.166562	-0.227083	-0.114775	-0.147294	-0.0609613	-0.105159	-0.0704462	-0.0662247	-0.163929	-0.08	-0.534757
Plate03	STOP	14	20	NA	YDR282C	27	10	17752	11842	18077	12244	27	9	18954	12712	19193	13305	28	10	19743	13322	20045	13465	28	9	18657	12904	18899	13343	-0.0674392	-0.0674336	-0.00922435	-0.0967378	-0.0694831	-0.0504789	-0.0424285	-0.0950469	-0.0602087	-0.06	-0.45323
Plate03	STOP	14	18	DPP1	YDR284C	27	14	16156	8551	16592	8563	27	13	15153	7765	15771	8000	28	14	16458	8443	16919	8653	28	13	14517	7351	15117	7556	0.216903	0.211834	0.237466	0.207694	0.177605	0.189313	0.223907	0.184797	0.218474	0.19	1.40379
Plate03	STOP	14	16	ZIP1	YDR285W	27	18	24210	15498	23974	16343	27	17	25205	15770	24533	16694	28	18	24062	15193	23853	16166	28	17	24906	15972	24528	16568	0.0532244	0.0654997	0.0581358	0.07444	0.0989611	0.142179	0.114148	0.106739	0.062825	0.12	0.840072
Plate03	STOP	14	14	NA	YDR286C	27	22	20284	13667	19346	14177	27	21	19368	12427	19516	13039	28	22	24069	17166	23421	17438	28	21	23988	16604	23466	17607	-0.131083	-0.015034	-0.0649328	-0.0735597	-0.0303472	0.0132	-0.0399377	-0.00320658	-0.0711523	-0.02	-0.0988425
Plate03	STOP	14	12	NA	YDR287W	27	26	19443	10532	20119	10813	27	25	18600	10365	19754	10734	28	26	18469	9924	19946	10209	28	25	18552	10733	19616	10836	0.262188	0.24027	0.316926	0.217093	0.225692	0.172689	0.21496	0.125134	0.259119	0.18	1.33701
Plate03	STOP	14	10	RTT103	YDR289C	27	30	12334	7718	12933	7803	27	29	10264	5811	10558	5892	28	30	12237	7479	12458	7650	28	29	12422	7756	12847	7787	-0.0958243	-0.111631	-0.136143	-0.104756	-0.146367	-0.111704	-0.121351	-0.140465	-0.112089	-0.13	-0.925008
Plate14	STOP	14	18	NA	YDR290W	27	14	6002	4702	6544	4835	27	13	5818	4485	6290	4592	28	14	5782	4181	6332	4341	28	13	6519	5073	6859	5042	-0.101617	-0.103375	-0.0229883	-0.0755932	-0.128001	-0.118944	-0.0404942	-0.0897007	-0.0758932	-0.09	-0.550237
Plate03	STOP	14	8	NA	YDR291W	27	34	21542	13935	21854	14400	27	33	21072	14216	21100	14517	28	34	22363	15076	22932	15301	28	33	21262	13976	21797	14300	0.0535413	-0.0148875	0.0598132	0.0576667	0.0433268	-0.0176895	0.00506347	0.0183293	0.0390334	0.01	0.0976729
Plate03	STOP	14	6	SSD1	YDR293C	27	38	16877	12106	17925	12492	27	37	17268	13474	17916	13901	28	38	16595	12095	17410	12589	28	37	16725	11941	17669	12387	-0.10581	-0.235797	-0.164086	-0.119779	-0.179894	-0.275655	-0.206446	-0.177706	-0.156368	-0.21	-1.4999
Plate03	STOP	14	4	DPL1	YDR294C	27	42	20462	14455	20204	14777	27	41	19357	11912	20225	12099	28	42	20750	12877	21462	12376	28	41	21086	13522	21286	13656	-0.108908	0.135294	0.207293	0.0740984	-0.0864832	0.0651026	0.0813559	0.0462662	0.0769444	0.03	0.200515
Plate03	STOP	14	2	SUR2	YDR297W	27	46	31728	21918	30746	22966	27	45	29159	20323	27939	20828	28	46	28014	18142	28057	18639	28	45	27710	20002	27026	20315	0.0453374	0.00858812	0.152523	-0.0154895	0.0923599	0.0540439	0.134702	-0.0074517	0.0477399	0.07	0.501454
Plate03	STOP	2	23	CPR5	YDR304C	3	4	11788	6207	12458	6341	3	3	12265	6717	12863	6946	4	4	10772	5618	11080	5742	4	3	11512	6084	12127	6302	0.0851978	0.0323865	0.00127089	0.0464517	0.0417033	0.0127492	0.0102293	0.0260701	0.0413267	0.02	0.172671
Plate03	STOP	2	21	HNT2	YDR305C	3	8	12104	6381	13098	6622	3	7	13239	7381	13948	7873	4	8	11780	6566	12369	6745	4	7	12212	6938	12739	7014	0.119621	0.0221552	0.000202755	0.00437086	0.0526857	0.026136	-0.0273523	-0.0337085	0.0365875	0	0.0414635
Plate03	STOP	2	19	NA	YDR306C	3	12	13014	7339	13533	7605	3	11	13391	7548	13821	7829	4	12	12189	6915	12721	7271	4	11	12018	6819	12659	7060	0.0117802	0.0132393	-0.0405205	-0.0140862	0.00445324	0.0179661	-0.0328412	-0.0395681	-0.0073968	-0.01	-0.0803245
Plate03	STOP	2	17	NA	YDR307W	3	16	15402	10107	15559	10489	3	15	15347	10231	15460	10653	4	16	16041	10315	16297	10381	4	15	15702	10068	15845	10347	-0.134132	-0.163478	-0.043507	-0.0870613	-0.107195	-0.128139	-0.0651861	-0.0705501	-0.107045	-0.09	-0.657496
Plate03	STOP	2	15	GIC2	YDR309C	3	20	14004	7669	14638	7904	3	19	14659	8270	15347	8426	4	20	14324	8100	15082	8289	4	19	13745	7739	14293	7989	0.099573	0.10392	0.0938543	0.0463548	0.0732197	0.0571671	0.0441115	0.0310352	0.0859256	0.05	0.379002
Plate03	STOP	2	13	SUM1	YDR310C	3	24	18315	13846	18665	14252	3	23	16362	12394	16957	13136	4	24	15649	11779	16163	12326	4	23	16477	12261	16818	13012	-0.197428	-0.259662	-0.263574	-0.262041	-0.213379	-0.260018	-0.270142	-0.235105	-0.245676	-0.24	-1.74966
Plate03	STOP	2	11	SSF2	YDR312W	3	28	19233	12841	18899	13203	3	27	20420	13521	20403	13794	4	28	17709	12075	17744	12084	4	27	18954	12888	18892	13019	-0.0839712	-0.00890804	-0.0828039	-0.067611	-0.039192	-0.00597674	-0.097708	-0.067658	-0.0608235	-0.05	-0.368918
Plate03	STOP	2	9	PIB1	YDR313C	3	32	20752	13651	20725	14373	3	31	19430	13230	19312	13847	4	32	18348	12619	18077	13315	4	31	19268	13370	18852	13506	-0.0326981	-0.105465	-0.168709	-0.115608	0.00831956	-0.0598599	-0.094507	-0.0867135	-0.10562	-0.06	-0.408872
Plate03	STOP	2	7	NA	YDR314C	3	36	16369	10007	16862	9959	3	35	15974	9822	16455	10394	4	36	15525	9381	16126	9786	4	35	15789	9387	16406	9996	0.0637168	-0.0287252	0.00931362	0.0129935	0.00565529	-0.0116704	-0.00225098	0.024867	0.0143247	0	0.0393784
Plate03	STOP	2	5	IPK1	YDR315C	3	40	17156	12580	18382	13601	3	39	16769	11568	17635	12248	4	40	17157	12931	17850	13518	4	39	16543	12400	17465	13115	-0.166378	-0.109406	-0.208186	-0.208188	-0.200756	-0.133988	-0.234935	-0.242549	-0.17304	-0.2	-1.45052
Plate03	STOP	2	3	OMS1	YDR316W	3	44	19296	15578	19089	16609	3	43	19443	15821	19066	16022	4	44	18806	14486	18823	14689	4	43	19384	15793	18846	16369	-0.345834	-0.304055	-0.219952	-0.349491	-0.27607	-0.283182	-0.226755	-0.2859	-0.304833	-0.27	-1.91731
Plate03	STOP	4	23	NA	YDR317W	7	4	13735	8814	13561	9099	7	3	13366	8249	13715	8714	8	4	14433	9125	14240	9461	8	3	14895	9098	14853	9700	-0.197348	-0.126837	-0.160868	-0.119207	-0.12898	-0.0933684	-0.0891253	-0.0332318	-0.151065	-0.09	-0.610101
Plate03	STOP	4	21	MCM21	YDR318W	7	8	17879	11634	18652	11827	7	7	18083	12022	18661	12722	8	8	16937	11242	17644	11664	8	7	17102	11124	17632	11459	0.0269377	-0.0603301	-0.0496849	-0.0294842	-0.0357399	-0.057947	-0.0821291	-0.0530929	-0.0281404	-0.06	-0.401947
Plate03	STOP	4	19	NA	YDR319C	7	12	13872	8058	14508	8158	7	11	13209	7624	13710	7891	8	12	13819	8128	14318	8404	8	11	13854	7988	14346	8275	0.0468895	-0.0098196	-0.0107636	0.0109161	-0.00290745	-0.017057	-0.0198372	0.00557704	0.0093056	-0.01	-0.0519851
Plate03	STOP	4	17	SWA2	YDR320C	7	16	12878	7118	13424	7286	7	15	12785	6999	13391	7418	8	16	12446	6962	13031	7076	8	15	12191	6691	12703	6844	0.0486949	0.0232741	0.0326212	0.0284907	0.024043	0.0323887	-0.0061311	0.00730847	0.0332702	0.01	0.113094
Plate03	STOP	4	15	ASP1	YDR321W	7	20	15461	8828	16427	9191	7	19	17938	11445	17966	11963	8	20	16725	9671	17313	10281	8	19	16429	9491	16913	10010	0.115536	-0.0497848	0.0701056	0.0626962	0.0655788	-0.0099654	0.0833338	0.0770047	0.0496383	0.05	0.397729
Plate14	STOP	14	16	NA	YDR326C	27	18	14968	13852	15264	14362	27	17	14581	13192	14869	13742	28	18	14095	12915	14353	13160	28	17	14936	13746	15277	14496	0.0106067	0.0162012	0.00549212	0.00138289	0.0284715	0.0425576	0.0109142	0.0340134	0.00842071	0.03	0.1957
Plate03	STOP	4	13	PEX3	YDR329C	7	24	11047	6498	11466	6772	7	23	11435	6684	11825	6892	8	24	10882	6659	11277	6992	8	23	10926	6519	11434	6844	-0.133957	-0.101983	-0.199982	-0.151179	-0.122569	-0.0987215	-0.177364	-0.144953	-0.146775	-0.14	-0.967646
Plate03	STOP	4	11	UBX5	YDR330W	7	28	14265	9826	14069	10256	7	27	15109	10379	15045	11036	8	28	14049	9838	14022	10213	8	27	14632	9952	14827	10270	-0.277476	-0.251699	-0.278129	-0.190333	-0.199391	-0.171674	-0.22617	-0.172995	-0.249409	-0.19	-1.37502
Plate03	STOP	4	9	NA	YDR332W	7	32	11983	7402	12533	7591	7	31	10914	5899	11473	6370	8	32	11839	7121	12443	7419	8	31	12197	7337	12630	7504	-0.116768	-0.0609328	-0.101979	-0.0900123	-0.143861	-0.0264055	-0.117173	-0.10356	-0.092423	-0.1	-0.69332
Plate03	STOP	4	7	NA	YDR333C	7	36	18374	13739	17747	14155	7	35	19356	14185	18655	14305	8	36	18901	13862	18259	14342	8	35	18967	13874	18166	14589	-0.273588	-0.202824	-0.24186	-0.271099	-0.198418	-0.153394	-0.163366	-0.158756	-0.247343	-0.17	-1.20192
Plate03	STOP	4	5	SWR1	YDR334W	7	40	10874	6822	11578	7139	7	39	10499	6728	11251	6919	8	40	10544	6585	11364	6837	8	39	11138	7268	11835	7487	-0.179506	-0.191571	-0.160466	-0.198165	-0.20779	-0.249959	-0.216873	-0.244125	-0.182427	-0.23	-1.64199
Plate03	STOP	4	3	MSN5	YDR335W	7	44	14883	8689	15088	8931	7	43	14762	8837	15074	9191	8	44	15411	8911	15784	9270	8	43	15186	8942	15428	9420	0.00580478	-0.029944	0.0377755	-0.0199813	0.0218455	-0.012405	0.0487196	0.0200757	-0.00158625	0.02	0.150173
Plate03	STOP	6	23	NA	YDR336W	11	4	18718	11612	18417	12367	11	3	17878	10731	18138	10984	12	4	19029	11842	19133	12398	12	3	18513	11198	18488	11976	-0.0482244	0.0690503	0.012733	-0.00299377	0.041869	0.0645198	0.0444508	0.0689717	0.00764129	0.05	0.404667
Plate03	STOP	6	21	NA	YDR338C	11	8	13586	9290	13440	9745	11	7	13372	9020	13365	9438	12	8	13587	9202	13633	9528	12	7	14287	9577	14088	10014	-0.294089	-0.26552	-0.243122	-0.246718	-0.211475	-0.20176	-0.199699	-0.165309	-0.262362	-0.19	-1.38942
Plate03	STOP	6	19	NA	YDR340W	11	12	16506	11310	16073	11884	11	11	18143	12459	17841	13062	12	12	18458	12485	18163	13289	12	11	16514	11270	16366	11896	-0.229065	-0.167562	-0.158389	-0.199867	-0.132023	-0.0970011	-0.071399	-0.126834	-0.188721	-0.11	-0.758495
Plate03	STOP	6	17	NA	YDR344C	11	16	19141	12292	19062	13074	11	15	18389	11437	18612	12048	12	16	20888	13023	20989	13334	12	15	19943	12302	20232	12880	-0.0577026	0.000996016	0.0795934	0.0601498	0.00754226	0.0316729	0.0780467	0.073693	0.0207592	0.05	0.352795
Plate03	STOP	6	15	HXT3	YDR345C	11	20	16002	9016	16589	9238	11	19	16986	9918	17484	10327	12	20	16567	9466	17441	10008	12	19	16776	9524	17285	9924	0.126035	0.0813169	0.114799	0.109745	0.0966581	0.0777508	0.0940801	0.10726	0.107974	0.09	0.684979
Plate03	STOP	6	13	SVF1	YDR346C	11	24	16327	9338	17017	9653	11	23	16666	9647	17419	9888	12	24	17143	9706	17907	10122	12	23	17917	10304	18704	10677	0.116526	0.127128	0.145668	0.154849	0.0867345	0.0805635	0.119625	0.118446	0.136043	0.1	0.738224
Plate03	STOP	6	11	NA	YDR348C	11	28	15879	9075	16444	9303	11	27	16117	9123	16753	9335	12	28	16539	9555	17407	9897	12	27	16215	9298	16993	9685	0.102816	0.13018	0.124875	0.110182	0.0758618	0.0939972	0.0797465	0.0806377	0.117013	0.08	0.603178
Plate03	STOP	6	9	YPS7	YDR349C	11	32	15773	10801	15952	11206	11	31	15878	10865	15885	11311	12	32	16787	11281	17071	11607	12	31	15587	10670	15912	11114	-0.171263	-0.189547	-0.0993181	-0.165608	-0.149866	-0.146229	-0.10106	-0.154359	-0.156434	-0.14	-0.981859
Plate03	STOP	6	7	SBE2	YDR351W	11	36	17786	12749	17913	13215	11	35	16985	12199	16862	12930	12	36	18099	13022	18202	13145	12	35	17915	12954	17812	13553	-0.174877	-0.250029	-0.141622	-0.214885	-0.158253	-0.178932	-0.156112	-0.166309	-0.195353	-0.16	-1.17616
Plate03	STOP	6	5	NA	YDR352W	11	40	16591	11826	16694	12122	11	39	17439	12269	17747	12810	12	40	16982	12410	17089	12927	12	39	17746	12141	18071	12058	-0.189119	-0.152901	-0.227294	-0.0495333	-0.178912	-0.142754	-0.200551	-0.101069	-0.154712	-0.16	-1.11088
Plate03	STOP	6	3	TRP4	YDR354W	11	44	21743	14473	21831	14819	11	43	21798	14500	21500	14892	12	44	21261	14338	20857	14312	12	43	20266	13746	20229	14063	0.0168591	-0.0146012	-0.0169269	-0.0466701	0.0107885	0.0125517	-0.0138973	-0.039025	-0.0153348	-0.01	-0.0436397
Plate03	STOP	8	23	NA	YDR357C	15	4	17578	11466	16724	11693	15	3	17194	11035	17276	11305	16	4	17275	11550	16747	11685	16	3	17109	11247	16718	11656	-0.142754	-0.0475258	-0.139618	-0.139547	-0.0455452	-0.0343042	-0.0831837	-0.0660597	-0.117361	-0.06	-0.402278
Plate03	STOP	8	21	GGA1	YDR358W	15	8	13842	8699	13710	9072	15	7	13761	8104	14303	8579	16	8	15101	10087	14987	10486	16	7	14998	9238	15350	9798	-0.175269	-0.0370162	-0.197065	-0.0755177	-0.100017	-0.0232309	-0.137383	-0.04056	-0.121217	-0.08	-0.531882
Plate03	STOP	8	19	VID21	YDR359C	15	12	NA	NA	NA	NA	15	11	NA	NA	NA	NA	16	12	NA	3801	NA	4050	16	11	924	141	918	130	NA	NA	NA	-0.0845674	NA	NA	NA	-0.0963445	-0.0845674	-0.1	-0.683215
Plate03	STOP	8	17	NA	YDR360W	15	16	30734	25717	30784	26736	15	15	27270	22782	27150	23641	16	16	29401	25248	30041	26910	16	15	28866	25299	29126	26972	-0.141584	-0.195297	-0.189736	-0.243357	-0.164416	-0.199739	-0.211441	-0.243373	-0.192493	-0.2	-1.46263
Plate03	STOP	8	15	ESC2	YDR363W	15	20	17149	9764	18122	9931	15	19	17567	9736	18521	10068	16	20	18397	10398	19231	10755	16	19	17586	10001	18609	10188	0.188643	0.208892	0.192817	0.202643	0.112843	0.156117	0.150696	0.124686	0.198249	0.14	0.988038
Plate03	STOP	8	13	SEM1	YDR363W-A	15	24	12889	6028	13650	6424	15	23	13823	6566	14310	6786	16	24	12941	6096	13669	6442	16	23	13053	6177	13715	6563	0.225845	0.241599	0.224917	0.208688	0.226832	0.240395	0.220018	0.21849	0.225262	0.23	1.63768
Plate03	STOP	8	11	YPR1	YDR368W	15	28	17275	9589	18234	9874	15	27	16245	9318	17110	9588	16	28	18019	10367	18625	10576	16	27	17518	9979	18295	10252	0.205934	0.133815	0.159161	0.166461	0.147262	0.0810488	0.120237	0.121025	0.166343	0.12	0.853635
Plate03	STOP	8	9	XRS2	YDR369C	15	32	17680	10226	18638	10617	15	31	18007	10124	18949	10414	16	32	17075	9906	18100	10191	16	31	18604	10468	19602	10586	0.155681	0.206746	0.155577	0.244014	0.105931	0.148529	0.0878678	0.160773	0.190504	0.13	0.913905
Plate03	STOP	8	7	NA	YDR370C	15	36	16140	9310	17116	9571	15	35	17130	9862	18055	10211	16	36	17151	10021	18234	10026	16	35	16598	9375	17601	9540	0.136531	0.149029	0.1876	0.187588	0.0713812	0.0986741	0.0809246	0.109077	0.165187	0.09	0.656772
Plate03	STOP	8	5	CTS2	YDR371W	15	40	16678	9941	17313	10233	15	39	16925	10300	17598	10458	16	40	17161	10245	17407	10899	16	39	16847	10266	17570	10285	0.0757185	0.0771387	0.00915087	0.094477	0.0446948	0.0250944	0.0545428	0.0215686	0.0641213	0.04	0.271806
Plate03	STOP	8	3	VPS74	YDR372C	15	44	19419	11414	19146	11802	15	43	18877	11358	18730	11834	16	44	19791	11286	20076	11792	16	43	19682	11450	19761	11888	0.0733738	0.0332307	0.153972	0.117652	0.123581	0.0832792	0.168741	0.141708	0.0945569	0.13	0.939447
Plate03	STOP	10	23	NA	YDR374C	19	4	14448	7972	14948	8271	19	3	14867	8077	15668	8327	20	4	15648	8831	16286	9165	20	3	16040	8905	16735	9347	0.0812895	0.153086	0.10434	0.126827	0.0779105	0.109469	0.0850877	0.115819	0.116386	0.1	0.707516
Plate03	STOP	10	21	BCS1	YDR375C	19	8	16308	16471	17252	17567	19	7	16293	16274	16624	16595	20	8	16964	16784	17493	17228	20	7	16077	15446	16560	15809	-0.5829	-0.575705	-0.536045	-0.52333	-0.620307	-0.606736	-0.579585	-0.5632	-0.554495	-0.59	-4.25044
Plate03	STOP	10	19	LSM6	YDR378C	19	12	21461	23718	23204	24410	19	11	20956	22719	22517	23320	20	12	20869	23094	22768	23447	20	11	21183	22356	22928	23275	-0.493883	-0.487205	-0.475573	-0.454923	-0.63612	-0.619668	-0.647217	-0.581793	-0.477896	-0.62	-4.45711
Plate03	STOP	10	17	RGA2	YDR379W	19	16	15979	8735	16688	8892	19	15	15680	8670	16401	8791	20	16	15762	8675	16615	8755	20	15	15608	8534	16609	8586	0.181689	0.165966	0.192801	0.215438	0.133199	0.111066	0.119005	0.122836	0.188974	0.12	0.883356
Plate03	STOP	10	15	ARO10	YDR380W	19	20	20295	10928	20945	11180	19	19	19601	11112	20328	11415	20	20	20358	11804	21085	11986	20	19	19264	10679	20105	11261	0.289434	0.21415	0.216413	0.212041	0.250132	0.172279	0.159017	0.193271	0.233009	0.19	1.40213
Plate03	STOP	10	13	RPP2B	YDR382W	19	24	17321	9948	18336	10345	19	23	17790	10107	18570	10464	20	24	17946	10449	18661	10930	20	23	17593	10219	18453	10781	0.159382	0.166985	0.122795	0.120458	0.106228	0.130641	0.10379	0.098653	0.142405	0.11	0.799239
Plate03	STOP	10	11	NKP1	YDR383C	19	28	17108	10114	17907	10269	19	27	17009	9832	17756	10272	20	28	16690	9733	17364	10051	20	27	17659	10220	18275	10853	0.128361	0.113742	0.102197	0.0961435	0.0653626	0.0907431	0.0719881	0.1047	0.110111	0.08	0.607763
Plate03	STOP	10	9	ATO3	YDR384C	19	32	16498	9440	17161	9857	19	31	16914	9745	17756	10111	20	32	16603	9786	17370	9897	20	31	16729	9872	17561	9902	0.105711	0.1327	0.121286	0.139128	0.0905729	0.0924769	0.0566559	0.0583355	0.124706	0.07	0.545293
Plate03	STOP	10	7	EFT2	YDR385W	19	36	22074	13566	22964	13910	19	35	21949	13398	22684	13984	20	36	20633	12609	21625	13355	20	35	21623	13277	22804	13651	0.178325	0.151404	0.12757	0.189543	0.116787	0.123199	0.0984595	0.110212	0.16171	0.11	0.81604
Plate03	STOP	10	5	MUS81	YDR386W	19	40	19572	13993	19451	14489	19	39	20175	14565	19716	15425	20	40	19130	13735	19019	14489	20	39	19839	14819	19637	15398	-0.148448	-0.201914	-0.185998	-0.206485	-0.118201	-0.119017	-0.132172	-0.168097	-0.185711	-0.13	-0.956643
Plate03	STOP	10	3	NA	YDR387C	19	44	23171	16330	22513	16963	19	43	21639	15503	21037	16177	20	44	22789	15916	22580	15904	20	43	23294	16617	22756	17413	-0.096835	-0.151749	-0.0131211	-0.111022	-0.038265	-0.0836154	-0.0327501	-0.0517332	-0.0931819	-0.05	-0.36142
Plate03	STOP	12	23	RVS167	YDR388W	23	4	9417	8567	9578	8644	23	3	9600	8793	9443	8867	24	4	9380	8481	9290	8654	24	3	9930	8414	9930	8416	-0.728635	-0.782882	-0.782124	-0.635528	-0.7243	-0.723596	-0.71869	-0.613647	-0.732292	-0.7	-4.98818
Plate03	STOP	12	21	SAC7	YDR389W	23	8	18260	10857	18385	11293	23	7	16594	10113	16797	10783	24	8	16680	10289	17206	11075	24	7	17426	10618	17349	11222	0.0584028	-0.0380943	-0.0296536	-0.031569	0.0847949	0.0151732	0.00237503	0.0355054	-0.0102285	0.03	0.257332
Plate03	STOP	12	19	NA	YDR391C	23	12	17363	11672	16848	12163	23	11	17131	11089	16718	11871	24	12	18259	12217	17681	12932	24	11	17301	11479	16803	12188	-0.177742	-0.161527	-0.170597	-0.184711	-0.0878884	-0.0463973	-0.062108	-0.0730542	-0.173644	-0.07	-0.47482
Plate03	STOP	12	17	SPT3	YDR392W	23	16	9266	2760	9553	2922	23	15	9653	3195	10215	3348	24	16	9214	2711	9587	2864	24	15	8549	2391	8985	2602	0.53237	0.490528	0.561689	0.560163	0.599831	0.496969	0.611299	0.630564	0.536187	0.58	4.21349
Plate03	STOP	12	15	SHE9	YDR393W	23	20	19799	13174	20378	13940	23	19	19617	12901	20204	13984	24	20	20225	13430	21100	14310	24	19	19946	13258	20403	14272	-0.0237393	-0.0418973	0.00258105	-0.0502786	-0.0238149	-0.0127001	-0.0131657	-0.0196918	-0.0283335	-0.02	-0.115167
Plate03	STOP	12	13	SXM1	YDR395W	23	24	19033	14044	18505	14423	23	23	19530	14213	19706	14252	24	24	19679	14383	19150	14723	24	23	19630	14148	19499	14597	-0.22629	-0.106657	-0.193964	-0.153345	-0.168338	-0.141269	-0.143793	-0.127189	-0.170064	-0.15	-1.03412
Plate03	STOP	12	9	URH1	YDR400W	23	32	17609	10261	18534	10285	23	31	16816	9519	17850	9805	24	32	17333	9460	18382	9687	24	31	16542	9121	17216	9299	0.184457	0.17846	0.2425	0.180863	0.095072	0.111842	0.169518	0.137328	0.19657	0.13	0.933067
Plate03	STOP	12	7	NA	YDR401W	23	36	18590	10760	19616	11124	23	35	20688	12742	21580	12600	24	36	19555	11714	20533	11951	24	35	19644	11219	20667	11443	0.185471	0.194719	0.175509	0.23893	0.125376	0.0896704	0.10268	0.163937	0.198657	0.12	0.87537
Plate03	STOP	12	5	DIT2	YDR402C	23	40	20392	14443	20436	14829	23	39	20991	14685	21489	15293	24	40	20981	14717	20893	15047	24	39	21374	14567	21633	15148	-0.0941196	-0.0478221	-0.0749733	-0.0250811	-0.0910214	-0.0647778	-0.0682917	-0.0252051	-0.060499	-0.06	-0.438595
Plate03	STOP	12	3	DIT1	YDR403W	23	44	17142	9749	17654	10334	23	43	17925	10647	17719	10999	24	44	17691	10908	18205	10926	24	43	18143	11004	18763	10957	0.0968105	0.0280809	0.0816226	0.12899	0.114068	0.0785864	0.0269291	0.0575284	0.083876	0.07	0.50767
Plate03	STOP	14	23	PDR15	YDR406W	27	4	19031	11234	18720	11445	27	3	20075	11785	20232	12476	28	4	19917	11851	19807	12501	28	3	20860	11922	20805	12361	0.0726397	0.0987444	0.0607582	0.156724	0.110273	0.138117	0.11821	0.186433	0.0972165	0.14	1.00366
Plate03	STOP	14	21	ADE8	YDR408C	27	8	18976	10507	19640	11090	27	7	19066	10506	19575	11020	28	8	17243	9794	17389	10211	28	7	17091	9743	17468	10240	0.191216	0.193283	0.0856848	0.0899246	0.188702	0.196596	0.118071	0.109912	0.140027	0.15	1.11196
Plate03	STOP	14	19	SIZ1	YDR409W	27	12	14589	7861	14807	8201	27	11	15493	8843	15873	9049	28	12	15752	8654	16237	8870	28	11	15095	8178	15520	8394	0.075294	0.0760764	0.138284	0.127458	0.111196	0.0669216	0.120929	0.119563	0.104278	0.1	0.762025
Plate03	STOP	14	17	STE14	YDR410C	27	16	NA	NA	NA	NA	27	15	NA	NA	NA	NA	28	16	1218	246	1103	177	28	15	NA	NA	NA	NA	NA	NA	-0.103667	NA	NA	NA	-0.215982	NA	-0.103667	-0.22	-1.54345
Plate03	STOP	14	15	DFM1	YDR411C	27	20	17062	9510	17841	9535	27	19	16874	8897	17872	9205	28	20	17045	9400	18068	9494	28	19	16782	9084	17681	9268	0.211073	0.256179	0.237569	0.229872	0.136994	0.200814	0.149703	0.166156	0.233673	0.16	1.18456
Plate03	STOP	14	13	ERD1	YDR414C	27	24	20217	13638	19626	14065	27	23	18752	11760	18616	12235	28	24	19498	12719	19315	13180	28	23	19883	13446	19465	13685	-0.0974309	-0.017234	-0.0453934	-0.077996	-0.0330803	0.0290714	-0.00488034	-0.0424946	-0.0595136	-0.01	-0.0828302
Plate03	STOP	14	11	NA	YDR415C	27	28	19095	9779	20193	10200	27	27	19963	10830	21026	10970	28	28	19740	10654	21193	11077	28	27	19303	10692	20515	10758	0.338682	0.318812	0.320359	0.301071	0.288073	0.234303	0.236261	0.19508	0.319731	0.24	1.72393
Plate03	STOP	14	9	RAD30	YDR419W	27	32	22009	15480	21564	15923	27	31	20534	14019	20179	14568	28	32	22953	16005	22218	16841	28	31	22676	15636	21966	16343	-0.0912327	-0.0936613	-0.109944	-0.0922528	-0.0542051	-0.0422883	-0.0281686	-0.0183948	-0.0967727	-0.04	-0.247621
Plate03	STOP	14	7	HKR1	YDR420W	27	36	19170	10650	19890	10743	27	35	19231	10297	20289	10683	28	36	21706	12257	22568	12542	28	35	21015	11836	22218	11898	0.250788	0.290905	0.275167	0.312964	0.188618	0.235713	0.216712	0.207589	0.282456	0.21	1.53503
Plate03	STOP	14	5	ARO80	YDR421W	27	40	20236	11694	21055	12022	27	39	21220	12308	22553	12749	28	40	20895	12401	21931	13019	28	39	21037	12424	22078	12212	0.210398	0.254177	0.181995	0.270811	0.160871	0.174531	0.139894	0.148639	0.229345	0.16	1.13111
Plate03	STOP	14	3	SIP1	YDR422C	27	44	20341	11461	21474	11832	27	43	21236	12638	22351	12826	28	44	20573	12421	21728	12291	28	43	20078	11644	21129	11951	0.262684	0.231831	0.236258	0.223444	0.194464	0.142623	0.112502	0.153386	0.238555	0.15	1.09344
Plate04	STOP	3	22	CAD1	YDR423C	5	54	14149	8825	14542	9093	5	53	14635	9034	14935	9185	6	54	14095	8575	14436	8907	6	53	15037	9467	15414	9758	0.0394378	0.0654937	0.0568905	0.0276614	0.0291497	0.0475241	0.0628334	0.0224493	0.0473708	0.04	0.676004
Plate04	STOP	3	20	DYN2	YDR424C	5	58	13795	8431	14059	8638	5	57	13708	8420	14124	8764	6	58	13630	8306	14110	8564	6	57	14366	8810	14680	9125	0.0587227	0.0459801	0.0759555	0.0487739	0.0532715	0.0454035	0.0552006	0.0544339	0.0573581	0.05	0.868094
Plate04	STOP	3	18	SNX41	YDR425W	5	62	13259	8444	13494	8659	5	61	13276	8428	13590	8712	6	62	12990	8159	13285	8434	6	61	13393	8289	13695	8590	-0.0072232	-0.00464666	0.00431993	0.0262481	-0.00936165	-0.00483158	0.00540868	0.031113	0.00467453	0.01	0.0973736
Plate04	STOP	3	16	NA	YDR426C	5	66	13389	8526	13650	8821	5	65	12694	7920	13025	8258	6	66	13080	8314	13425	8540	6	65	13162	8338	13506	8686	-0.0148121	0.00204492	0.00361965	-0.0100785	-0.00753966	0.0094565	-0.00926579	-0.0035486	-0.00480649	0	-0.0403179
Plate04	STOP	3	14	NA	YDR428C	5	70	13433	8647	13743	8878	5	69	13188	8424	13462	8687	6	70	13667	8783	13899	9129	6	69	13479	8719	13768	9027	-0.0132382	-0.0152303	-0.0342365	-0.0332008	-0.0216934	-0.0143815	-0.0167358	-0.027788	-0.0239765	-0.02	-0.329165
Plate04	STOP	3	12	CYM1	YDR430C	5	74	13645	9021	13871	9334	5	73	13713	9040	13989	9361	6	74	13455	8945	13619	9188	6	73	13340	8907	13532	9142	-0.0678022	-0.0590101	-0.0738963	-0.076759	-0.055834	-0.0512148	-0.065462	-0.0726684	-0.0693669	-0.06	-1.0112
Plate04	STOP	3	10	NA	YDR431W	5	78	11946	8362	12256	8697	5	77	11794	8279	12168	8608	6	78	11902	8376	12158	8735	6	77	11845	8382	12119	8611	-0.161453	-0.158947	-0.179726	-0.165688	-0.157231	-0.163937	-0.165196	-0.173619	-0.166453	-0.16	-2.73018
Plate04	STOP	3	8	PPM1	YDR435C	5	82	11915	7312	12212	7598	5	81	12028	7361	12275	7601	6	82	12027	7418	12239	7572	6	81	12059	7402	12294	7633	0.0110249	0.0186492	0.0189859	0.0156116	0.0152681	0.0214907	0.0112845	0.0183007	0.0160679	0.02	0.279778
Plate04	STOP	3	6	PPZ2	YDR436W	5	86	13111	8416	13377	8748	5	85	12784	8303	13067	8599	6	86	12680	8335	12921	8576	6	85	12445	8220	12617	8481	-0.0344049	-0.0472259	-0.060948	-0.0828681	-0.0220802	-0.0427424	-0.060511	-0.0708581	-0.0563617	-0.05	-0.808192
Plate04	STOP	3	4	NA	YDR438W	5	90	12755	8279	12922	8552	5	89	12386	8019	12613	8234	6	90	12394	8064	12613	8340	6	89	12380	8086	12571	8310	-0.0570676	-0.0440091	-0.0610155	-0.0614094	-0.0423625	-0.0452706	-0.0517048	-0.0570865	-0.0558754	-0.05	-0.809156
Plate04	STOP	3	2	LRS4	YDR439W	5	94	12866	8198	13139	8500	5	93	12453	7974	12634	8189	6	94	13108	8241	13265	8521	6	93	12487	7975	12723	8206	-0.0231888	-0.0341419	-0.0118095	-0.0259658	-0.0157955	-0.0293954	0.00590265	-0.0253183	-0.0237765	-0.02	-0.262893
Plate04	STOP	5	22	DOT1	YDR440W	9	54	13992	8537	14413	8803	9	53	14491	8772	14835	8955	10	54	13873	8685	14256	8891	10	53	14731	9157	15028	9401	0.0706112	0.0905638	0.0403881	0.0423877	0.0577873	0.0734403	0.0213117	0.0384812	0.0609877	0.05	0.796447
Plate04	STOP	5	20	APT2	YDR441C	9	58	14909	8513	15078	8738	9	57	15593	8998	15938	9227	10	58	14937	9001	15276	9320	10	57	14647	8731	15014	8897	0.148886	0.155837	0.0788381	0.117571	0.157609	0.147567	0.0831422	0.0960174	0.125283	0.12	2.01197
Plate14	STOP	14	14	NA	YDR444W	27	22	15044	12950	15453	13309	27	21	14938	12910	15564	13401	28	22	15089	13389	15553	13711	28	21	14071	12565	14401	12861	0.119828	0.124236	0.0965958	0.0379961	0.11749	0.10926	0.0826691	0.0411266	0.0946642	0.09	0.550576
Plate04	STOP	5	18	NA	YDR445C	9	62	14079	8870	14381	9143	9	61	13784	8765	13991	8981	10	62	14273	8850	14555	9098	10	61	14361	8913	14570	9143	0.0151137	-0.00183785	0.0400224	0.0347511	0.014665	-0.0010017	0.0384044	0.0378595	0.0220123	0.02	0.377508
Plate04	STOP	5	16	ECM11	YDR446W	9	66	13911	8771	14361	9118	9	65	14159	8965	14558	9312	10	66	14008	8870	14328	9247	10	65	14483	9127	14829	9429	0.0167949	0.00815109	-0.00605902	0.0183704	0.0119507	0.00851679	0.00703523	0.0176753	0.00931433	0.01	0.192064
Plate04	STOP	5	14	RPS17B	YDR447C	9	70	13507	8745	13765	9005	9	69	13718	8940	14022	9217	10	70	13528	8800	13842	9057	10	69	13961	9061	14183	9245	-0.0301958	-0.0341024	-0.0296086	-0.021068	-0.0286946	-0.0353793	-0.0348968	-0.0273823	-0.0287437	-0.03	-0.518775
Plate04	STOP	5	12	YHP1	YDR451C	9	74	13162	8623	13410	9002	9	73	12850	8437	13170	8739	10	74	13101	8654	13310	8883	10	73	13356	8759	13565	9010	-0.069496	-0.0569218	-0.0628434	-0.0532022	-0.0490249	-0.0563388	-0.0609951	-0.0479805	-0.0606158	-0.05	-0.883397
Plate04	STOP	5	10	PPN1	YDR452W	9	78	12800	8586	12921	8772	9	77	12676	8461	12868	8702	10	78	12977	8712	13127	8989	10	77	12907	8676	13008	8940	-0.0913354	-0.0868803	-0.100102	-0.106641	-0.0859361	-0.0811509	-0.0845972	-0.0872658	-0.0962395	-0.08	-1.39979
Plate04	STOP	5	8	TSA2	YDR453C	9	82	12592	8392	12768	8723	9	81	12605	8399	12704	8702	10	82	12573	8366	12700	8610	10	81	12612	8385	12780	8611	-0.102145	-0.106662	-0.0928996	-0.0833516	-0.0804059	-0.079932	-0.0785759	-0.0768364	-0.0962645	-0.08	-1.30365
Plate04	STOP	5	6	NA	YDR455C	9	86	11807	7131	12266	7383	9	85	11499	6985	12014	7170	10	86	11915	7229	12401	7433	10	85	11789	7022	12270	7311	0.0553447	0.0600963	0.0639307	0.0685694	0.0333681	0.0178956	0.0301192	0.0508611	0.0619852	0.03	0.552872
Plate04	STOP	5	4	NA	YDR458C	9	90	12405	8038	12647	8314	9	89	12382	8022	12650	8276	10	90	12810	8187	13053	8426	10	89	12898	8319	13102	8616	-0.0526752	-0.0462119	-0.0215845	-0.0457656	-0.0460305	-0.0462704	-0.0207333	-0.0316423	-0.0415593	-0.04	-0.594709
Plate04	STOP	5	2	NA	YDR459C	9	94	12916	7875	13210	8144	9	93	12472	7707	12721	8024	10	94	12764	7824	13016	8084	10	93	12580	7798	12833	8077	0.0424685	0.00354646	0.029368	0.00848682	0.0439725	0.0181206	0.0342332	0.0160393	0.0209674	0.03	0.470495
Plate14	STOP	14	23	MFA1	YDR461W	27	4	9497	6950	9822	7030	27	3	10401	7275	10978	7485	28	4	10165	7377	10702	7423	28	3	10010	6875	10359	6924	0.113065	0.222728	0.190232	0.220366	0.12494	0.215679	0.160786	0.224253	0.186598	0.18	1.11803
Plate04	STOP	7	22	STP1	YDR463W	13	54	14379	8584	14791	8855	13	53	14684	8684	15100	8952	14	54	14854	9013	15278	9274	14	53	15005	9201	15430	9440	0.101598	0.117607	0.0859469	0.0758128	0.0915825	0.107269	0.0729668	0.0592403	0.0952412	0.08	1.37677
Plate04	STOP	7	20	RMT2	YDR465C	13	58	14981	9159	15232	9417	13	57	15095	9231	15440	9526	14	58	14936	9143	15373	9387	14	57	15033	9171	15370	9441	0.0600669	0.0640355	0.0782183	0.0698881	0.0632541	0.0635707	0.0612171	0.0665793	0.0680522	0.06	1.06001
Plate04	STOP	7	18	PKH3	YDR466W	13	62	14573	9014	14966	9168	13	61	14243	8805	14678	9066	14	62	14480	9175	14812	9382	14	61	14726	9290	15112	9509	0.0711696	0.0575428	0.0236191	0.0347075	0.0442449	0.0422609	0.0100774	0.017861	0.0467597	0.03	0.479109
Plate04	STOP	7	16	NA	YDR467C	13	66	14012	8777	14391	9116	13	65	14091	8780	14407	9110	14	66	14383	9101	14724	9288	14	65	14339	8991	14810	9236	0.0202406	0.0228222	0.0287128	0.0452259	0.0219552	0.029982	0.0112587	0.023507	0.0292504	0.02	0.364146
Plate04	STOP	7	14	SDC1	YDR469W	13	70	11792	8100	12113	8351	13	69	11870	8090	12188	8377	14	70	11966	8117	12206	8305	14	69	11733	7945	12008	8209	-0.125816	-0.120287	-0.106557	-0.116823	-0.135284	-0.12334	-0.115163	-0.117674	-0.11737	-0.12	-2.03181
Plate04	STOP	7	12	RPL27B	YDR471W	13	74	13574	8397	13884	8738	13	73	13627	8581	14020	8896	14	74	13657	8493	14001	8765	14	73	13551	8412	13799	8689	0.0239644	0.0143201	0.0325311	0.0222532	0.0341235	0.0105845	0.0279746	0.0291096	0.0232672	0.03	0.426678
Plate04	STOP	7	10	NA	YDR474C	13	78	12971	8615	13105	8815	13	77	12846	8483	12972	8746	14	78	12793	8460	12927	8675	14	77	13038	8651	13178	8884	-0.0762113	-0.0812771	-0.0756537	-0.0782454	-0.0701385	-0.0641444	-0.0668453	-0.0678981	-0.0778469	-0.07	-1.11002
Plate04	STOP	7	8	JIP4	YDR475C	13	82	12651	8394	12869	8657	13	81	12761	8505	12934	8726	14	82	12873	8567	13011	8854	14	81	12736	8471	12917	8746	-0.0797922	-0.0827075	-0.093221	-0.087814	-0.0735118	-0.0778439	-0.0742144	-0.0754676	-0.0858837	-0.08	-1.24268
Plate04	STOP	7	6	NA	YDR476C	13	86	13941	8659	14262	8956	13	85	13477	8613	13705	8923	14	86	14092	8754	14410	9004	14	85	13928	8663	14271	9040	0.0310261	-0.024346	0.0392662	0.0191469	0.03283	-0.0113461	0.0341655	0.0307833	0.0162733	0.02	0.363027
Plate14	STOP	14	12	SNF1	YDR477W	27	26	9990	7895	10197	8357	27	25	10031	7941	10125	8391	28	26	9752	7593	9783	8096	28	25	9988	7858	10158	8418	-0.0343228	-0.0511033	-0.0651934	-0.0495471	0.0473187	0.0467131	0.056945	0.0528844	-0.0500416	0.05	0.328678
Plate04	STOP	7	4	PEX29	YDR479C	13	90	12981	8331	13227	8657	13	89	13568	8646	13699	8909	14	90	14072	8693	14282	8906	14	89	13187	8506	13440	8709	-0.0375643	-0.0228713	0.0408324	-0.0211598	-0.0237052	-0.00630771	0.0416208	-0.0276055	-0.0101907	0	-0.061453
Plate04	STOP	7	2	DIG2	YDR480W	13	94	12782	8064	12992	8328	13	93	12515	7972	12809	8322	14	94	12992	8216	13206	8473	14	93	12875	8266	13084	8525	-0.0131653	-0.0341896	-0.0110731	-0.0336019	-0.00385942	-0.021333	-0.00370371	-0.0258037	-0.0230075	-0.01	-0.221838
Plate04	STOP	9	22	PHO8	YDR481C	17	54	14080	8812	14329	9116	17	53	13443	8271	13868	8614	18	54	14143	8773	14374	9133	18	53	14338	9063	14490	9339	0.0137363	0.0416481	0.0158905	-0.00288075	0.0237999	0.0397659	0.0366419	0.0123598	0.0170985	0.03	0.471332
Plate04	STOP	9	20	CWC21	YDR482C	17	58	14746	9291	14990	9601	17	57	14680	9300	14966	9567	18	58	14915	9491	15186	9686	18	57	15054	9444	15403	9654	0.00918683	0.0117727	0.0160768	0.0417103	0.0197313	0.0116998	0.00682962	0.0275397	0.0196866	0.02	0.277525
Plate04	STOP	9	18	KRE2	YDR483W	17	62	14479	9729	14718	10045	17	61	14787	9426	15217	9752	18	62	14347	9245	14648	9566	18	61	14765	9677	15123	10002	-0.0814023	0.00954026	-0.0200537	-0.0352905	-0.0718964	0.0036828	-0.0142863	-0.0354018	-0.0318015	-0.03	-0.483752
Plate14	STOP	14	10	KRE2	YDR483W	27	30	14777	11764	15191	12196	27	29	13378	10670	14488	11396	28	30	15471	12286	16149	12825	28	29	15877	12220	16303	12414	0.191726	0.189683	0.238835	0.292931	0.20278	0.154894	0.227778	0.277934	0.228294	0.22	1.32638
Plate04	STOP	9	16	VPS72	YDR485C	17	66	13446	8782	13919	9149	17	65	13843	9191	14212	9480	18	66	13256	8637	13737	8911	18	65	13410	8746	13844	9078	-0.0350644	-0.0526969	-0.0189622	-0.0325613	-0.0413396	-0.0598197	-0.0403538	-0.039814	-0.0348212	-0.05	-0.746592
Plate04	STOP	9	14	VPS60	YDR486C	17	70	13520	8674	13808	8923	17	69	13584	8572	13946	8862	18	70	13771	8858	13899	9111	18	69	13406	8693	13626	8893	-0.0129598	0.0115206	-0.031529	-0.0285588	-0.0161098	0.00720103	-0.0168991	-0.0319842	-0.0153817	-0.01	-0.234653
Plate04	STOP	9	12	PAC11	YDR488C	17	74	13935	8725	14328	9080	17	73	13824	8592	14186	8860	18	74	13789	8613	14210	8927	18	73	13385	8291	13915	8531	0.0190836	0.0377205	0.029953	0.0599639	0.0217721	0.0306656	0.0234793	0.0298706	0.0366802	0.03	0.443235
Plate04	STOP	9	10	PKH1	YDR490C	17	78	13319	9095	13459	9375	17	77	13336	9182	13472	9457	18	78	13467	9090	13635	9386	18	77	13557	9187	13715	9402	-0.119406	-0.129892	-0.101358	-0.0948618	-0.103638	-0.114764	-0.0861542	-0.0906781	-0.111379	-0.1	-1.63304
Plate04	STOP	9	8	NA	YDR491C	17	82	13431	8722	13652	9040	17	81	13412	8765	13628	9051	18	82	13345	8673	13586	8979	18	81	13247	8616	13462	8872	-0.0480177	-0.0523523	-0.0461486	-0.0438119	-0.0336859	-0.0425465	-0.0357984	-0.0380851	-0.0475826	-0.04	-0.61725
Plate04	STOP	9	6	IZH1	YDR492W	17	86	13599	8986	13810	9330	17	85	13841	9197	14059	9418	18	86	13400	8867	13555	9074	18	85	13467	8932	13566	9188	-0.0738652	-0.0598761	-0.0639813	-0.0798113	-0.0556042	-0.0609382	-0.0597016	-0.0621192	-0.0693835	-0.06	-0.982954
Plate14	STOP	14	8	FMP36	YDR493W	27	34	18257	17842	18813	18710	27	33	18276	17479	18906	18163	28	34	17614	17320	18408	17938	28	33	17999	17815	18642	18829	0.077766	0.119499	0.0861184	0.0545196	0.0721702	0.0976323	0.0442984	0.0492255	0.0844757	0.07	0.418634
Plate04	STOP	9	4	RSM28	YDR494W	17	90	14177	9402	14496	9707	17	89	13923	9189	14258	9453	18	90	13877	9232	14100	9445	18	89	13735	9138	13953	9419	-0.0560105	-0.0438984	-0.0594553	-0.0714109	-0.055519	-0.0508523	-0.0622797	-0.0636385	-0.0576938	-0.06	-0.957785
Plate04	STOP	9	2	PUF6	YDR496C	17	94	13857	8266	14132	8546	17	93	13615	8237	13862	8471	18	94	13964	8255	14331	8500	18	93	13597	8090	13879	8329	0.0811941	0.0636999	0.109847	0.0884536	0.0869933	0.0648197	0.100543	0.0871384	0.0857987	0.08	1.41173
Plate04	STOP	11	22	ITR1	YDR497C	21	54	15730	9477	16034	9705	21	53	15206	9171	15516	9474	22	54	15420	9359	15622	9591	22	53	15043	9160	15292	9401	0.0933623	0.0789954	0.0717787	0.0682872	0.0874269	0.0835825	0.0757812	0.0692463	0.0781059	0.08	1.31452
Plate04	STOP	11	20	RPL37B	YDR500C	21	58	NA	NA	NA	NA	21	57	NA	NA	NA	NA	22	58	4869	1465	4778	1282	22	57	4465	951	4422	932	NA	NA	0.0591696	0.11274	NA	NA	0.0258641	0.138585	0.0859548	0.08	1.36782
Plate04	STOP	11	18	PLM2	YDR501W	21	62	13496	8768	13701	9103	21	61	13892	9178	13984	9501	22	62	13585	8877	13713	9182	22	61	13889	9113	14022	9353	-0.0520714	-0.0800433	-0.062575	-0.0542819	-0.0335189	-0.0525493	-0.0404347	-0.0430629	-0.0622429	-0.04	-0.697852
Plate14	STOP	14	6	SAM2	YDR502C	27	38	16350	13691	16895	13834	27	37	18315	16061	18580	16717	28	38	15345	12792	15787	13422	28	37	16175	13552	16586	14334	0.229843	0.181424	0.147039	0.157021	0.19211	0.199099	0.165632	0.18597	0.178832	0.19	1.14398
Plate04	STOP	11	16	LPP1	YDR503C	21	66	13574	8872	13772	9140	21	65	13739	9002	13871	9227	22	66	13393	8738	13546	9017	22	65	13643	8887	13813	9099	-0.049788	-0.0519468	-0.0563942	-0.039124	-0.0408914	-0.0425619	-0.0404971	-0.0355211	-0.0493132	-0.04	-0.65602
Plate04	STOP	11	14	SPG3	YDR504C	21	70	13625	8838	13852	9152	21	69	13689	8942	13873	9208	22	70	13581	8813	13722	9164	22	69	13596	8880	13691	9242	-0.0428151	-0.0488972	-0.0588923	-0.0739351	-0.0299482	-0.0388875	-0.0309786	-0.0396705	-0.0561349	-0.03	-0.573194
Plate04	STOP	11	12	PSP1	YDR505C	21	74	13761	8793	14052	9128	21	73	13551	8668	13783	8977	22	74	13759	8756	14101	9058	22	73	13777	8703	14104	8989	-0.017531	-0.0239551	-0.00169271	0.00912548	-0.0079019	-0.0116811	-0.0023466	0.00794604	-0.00851333	0	-0.0531065
Plate04	STOP	11	10	NA	YDR506C	21	78	14160	8819	14583	9129	21	77	14255	8792	14750	9218	22	78	14036	8612	14594	8835	22	77	14071	8558	14431	8884	0.0382102	0.0418555	0.0844911	0.0599213	0.0312585	0.0455662	0.0505782	0.0629678	0.0561195	0.05	0.793754
Plate04	STOP	11	8	GNP1	YDR508C	21	82	12974	8232	13313	8554	21	81	12941	8188	13349	8487	22	82	12955	8097	13437	8432	22	81	13273	8356	13649	8636	-0.0114621	0.00328745	0.0221533	0.0138611	-0.00845541	-0.00518563	0.0114733	0.00642766	0.00695992	0	0.022496
Plate04	STOP	11	6	NA	YDR509W	21	86	12748	7970	13023	8279	21	85	12251	7797	12656	8021	22	86	12547	7874	12960	8106	22	85	12834	8161	13154	8436	-0.00158629	-0.00395908	0.0190484	-0.0112767	0.00766417	-0.0251828	-0.000923735	-0.0135784	0.000556578	-0.01	-0.127854
Plate04	STOP	11	4	ACN9	YDR511W	21	90	12803	8352	12962	8569	21	89	12883	8450	13047	8760	22	90	12666	8180	12979	8486	22	89	12873	8267	13204	8494	-0.0549638	-0.0745711	-0.0398798	-0.0146351	-0.0483567	-0.0544686	-0.0370715	-0.0262058	-0.0460124	-0.04	-0.6835
Plate04	STOP	11	2	EMI1	YDR512C	21	94	14483	10059	15030	10478	21	93	13825	9630	14379	10022	22	94	14330	9868	14946	10188	22	93	13879	9594	14540	10028	-0.110219	-0.112709	-0.0786594	-0.0970333	-0.118405	-0.126422	-0.107135	-0.115386	-0.0996552	-0.12	-1.93188
Plate04	STOP	13	22	TTR1	YDR513W	25	54	14335	9313	14505	9615	25	53	14196	9192	14382	9519	26	54	14277	9348	14460	9598	26	53	14216	9306	14414	9545	-0.0418089	-0.0405772	-0.0439834	-0.0410426	-0.0257262	-0.0221514	-0.0370027	-0.0371462	-0.041853	-0.03	-0.500846
Plate14	STOP	14	4	SLF1	YDR515W	27	42	12664	9487	13773	9783	27	41	12511	9149	13612	9603	28	42	13508	10261	14163	10408	28	41	13645	10009	14429	10682	0.283359	0.28545	0.257631	0.258739	0.207964	0.232614	0.218732	0.265914	0.271295	0.23	1.41993
Plate04	STOP	13	18	EMI2	YDR516C	25	62	14208	9175	14392	9401	25	61	14058	9126	14270	9354	26	62	13976	9086	14206	9306	26	61	13850	8967	14072	9190	-0.0222269	-0.0280604	-0.027706	-0.0246931	-0.0183188	-0.0268385	-0.029568	-0.0250524	-0.0256716	-0.02	-0.408644
Plate04	STOP	13	16	GRH1	YDR517W	25	66	13199	8669	13367	8834	25	65	13526	8912	13674	9133	26	66	13342	8756	13500	9023	26	65	13644	8963	13756	9261	-0.0488068	-0.0595659	-0.0624788	-0.0695858	-0.0519575	-0.0524216	-0.0491104	-0.0470886	-0.0601093	-0.05	-0.82637
Plate04	STOP	13	14	FPR2	YDR519W	25	70	13523	8744	13708	9074	25	69	13528	8815	13798	9062	26	70	13779	8765	14034	9103	26	69	13644	8841	13861	9114	-0.0469317	-0.0351921	-0.0157001	-0.0361258	-0.0267386	-0.0372246	-0.00155157	-0.0283002	-0.0334874	-0.02	-0.383934
Plate04	STOP	13	12	NA	YDR520C	25	74	13280	8539	13628	8785	25	73	12898	8170	13156	8427	26	74	13290	8444	13595	8705	26	73	12909	8250	13194	8472	-0.0117124	-0.00960909	-0.0029938	-0.0123155	-0.0221002	-0.00737092	-0.00578542	-0.019134	-0.00915769	-0.01	-0.220557
Plate04	STOP	13	10	SPS2	YDR522C	25	78	13898	8769	14186	9103	25	77	13525	8587	13903	8779	26	78	13621	8567	14056	8813	26	77	13301	8391	13599	8666	0.000573965	0.0196678	0.0310308	0.00354581	0.0108483	-0.00181199	0.012139	0.00400518	0.0137046	0.01	0.109192
Plate04	STOP	13	8	AGE1	YDR524C	25	82	13499	8401	13816	8703	25	81	13693	8482	14095	8748	26	82	13661	8335	14145	8725	26	81	13582	8388	13943	8718	0.0219426	0.0453538	0.0543305	0.0335449	0.0250087	0.0337511	0.0539452	0.0364794	0.0387929	0.04	0.623075
Plate04	STOP	13	6	API2	YDR525W	25	86	12735	7949	13153	8186	25	85	12933	7961	13263	8170	26	86	12544	7712	12962	8029	26	85	13050	8101	13514	8383	0.0288963	0.0444094	0.031979	0.0387943	0.00959754	0.0315118	0.0262581	0.0220951	0.0360198	0.02	0.375583
Plate04	STOP	13	4	SNA2	YDR525W-A	25	90	11717	7069	12059	7214	25	89	12491	7530	12885	7737	26	90	12083	7161	12239	7328	26	89	12024	7285	12275	7462	0.0581917	0.0717151	0.0615386	0.0426834	0.0324811	0.0511689	0.0646024	0.0345007	0.0585322	0.05	0.762186
Plate04	STOP	13	2	HLR1	YDR528W	25	94	13313	7823	13779	8133	25	93	12775	7513	13147	7731	26	94	13441	7969	13853	8192	26	93	12718	7700	12950	7867	0.109439	0.104228	0.107954	0.0575668	0.0997254	0.0893513	0.089691	0.0498222	0.0947969	0.08	1.36655
Plate04	STOP	15	22	APA2	YDR530C	29	54	13893	8891	14072	9122	29	53	14229	8867	14433	9091	30	54	13949	8875	14159	9081	30	53	14354	9089	14689	9327	-0.0144783	0.0284175	0.00102535	0.0193315	-0.0086667	0.0311072	-0.000113508	0.0100628	0.00857403	0.01	0.139068
Plate04	STOP	15	20	NA	YDR532C	29	58	12619	8285	12969	8574	29	57	11767	7250	12151	7460	30	58	12757	8216	13189	8477	30	57	12452	8035	12861	8389	-0.0549144	0.0269249	-0.0136927	-0.0386152	-0.0598944	0.00652016	-0.0318786	-0.0396515	-0.0200744	-0.03	-0.512771
Plate04	STOP	15	18	HSP31	YDR533C	29	62	13944	8915	14209	9292	29	61	14080	8986	14393	9245	30	62	14113	9061	14416	9402	30	61	14863	9301	15351	9643	-0.0253092	0.0010442	-0.019877	0.0383176	-0.00683977	-0.00313497	-0.0110889	0.0299846	-0.0014561	0	0.0418115
Plate04	STOP	15	16	FIT1	YDR534C	29	66	13314	8518	13712	8875	29	65	13471	8724	13761	8934	30	66	13512	8625	13866	8879	30	65	13639	8687	14027	9044	-0.0162155	-0.0198248	0.00016106	-0.00752847	-0.0148507	-0.0294732	-0.00929025	-0.00482597	-0.0108519	-0.01	-0.237338
Plate04	STOP	15	14	NA	YDR535C	29	70	13899	8802	14209	9052	29	69	13963	8769	14239	9032	30	70	13972	9055	14139	9361	30	69	13937	8795	14176	9107	0.0107477	0.0169747	-0.0429562	-0.00109495	0.00580364	0.0179093	-0.0252825	0.011026	-0.0040822	0	0.0440306
Plate04	STOP	15	12	STL1	YDR536W	29	74	13839	8601	14195	8929	29	73	13440	8493	13741	8774	30	74	14137	8611	14551	8920	30	73	13911	8652	14216	8960	0.0280471	0.00258856	0.0668605	0.0255277	0.0308825	0.0035336	0.061598	0.0306714	0.030756	0.03	0.529837
Plate04	STOP	15	10	NA	YDR537C	29	78	14610	8514	15127	8817	29	77	14013	8357	14441	8622	30	78	14254	8531	14698	8846	30	77	14945	8855	15363	9152	0.141328	0.102012	0.0934932	0.112696	0.126912	0.0891609	0.0868768	0.106688	0.112382	0.1	1.70241
Plate04	STOP	15	8	PAD1	YDR538W	29	82	14436	8080	14857	8315	29	81	13121	7744	13567	7868	30	82	13630	8249	14011	8486	30	81	14332	8490	14827	8743	0.194695	0.129839	0.0776484	0.122802	0.180379	0.0907797	0.0645338	0.101746	0.131246	0.11	1.81762
Plate04	STOP	15	6	NA	YDR539W	29	86	12234	6701	12574	6922	29	85	13682	7860	14093	8105	30	86	13674	7940	14108	8184	30	85	14057	8077	14579	8374	0.178213	0.148752	0.137291	0.156323	0.17034	0.13559	0.121057	0.140288	0.155145	0.14	2.35568
Plate04	STOP	15	4	NA	YDR540C	29	90	12789	7871	13100	8134	29	89	12893	7652	13166	7934	30	90	13039	7974	13139	8262	30	89	12856	7891	13206	8099	0.0311427	0.0721019	0.0148924	0.0493973	0.0293059	0.0794208	0.0419664	0.0340398	0.0418836	0.05	0.77039
Plate04	STOP	15	2	NA	YDR541C	29	94	12227	7253	12505	7411	29	93	12232	7186	12610	7302	30	94	12860	7838	13123	8075	30	93	12596	7529	12728	7716	0.0810127	0.113545	0.0435709	0.0560716	0.0667118	0.0794669	0.0435026	0.0644605	0.07355	0.06	1.05803
Plate04	STOP	3	23	NA	YEL001C	5	52	14402	8996	14694	9205	5	51	13852	8674	14235	8916	6	52	14249	8722	14640	8954	6	51	14633	9021	14934	9299	0.0381126	0.0343048	0.0708087	0.0482386	0.029319	0.0207493	0.0559356	0.0493194	0.0478662	0.04	0.648515
Plate04	STOP	3	21	GIM4	YEL003W	5	56	11298	6283	11525	6524	5	55	NA	5789	NA	5954	6	56	12621	8309	13017	8682	6	55	NA	NA	NA	NA	0.113095	NA	-0.0660568	NA	0.124265	NA	-0.063525	NA	0.0235193	0.03	0.508266
Plate04	STOP	3	19	YEA4	YEL004W	5	60	13901	8546	14375	8771	5	59	13959	8534	14372	8899	6	60	13949	8540	14224	8738	6	59	14550	8659	14985	8798	0.0716076	0.0514116	0.0607543	0.130128	0.0464381	0.0546825	0.0526336	0.0974465	0.0784754	0.06	1.04584
Plate04	STOP	3	17	VAB2	YEL005C	5	64	13165	8377	13491	8635	5	63	13185	8261	13544	8495	6	64	13295	8319	13634	8593	6	63	13565	8572	13889	8818	-0.00380716	0.0243019	0.0189426	0.0120898	-0.00949861	0.0116475	0.0149655	0.00506855	0.0128818	0.01	0.0967704
Plate04	STOP	3	15	NA	YEL006W	5	68	13150	8563	13446	8779	5	67	12954	8489	13132	8760	6	68	13372	8702	13567	8991	6	67	13372	8762	13590	9050	-0.0313258	-0.0645983	-0.0500995	-0.0564455	-0.0409536	-0.0522353	-0.037262	-0.0466249	-0.0506173	-0.04	-0.728974
Plate04	STOP	3	13	TOS9	YEL007W	5	72	11823	7994	12074	8305	5	71	11789	8136	12132	8513	6	72	11760	8214	12008	8473	6	71	11805	8316	12073	8671	-0.123562	-0.148818	-0.158605	-0.180837	-0.113789	-0.141541	-0.158008	-0.168395	-0.152955	-0.15	-2.40591
Plate04	STOP	3	11	NA	YEL008W	5	76	12845	8240	13086	8492	5	75	13208	8460	13465	8689	6	76	12923	8346	13168	8513	6	75	12607	8185	12821	8407	-0.0281561	-0.0152008	-0.0218459	-0.0463047	-0.0251732	-0.0178275	-0.0330195	-0.0451173	-0.0278769	-0.03	-0.497161
Plate04	STOP	3	9	NA	YEL010W	5	80	12995	8282	13206	8556	5	79	12996	8452	13150	8730	6	80	12835	8280	13061	8598	6	79	12572	8152	12706	8430	-0.0241889	-0.0578637	-0.0477768	-0.0639176	-0.014106	-0.0413685	-0.0328758	-0.0440272	-0.0484368	-0.03	-0.543741
Plate04	STOP	3	7	GLC3	YEL011W	5	84	12744	8167	13040	8474	5	83	12503	8128	12720	8405	6	84	12437	8063	12686	8379	6	83	12472	8183	12724	8494	-0.0307417	-0.0582459	-0.0582661	-0.0718276	-0.0254438	-0.0486286	-0.046154	-0.0614762	-0.0547703	-0.05	-0.748148
Plate04	STOP	3	5	UBC8	YEL012W	5	88	12907	8061	13200	8279	5	87	12802	7973	13186	8207	6	88	12654	7990	12885	8161	6	87	12695	8130	12905	8420	0.0193059	0.0293529	0.00102669	-0.0382602	0.0117022	0.01372	-0.00716618	-0.0253322	0.00285633	0	-0.0244814
Plate04	STOP	3	3	VAC8	YEL013W	5	92	11417	6852	11852	7030	5	91	11509	7263	11846	7407	6	92	11288	6776	11534	6891	6	91	11446	6705	11797	6852	0.0636382	-0.00429569	0.0452558	0.0888731	0.0310858	-0.0310444	0.0270686	0.0628808	0.0483678	0.02	0.377772
Plate04	STOP	5	23	NA	YEL014C	9	52	14300	9123	14471	9434	9	51	13965	8676	14245	8925	10	52	14273	8790	14349	9084	10	51	13753	8473	13934	8691	-0.0188878	0.0339829	0.0206849	0.036786	-0.000763621	0.0327494	0.0477822	0.0418583	0.0181415	0.03	0.508872
Plate04	STOP	5	21	EDC3	YEL015W	9	56	14755	8850	15249	9107	9	55	14195	8710	14581	9063	10	56	14779	8960	14985	9199	10	55	14875	9276	15285	9443	0.108453	0.0480309	0.0683749	0.0613636	0.0883092	0.0520948	0.0736001	0.0349487	0.0715556	0.06	1.03652
Plate04	STOP	5	19	NPP2	YEL016C	9	60	14085	8933	14329	9126	9	59	14274	9042	14609	9242	10	60	13900	8835	14140	9008	10	59	14630	9041	14894	9341	0.0122249	0.0238541	0.0100849	0.0379598	0.00555746	0.00885756	0.000775178	0.0459369	0.0210309	0.02	0.258158
Plate04	STOP	5	17	PMP2	YEL017C-A	9	64	14376	9132	14749	9348	9	63	14550	9017	14851	9352	10	64	14558	9163	14858	9512	10	63	14792	9109	15208	9382	0.0223024	0.0320043	0.00905695	0.0629327	0.00581253	0.0414172	0.0199285	0.0519698	0.0315741	0.03	0.498519
Plate04	STOP	5	15	GTT3	YEL017W	9	68	13484	8788	13783	9032	9	67	13531	8704	13754	8948	10	68	13675	8937	13929	9228	10	67	13682	8842	13997	9128	-0.0323053	-0.022736	-0.0457908	-0.0234584	-0.0379821	-0.0195817	-0.0396681	-0.0242399	-0.0310726	-0.03	-0.498547
Plate04	STOP	5	13	NA	YEL020C	9	72	13052	8627	13243	8883	9	71	12828	8476	13089	8713	10	72	12919	8541	13163	8832	10	71	13369	8798	13583	9014	-0.0705619	-0.0623766	-0.0720446	-0.0517899	-0.0624912	-0.0651878	-0.0646347	-0.0525579	-0.0641933	-0.06	-1.00992
Plate04	STOP	5	11	NA	YEL023C	9	76	13159	8629	13394	8847	9	75	13376	8666	13581	8923	10	76	13332	8704	13534	8990	10	75	13652	8806	13825	9094	-0.0477167	-0.038185	-0.0536556	-0.037055	-0.050317	-0.0311623	-0.04214	-0.0219806	-0.044153	-0.04	-0.598536
Plate04	STOP	5	9	SRI1	YEL025C	9	80	12842	8330	13081	8608	9	79	12899	8297	13099	8533	10	80	12964	8331	13171	8666	10	79	13002	8403	13150	8637	-0.0469845	-0.0330964	-0.0454845	-0.0434186	-0.0401237	-0.0279624	-0.0257221	-0.032815	-0.042246	-0.03	-0.519894
Plate04	STOP	5	7	NA	YEL028W	9	84	12990	8353	13267	8602	9	83	13156	8601	13314	8870	10	84	13070	8480	13339	8732	10	83	13283	8652	13443	8936	-0.0243273	-0.0603976	-0.0362842	-0.0557372	-0.0261906	-0.0462575	-0.0371215	-0.0396053	-0.0441866	-0.04	-0.613351
Plate04	STOP	5	5	ECM10	YEL030W	9	88	12778	8249	12987	8505	9	87	12997	8367	13285	8714	10	88	13249	8582	13506	8912	10	87	13181	8472	13441	8763	-0.041928	-0.0397119	-0.0449477	-0.0294212	-0.0347114	-0.0276184	-0.0324876	-0.0228808	-0.0390022	-0.03	-0.482909
Plate04	STOP	5	3	SPF1	YEL031W	9	92	11789	7238	12025	7487	9	91	11689	7172	11956	7362	10	92	11931	7320	12197	7520	10	91	12064	7394	12387	7594	0.00568302	0.0183084	0.0225112	0.0342047	0.0116355	0.00996779	0.0159685	0.0203683	0.0201768	0.01	0.244951
Plate04	STOP	7	23	NA	YEL033W	13	52	15447	8752	15928	8861	13	51	15584	8822	16079	9117	14	52	15346	8670	15911	8814	14	51	15702	9007	16062	9242	0.211598	0.185727	0.217426	0.165012	0.172324	0.17436	0.175632	0.156492	0.194941	0.17	2.81788
Plate04	STOP	7	21	RAD23	YEL037C	13	56	14205	8845	14533	9134	13	55	13884	8535	14125	8906	14	56	14010	8676	14460	8979	14	55	14145	8878	14670	9140	0.0322911	0.0240959	0.0483196	0.0454774	0.0319881	0.046338	0.0376222	0.020476	0.037546	0.03	0.570196
Plate04	STOP	7	19	UTR4	YEL038W	13	60	14157	8687	14551	8942	13	59	14524	8836	14844	9011	14	60	14348	8996	14653	9186	14	59	15042	9080	15525	9375	0.0634678	0.0828533	0.0367856	0.0946057	0.0516769	0.0668173	0.0236799	0.0814023	0.0694281	0.06	0.931361
Plate04	STOP	7	17	CYC7	YEL039C	13	64	14775	9196	15212	9562	13	63	14929	9219	15426	9474	14	64	14803	9260	15134	9522	14	63	15080	9399	15536	9694	0.0367041	0.070382	0.0349545	0.04857	0.0370038	0.0489557	0.0301426	0.0368036	0.0476526	0.04	0.638496
Plate04	STOP	7	15	UTR2	YEL040W	13	68	14580	9383	14816	9756	13	67	14609	9254	14986	9538	14	68	14658	9261	14963	9558	14	67	14357	9153	14758	9398	-0.0305816	0.018005	0.0127916	0.0157928	-0.0108847	0.0113903	0.015329	0.000644454	0.00400193	0	0.073133
Plate04	STOP	7	13	NA	YEL041W	13	72	13297	8702	13509	9042	13	71	13543	8775	13805	9016	14	72	13542	8885	13877	9129	14	71	13685	8821	14066	9175	-0.0643319	-0.0274598	-0.0366341	-0.0230891	-0.0458346	-0.0293261	-0.0464749	-0.0206502	-0.0378787	-0.04	-0.584801
Plate04	STOP	7	11	GDA1	YEL042W	13	76	12955	8417	13101	8670	13	75	12936	8419	13180	8678	14	76	13131	8571	13299	8828	14	75	13137	8560	13356	8836	-0.0542985	-0.0463015	-0.0556881	-0.0503728	-0.0406258	-0.0432024	-0.0444318	-0.0419927	-0.0516652	-0.04	-0.700698
Plate04	STOP	7	9	NA	YEL043W	13	80	12298	7996	12582	8275	13	79	12470	8151	12687	8400	14	80	12385	8086	12544	8305	14	79	12603	8246	12733	8433	-0.0544387	-0.0614817	-0.0639557	-0.061102	-0.0525639	-0.0564981	-0.0564585	-0.0555393	-0.0602445	-0.06	-0.911248
Plate04	STOP	7	7	NA	YEL047C	13	84	13034	8575	13232	8867	13	83	12953	8546	13102	8766	14	84	13188	8657	13323	8890	14	83	13215	8734	13405	8987	-0.0693907	-0.069034	-0.0624197	-0.0677954	-0.0564171	-0.0613925	-0.0513498	-0.0602616	-0.0671599	-0.06	-0.945897
Plate04	STOP	7	5	NA	YEL048C	13	88	13969	8619	14242	8919	13	87	13730	8608	13961	8879	14	88	14020	8662	14272	8939	14	87	13926	8684	14220	9010	0.0345872	0.0105345	0.0346953	0.0183095	0.0422122	0.0177555	0.0409169	0.0272492	0.0245316	0.03	0.535839
Plate04	STOP	7	3	PAU2	YEL049W	13	92	12903	8136	13249	8419	13	91	13318	8343	13721	8718	14	92	13120	8259	13362	8507	14	91	13052	8375	13370	8737	0.00253084	0.0090729	0.001613	-0.0335028	-0.00118114	0.0137227	0.00437289	-0.0224153	-0.00507153	0	-0.0179535
Plate04	STOP	9	23	AFG1	YEL052W	17	52	14582	9285	14833	9535	17	51	14882	9266	15155	9557	18	52	14803	9462	14998	9799	18	51	15265	9626	15576	9959	0.00317714	0.0318707	-0.0186604	0.0142033	0.00396944	0.0371565	-5.29e-05	0.0212112	0.00764766	0.02	0.262954
Plate04	STOP	9	21	MAK10	YEL053C	17	56	13738	9300	14149	9581	17	55	13649	9228	14009	9549	18	56	14685	9993	14912	10151	18	55	14580	9981	14827	10287	-0.0740472	-0.0843295	-0.0768719	-0.104095	-0.0875566	-0.086613	-0.0886951	-0.0975807	-0.084836	-0.09	-1.48887
Plate04	STOP	9	19	HAT2	YEL056W	17	60	14239	9088	14583	9421	17	59	15260	9482	15650	9812	18	60	14487	9232	14812	9500	18	59	14034	8876	14369	9068	-0.00543581	0.0422321	0.00619956	0.0252137	-0.00185177	0.0419863	0.00218669	0.00890378	0.0170524	0.01	0.217123
Plate04	STOP	9	17	NA	YEL057C	17	64	14376	9102	14732	9373	17	63	14203	8920	14494	9170	18	64	13734	8789	14061	8971	18	63	13506	8433	13856	8667	0.0168643	0.0228148	0.0072506	0.0319897	0.0103768	0.0201322	-0.010255	0.0206426	0.0197299	0.01	0.174321
Plate04	STOP	9	15	NA	YEL059W	17	68	13455	8875	13814	9185	17	67	14400	9404	14664	9677	18	68	14122	9260	14276	9547	18	67	13320	8564	13678	8907	-0.0519106	-0.0345288	-0.055729	-0.0249006	-0.0547136	-0.0325145	-0.0402042	-0.0214707	-0.0417673	-0.04	-0.612223
Plate04	STOP	9	13	PRB1	YEL060C	17	72	13631	8600	14191	8933	17	71	12718	7920	13174	8221	18	72	13571	8652	14046	8911	18	71	12868	8157	13242	8374	0.0270062	0.0256642	0.0148249	0.00891394	0.00801621	0.0123917	-0.00691729	-0.00883298	0.0191023	0	0.0241442
Plate04	STOP	9	11	CIN8	YEL061C	17	76	12664	8409	13036	8648	17	75	12226	7963	12543	8189	18	76	12568	8304	12884	8577	18	75	12670	8285	12949	8546	-0.0585293	-0.0454113	-0.0655304	-0.0529041	-0.0743254	-0.05624	-0.0692236	-0.0536608	-0.0555938	-0.06	-1.04547
Plate04	STOP	9	9	NPR2	YEL062W	17	80	13041	9963	13444	10223	17	79	12425	9262	12695	9502	18	80	12575	9233	12818	9405	18	79	12692	9345	13105	9658	-0.240608	-0.226591	-0.197927	-0.200545	-0.261029	-0.234118	-0.211551	-0.2139	-0.216418	-0.23	-3.81019
Plate04	STOP	9	7	CAN1	YEL063C	17	84	NA	4966	NA	5124	17	83	11874	7983	12197	8175	18	84	13717	7591	14132	7828	18	83	13369	7364	13764	7585	NA	-0.0868717	0.199793	0.20102	NA	-0.105231	0.186265	0.186828	0.104647	0.09	1.4849
Plate04	STOP	9	5	AVT2	YEL064C	17	88	14247	8886	14474	9109	17	87	13481	8565	13750	8802	18	88	NA	NA	NA	NA	18	87	14073	8485	14535	8798	0.0299583	-0.000749877	NA	0.08414	0.0300586	-0.00328905	NA	0.0749041	0.0377828	0.03	0.566634
Plate04	STOP	9	3	SIT1	YEL065W	17	92	12270	7608	12585	7864	17	91	13036	8121	13216	8362	18	92	12686	8129	12844	8359	18	91	12765	8090	12955	8436	0.0133326	0.00780535	-0.0358786	-0.0348203	0.00959836	0.0171295	-0.0262661	-0.0102234	-0.0123902	0	-0.0356105
Plate04	STOP	11	23	HPA3	YEL066W	21	52	13535	8424	13668	8590	21	51	14311	8780	14551	9130	22	52	13791	8570	14019	8739	22	51	13388	8122	13600	8314	0.0232282	0.0347572	0.0385386	0.0596859	0.0253694	0.0533587	0.0305345	0.0580113	0.0390525	0.04	0.698039
Plate04	STOP	11	21	NA	YEL067C	21	56	15574	9617	16014	9904	21	55	15090	9630	15422	9941	22	56	15459	9944	15668	10223	22	55	14862	9454	15185	9687	0.0626947	0.0021715	-0.0143706	0.0158342	0.0520181	0.00362332	-0.00629799	0.00703371	0.0165825	0.01	0.238474
Plate04	STOP	11	19	NA	YEL068C	21	60	14769	9434	15026	9764	21	59	15200	9677	15458	9992	22	60	14484	9328	14737	9658	22	59	15168	9695	15432	10062	-0.0108716	-0.00164894	-0.0243937	-0.0140161	0.000686041	0.00746257	-0.0125285	0.0017335	-0.0127326	0	-0.00612441
Plate04	STOP	11	17	DLD3	YEL071W	21	64	13519	8964	13743	9230	21	63	13672	8983	13845	9233	22	64	13402	8893	13549	9112	22	63	13912	9045	14054	9338	-0.0664145	-0.0556758	-0.070361	-0.048635	-0.061176	-0.0470475	-0.063476	-0.0302415	-0.0602716	-0.05	-0.832017
Plate04	STOP	11	15	MNN1	YER001W	21	68	13281	8755	13464	9012	21	67	13305	8705	13582	9012	22	68	13345	8659	13578	8923	22	67	13286	8601	13526	8928	-0.0648833	-0.0515992	-0.0385216	-0.0451321	-0.0559349	-0.0453866	-0.0336005	-0.0312286	-0.050034	-0.04	-0.683699
Plate04	STOP	11	13	NOP16	YER002W	21	72	13345	8668	13634	8913	21	71	13411	8783	13622	9080	22	72	13273	8606	13561	8861	22	71	13216	8558	13476	8870	-0.0307244	-0.0573914	-0.0309433	-0.0419187	-0.0350138	-0.0454586	-0.0335131	-0.0325022	-0.0402445	-0.04	-0.602214
Plate04	STOP	11	11	FMP52	YER004W	21	76	13641	8581	14031	8919	21	75	13804	8758	14125	9123	22	76	13864	8665	14174	8886	22	75	13867	8840	14140	9177	0.0119762	-0.00895105	0.0324235	-0.0154709	0.0121477	0.0022901	0.0234835	-0.0035964	0.00499444	0.01	0.147088
Plate04	STOP	11	9	YND1	YER005W	21	80	13437	8679	13643	9045	21	79	13386	8587	13737	8866	22	80	13467	8509	13744	8777	22	79	13593	8483	14056	8764	-0.049775	-0.0120593	0.00245624	0.0386475	-0.0262705	-0.0175666	0.0040424	0.0224147	-0.00518265	0	-0.0671815
Plate04	STOP	11	7	RBF20	YER007C-A	21	84	14594	8535	14974	8772	21	83	14988	8728	15268	9000	22	84	15085	8644	15407	8901	22	83	15208	8751	15545	9101	0.133107	0.126753	0.155679	0.138039	0.121868	0.13104	0.154117	0.149198	0.138395	0.14	2.30988
Plate04	STOP	11	5	PAC2	YER007W	21	88	13030	8443	13193	8702	21	87	13098	8382	13271	8651	22	88	12966	8312	13219	8603	22	87	13269	8520	13412	8752	-0.0485144	-0.0315283	-0.0300555	-0.0310239	-0.0359184	-0.0181377	-0.0224115	-0.0203468	-0.0352805	-0.02	-0.396364
Plate04	STOP	11	3	NA	YER010C	21	92	12489	8187	12620	8353	21	91	12412	8097	12533	8329	22	92	12693	8057	12835	8268	22	91	12318	7883	12500	8089	-0.0622266	-0.0691561	-0.0223623	-0.0345075	-0.0600161	-0.0548822	-0.0135277	-0.0311649	-0.0470631	-0.04	-0.656515
Plate04	STOP	13	23	TIR1	YER011W	25	52	14479	9221	14707	9602	25	51	14780	9359	15091	9699	26	52	14496	9273	14650	9566	26	51	14602	9415	14819	9680	-0.0193034	0.00490235	-0.0198501	-0.0193275	0.00302006	0.012964	-0.00305416	-0.0133967	-0.0133946	0	0.00290805
Plate04	STOP	13	21	BIM1	YER016W	25	56	14501	9271	14719	9448	25	55	13897	9001	14140	9242	26	56	14339	9227	14595	9436	26	55	13974	8969	14202	9228	0.00445467	-0.0251948	-0.00641716	-0.0165132	-0.00223896	-0.0251491	-0.0124131	-0.0119111	-0.0109176	-0.01	-0.209457
Plate04	STOP	13	19	SBH2	YER019C-A	25	60	14091	9073	14337	9311	25	59	14466	9261	14733	9527	26	60	13898	8966	14071	9242	26	59	14388	9232	14625	9493	-0.0146507	-0.00573016	-0.0325687	-0.0117271	-0.0152634	-0.00434481	-0.0196768	-0.00806271	-0.0161692	-0.01	-0.19137
Plate04	STOP	13	17	ISC1	YER019W	25	64	12072	7170	12273	7329	25	63	11834	6871	12273	7155	26	64	14748	8400	15144	8639	26	63	12158	6962	12376	7300	0.0657714	0.096851	0.171182	0.0841901	0.0615254	0.0849779	0.159649	0.111015	0.104499	0.1	1.73362
Plate04	STOP	13	15	GPA2	YER020W	25	68	13850	8675	14077	8927	25	67	13437	8420	13657	8663	26	68	13206	8226	13549	8440	26	67	13469	8331	13743	8557	0.0157107	0.0105236	0.0336357	0.0368182	0.0203726	0.0149052	0.0198165	0.0329448	0.0241721	0.02	0.369684
Plate04	STOP	13	13	YAT2	YER024W	25	72	13750	8821	13974	9133	25	71	13925	8793	14229	9155	26	72	13718	8669	14007	8914	26	71	13875	8761	14178	9032	-0.026697	-0.00270294	0.010147	0.0104881	-0.0134703	0.0100352	0.00678265	0.00959234	-0.0021912	0	0.0584663
Plate04	STOP	13	11	GAL83	YER027C	25	76	12777	8042	13103	8350	25	75	13150	8172	13413	8420	26	76	12866	8051	13151	8280	26	75	12802	8082	13028	8319	-0.00353435	0.0213205	0.0133927	-0.00743553	-0.000815229	0.0221427	0.0084399	-0.00441924	0.00593583	0.01	0.109887
Plate04	STOP	13	9	MIG3	YER028C	25	80	13875	8598	14256	8905	25	79	13854	8560	14249	8863	26	80	13724	8500	14145	8825	26	79	13894	8648	14369	8954	0.0382295	0.0439699	0.0387507	0.0426277	0.0353045	0.0390563	0.0343091	0.0294499	0.0408945	0.03	0.577222
Plate04	STOP	13	7	NA	YER030W	25	84	11788	6715	11936	6976	25	83	12137	7116	12349	7319	26	84	11612	6494	11604	6608	26	83	10846	5946	11021	5981	0.0848457	0.0773496	0.108104	0.147562	0.108261	0.0798678	0.126824	0.126419	0.104465	0.11	1.83392
Plate04	STOP	13	5	YPT31	YER031C	25	88	12890	8154	13285	8417	25	87	12655	7975	13037	8238	26	88	12993	8073	13316	8358	26	87	12851	8025	13167	8201	0.00703271	0.00671076	0.0200783	0.0280978	-0.00570079	-0.00454001	0.0199774	0.0109587	0.0154799	0.01	0.0906055
Plate04	STOP	13	3	FIR1	YER032W	25	92	12700	7784	12958	7936	25	91	12714	7770	12945	8006	26	92	12599	7554	12851	7856	26	91	12808	7769	13181	8045	0.0469611	0.0337452	0.0474262	0.0553787	0.0332191	0.0373254	0.0604587	0.0489661	0.0458778	0.04	0.75065
Plate04	STOP	15	23	ZRG8	YER033C	29	52	14695	9080	14900	9380	29	51	15111	9156	15268	9393	30	52	14692	9486	14865	9730	30	51	15430	9515	15597	9874	0.0327569	0.0671459	-0.0219422	0.0283284	0.0465833	0.0765634	-0.0147742	0.0534285	0.0265723	0.04	0.675359
Plate04	STOP	15	21	NA	YER034W	29	56	14592	9427	14821	9775	29	55	14199	9166	14390	9419	30	56	14428	9371	14706	9658	30	55	14414	9289	14664	9531	-0.0328083	-0.0250875	-0.0275266	-0.0133162	-0.0161961	-0.017909	-0.024717	-0.0139251	-0.0246847	-0.02	-0.296628
Plate04	STOP	15	19	EDC2	YER035W	29	60	14026	9148	14271	9396	29	59	14135	9193	14378	9499	30	60	13922	9070	14239	9462	30	59	14825	9480	15070	9755	-0.0341548	-0.0380727	-0.0472169	-0.00524774	-0.0335922	-0.0287601	-0.0329647	-0.000514415	-0.031173	-0.02	-0.392291
Plate04	STOP	15	17	FMP49	YER038W-A	29	64	13485	8462	13835	8610	29	63	13060	8201	13400	8474	30	64	13330	8460	13701	8603	30	63	13925	8627	14264	8893	0.0386408	0.0112179	0.0248682	0.0409286	0.0136049	0.00679856	-0.00375013	0.0361577	0.0289139	0.01	0.223696
Plate04	STOP	15	15	HVG1	YER039C	29	68	13275	8530	13600	8809	29	67	13419	8625	13751	8975	30	68	13839	8714	14025	8977	30	67	14116	8833	14574	9179	-0.0185595	-0.0271819	0.00245063	0.0297273	-0.0212459	-0.0198156	0.0130269	0.0243793	-0.00339088	0	-0.0103048
Plate04	STOP	15	11	NA	YER039C-A	29	76	13714	8538	14100	8830	29	75	13588	8409	14005	8752	30	76	14207	8702	14579	8962	30	75	14486	8803	14787	9095	0.0331409	0.0349909	0.0632869	0.064233	0.0271203	0.0337594	0.0546346	0.0680495	0.0489129	0.05	0.765546
Plate04	STOP	15	13	YEN1	YER041W	29	72	14264	8671	14725	9056	29	71	14409	8795	14740	9133	30	72	15052	9260	15416	9562	30	71	14304	9049	14656	9402	0.0638725	0.0536817	0.0564311	0.00483716	0.0655895	0.0612849	0.0549419	0.0109383	0.0447056	0.05	0.803633
Plate04	STOP	15	9	MXR1	YER042W	29	80	13252	8278	13680	8477	29	79	13756	8474	14147	8797	30	80	13521	8466	13945	8712	30	79	13644	8493	13980	8695	0.042496	0.0433125	0.0347013	0.0411801	0.0166639	0.0420298	0.0170352	0.0265229	0.0404225	0.03	0.428582
Plate04	STOP	15	7	MEI4	YER044C-A	29	84	13322	7709	13808	7975	29	83	13639	8196	14113	8473	30	84	14206	8522	14607	8813	30	83	13685	8339	14129	8580	0.139026	0.0908081	0.0892646	0.0754649	0.120401	0.0742725	0.0832144	0.0559759	0.098641	0.08	1.3884
Plate04	STOP	15	5	ACA1	YER045C	29	88	12388	7165	12713	7329	29	87	12997	7748	13312	7960	30	88	13246	8047	13636	8264	30	87	13754	8388	14062	8705	0.121612	0.0848896	0.0718755	0.0485153	0.103316	0.0753466	0.0540737	0.0556922	0.0817232	0.07	1.20011
Plate04	STOP	15	3	SPO73	YER046W	29	92	12492	7698	12799	7908	29	91	12956	8087	13275	8275	30	92	12974	8389	13219	8621	30	91	13221	8302	13546	8505	0.0323654	0.0287101	-0.0328731	0.0229396	0.0221703	0.0132486	-0.033881	0.00915998	0.0127855	0	0.0491754
Plate04	STOP	2	22	NA	YER046W-A	3	54	13857	8564	14183	8811	3	53	14194	8869	14578	9068	4	54	14258	9023	14542	9402	4	53	13522	8307	13924	8610	0.0449931	0.0469596	-0.00684373	0.0484305	0.0387472	0.0270857	0.0100833	0.0428648	0.0333849	0.03	0.497081
Plate04	STOP	2	20	SAP1	YER047C	3	58	14155	8903	14548	9101	3	57	14211	8936	14538	9204	4	58	13754	8535	14179	8774	4	57	14005	8794	14335	9105	0.0388435	0.0222497	0.0503221	0.0160314	0.017665	0.0185064	0.032032	0.0185417	0.0318617	0.02	0.364321
Plate04	STOP	2	18	CAJ1	YER048C	3	62	13811	8702	14067	8967	3	61	14029	8828	14299	9115	4	62	13673	8773	13959	9027	4	61	13427	8523	13727	8851	0.0085081	0.0107285	-0.0123071	-0.010861	0.0118424	0.0158252	-0.0145111	-0.00273298	-0.000982867	0	0.0480383
Plate04	STOP	2	16	NA	YER049W	3	66	13596	8774	13886	8994	3	65	13783	8877	14109	9126	4	66	13139	8363	13474	8568	4	65	13338	8552	13579	8813	-0.0152406	-0.0111147	0.0047919	-0.0215351	-0.0232384	-0.018521	-0.0102752	-0.0175039	-0.0107746	-0.02	-0.283331
Plate04	STOP	2	14	NA	YER051W	3	70	14067	9038	14299	9332	3	69	13691	8890	13925	9120	4	70	13692	8801	13966	9078	4	69	13366	8621	13718	8951	-0.0217537	-0.0300549	-0.0192725	-0.0271782	-0.0124889	-0.0306649	-0.0167665	-0.0252204	-0.0245648	-0.02	-0.347988
Plate04	STOP	2	12	HOM3	YER052C	3	74	NA	NA	NA	NA	3	73	NA	NA	NA	NA	4	74	4474	1491	4380	1366	4	73	4045	938	3999	862	NA	NA	-0.174505	-0.0623445	NA	NA	-0.167895	-0.0760748	-0.118425	-0.12	-2.01722
Plate04	STOP	2	10	PIC2	YER053C	3	78	13301	8617	13564	8969	3	77	12916	8447	13155	8711	4	78	13129	8637	13312	8945	4	77	12859	8400	13013	8658	-0.0470972	-0.0543392	-0.0720537	-0.0628033	-0.0320299	-0.0500571	-0.0550636	-0.049343	-0.0590733	-0.05	-0.768002
Plate04	STOP	2	8	GIP2	YER054C	3	82	13147	8573	13395	8875	3	81	13422	8661	13678	8945	4	82	12879	8475	12991	8715	4	81	12822	8379	13031	8580	-0.0518914	-0.030705	-0.0742423	-0.0485015	-0.0428843	-0.0251444	-0.0589286	-0.0504115	-0.051335	-0.04	-0.730188
Plate04	STOP	2	6	HIS1	YER055C	3	86	NA	NA	NA	NA	3	85	NA	NA	NA	NA	4	86	NA	NA	NA	NA	4	85	3914	882	3890	833	NA	NA	NA	-0.103654	NA	NA	NA	-0.114298	-0.103654	-0.11	-1.8898
Plate04	STOP	2	4	FCY2	YER056C	3	90	10476	6147	10614	6207	3	89	11155	6708	11452	6927	4	90	10158	5864	10386	5831	4	89	10628	6302	10866	6447	0.0396505	0.0271101	0.0795946	0.0315628	0.0280839	0.020801	0.0351725	0.0207493	0.0444795	0.03	0.43917
Plate04	STOP	2	2	RPL34A	YER056C-A	3	94	13455	8851	13635	9113	3	93	13035	8674	13235	8951	4	94	13035	8835	13195	9066	4	93	12730	8426	12991	8649	-0.0609015	-0.0818278	-0.103786	-0.0640092	-0.0510119	-0.0718493	-0.0968187	-0.0690275	-0.0776311	-0.07	-1.19158
Plate04	STOP	4	22	HMF1	YER057C	7	54	13465	8066	13549	8231	7	53	12262	7060	12361	7192	8	54	14369	8531	14605	8741	8	53	12945	7606	13232	7758	0.0673958	0.101569	0.100331	0.109671	0.0761539	0.106382	0.0990377	0.093695	0.0947416	0.09	1.55999
Plate04	STOP	4	20	PCL6	YER059W	7	58	13319	8438	13601	8694	7	57	13454	8424	13616	8573	8	58	13246	8236	13537	8463	8	57	13885	8739	14200	9014	-0.000603921	0.0200747	0.0286027	0.0155725	-0.00148559	0.0161947	0.0228292	0.0141303	0.0159115	0.01	0.218961
Plate04	STOP	4	18	FCY21	YER060W	7	62	13867	8526	14150	8738	7	61	14284	8767	14623	9000	8	62	14258	8770	14706	9058	8	61	14455	8951	14791	9118	0.0528335	0.0619896	0.0616272	0.0611398	0.0459163	0.0525531	0.0493343	0.0417752	0.0593975	0.05	0.790473
Plate04	STOP	4	16	FCY22	YER060W-A	7	66	11787	7146	11933	7310	7	65	11467	6717	11591	6892	8	66	10829	6104	10911	6177	8	65	11821	7074	11962	7267	0.0243835	0.0530381	0.0912913	0.0358631	0.0279507	0.0635475	0.0912493	0.0456414	0.051144	0.06	0.951305
Plate04	STOP	4	14	CEM1	YER061C	7	70	13206	8230	13600	8585	7	69	12752	7850	13117	8229	8	70	13189	8237	13588	8605	8	69	13282	8222	13654	8479	0.0163802	0.0176496	0.011878	0.0392598	0.0191615	0.0283577	0.0160349	0.0292948	0.0212919	0.02	0.389615
Plate04	STOP	4	12	HOR2	YER062C	7	74	12799	8500	12973	8758	7	73	12892	8610	13095	8894	8	74	12969	8639	13128	8848	8	73	13031	8622	13242	8824	-0.0830061	-0.089446	-0.0785738	-0.0616504	-0.0724785	-0.078717	-0.0741405	-0.0641705	-0.0781691	-0.07	-1.1949
Plate04	STOP	4	10	THO1	YER063W	7	78	12889	8479	13060	8817	7	77	12567	8370	12884	8716	8	78	12537	8393	12752	8625	8	77	12518	8314	12690	8543	-0.0817959	-0.087128	-0.0889176	-0.0836619	-0.058372	-0.0799541	-0.0873251	-0.077	-0.0853759	-0.08	-1.24937
Plate04	STOP	4	8	NA	YER064C	7	82	12156	8095	12329	8315	7	81	12185	8111	12340	8383	8	82	12273	8228	12432	8462	8	81	11928	7905	12139	8155	-0.0924944	-0.101906	-0.102812	-0.0911128	-0.0869914	-0.0858994	-0.0937526	-0.0851739	-0.0970812	-0.09	-1.45312
Plate04	STOP	4	6	ICL1	YER065C	7	86	12319	8125	12650	8420	7	85	12202	7954	12475	8221	8	86	12607	8256	12885	8529	8	85	12390	8112	12624	8291	-0.0691853	-0.0590606	-0.0578842	-0.0518204	-0.0711686	-0.0578098	-0.0566705	-0.0601032	-0.0594876	-0.06	-1.01357
Plate04	STOP	4	4	NA	YER066C-A	7	90	12245	7873	12501	8139	7	89	12471	8154	12700	8359	8	90	12618	8158	12835	8366	8	89	12395	8006	12628	8317	-0.0425341	-0.0533682	-0.0380829	-0.0554927	-0.0387695	-0.0568645	-0.0393504	-0.0419842	-0.0473695	-0.04	-0.72853
Plate04	STOP	4	2	NA	YER066W	7	94	12672	8338	12958	8600	7	93	11996	8095	12211	8309	8	94	12718	8242	12980	8475	8	93	12318	8143	12580	8465	-0.0602902	-0.106554	-0.0380216	-0.0849045	-0.0619681	-0.10766	-0.0408442	-0.0742392	-0.0724426	-0.07	-1.17502
Plate04	STOP	6	22	NA	YER067C-A	11	54	14537	8976	14829	9029	11	53	14403	8963	14663	9209	12	54	14063	8541	14323	8798	12	53	14795	9040	15109	9257	0.0785736	0.034344	0.0619053	0.0719318	0.0463974	0.0345105	0.0648271	0.0628591	0.0616887	0.05	0.869273
Plate04	STOP	6	20	NA	YER067W	11	58	14788	9510	15193	9673	11	57	14558	9253	14821	9352	12	58	14628	9441	14927	9691	12	57	14955	9671	15227	9951	0.0186464	0.0289843	-0.0101372	-0.0179751	-0.00865125	0.00632334	-0.014606	-0.0156298	0.00487961	-0.01	-0.130105
Plate04	STOP	6	18	ARG5,6	YER069W	11	62	4732	1428	4574	1255	11	61	NA	NA	NA	NA	12	62	4684	1373	4511	1173	12	61	4209	755	4196	748	-0.0192786	NA	-0.000923334	0.134377	-0.0157341	NA	-0.00849043	0.143384	0.0380585	0.04	0.663251
Plate04	STOP	6	16	NA	YER071C	11	66	14101	9071	14327	9343	11	65	14200	9044	14518	9271	12	66	13945	8869	14142	9160	12	65	14131	8899	14452	9186	-0.0204457	0.0101415	-0.0127048	0.0160431	-0.0138921	0.000744228	0.000383031	0.0157274	-0.00174149	0	0.0171197
Plate04	STOP	6	14	VTC1	YER072W	11	70	13872	8835	14235	9117	11	69	14189	9042	14549	9244	12	70	14531	9234	14945	9613	12	69	14029	9014	14418	9284	0.00366188	0.0173813	0.00297274	-0.00217207	-0.00227442	-0.000114492	0.00641465	-0.0128912	0.00546097	0	-0.0318967
Plate04	STOP	6	12	ALD5	YER073W	11	74	13735	8971	14011	9260	11	73	13463	8839	13744	9079	12	74	13634	8955	13810	9285	12	73	13914	9096	14171	9429	-0.0416933	-0.0437052	-0.067218	-0.0495649	-0.038261	-0.0482551	-0.0469728	-0.0377789	-0.0505453	-0.04	-0.704905
Plate04	STOP	6	10	RPS24A	YER074W	11	78	12531	8846	12621	9069	11	77	11682	7969	11961	8206	12	78	12338	8521	12549	8820	12	77	11662	7970	11969	8205	-0.172338	-0.122496	-0.143683	-0.121286	-0.158827	-0.12848	-0.132333	-0.131335	-0.139951	-0.14	-2.27844
Plate04	STOP	6	8	PTP3	YER075C	11	82	12662	8322	12747	8518	11	81	12855	8365	12949	8626	12	82	12687	8393	12815	8677	12	81	12579	8234	12809	8468	-0.0728053	-0.0654178	-0.0893765	-0.0574204	-0.0606106	-0.0442031	-0.0689689	-0.0565407	-0.071255	-0.06	-0.949636
Plate04	STOP	6	6	NA	YER077C	11	86	13331	8875	13514	9172	11	85	13247	8839	13400	9066	12	86	13326	8863	13530	9116	12	85	13270	8894	13471	9155	-0.0832578	-0.0802788	-0.0730928	-0.0855644	-0.0687784	-0.0728484	-0.0675016	-0.0786703	-0.0805485	-0.07	-1.18782
Plate04	STOP	6	4	NA	YER078C	11	90	NA	NA	NA	NA	11	89	NA	NA	NA	NA	12	90	4276	1193	4217	1104	12	89	NA	NA	NA	NA	NA	NA	-0.10621	NA	NA	NA	-0.107316	NA	-0.10621	-0.11	-1.77406
Plate04	STOP	6	2	NA	YER079W	11	94	12594	8003	12867	8240	11	93	11956	7594	12201	7872	12	94	12415	7745	12616	7935	12	93	12522	8039	12727	8322	-0.013975	-0.0366962	0.00533529	-0.0441586	-0.0167143	-0.0287381	0.0044569	-0.0315993	-0.0223736	-0.02	-0.295997
Plate04	STOP	8	22	FMP29	YER080W	15	54	14594	8772	15037	9048	15	53	14205	8399	14487	8602	16	54	14434	8744	14748	8989	16	53	14472	8742	14701	8965	0.0965484	0.110015	0.0764841	0.0753748	0.084093	0.103006	0.0719181	0.0761934	0.0896055	0.08	1.39398
Plate04	STOP	8	20	SER3	YER081W	15	58	14670	9296	14975	9614	15	57	14610	8900	14962	9224	16	58	14560	9270	14868	9515	16	57	14661	9308	14914	9575	0.00580517	0.0623048	0.0096185	0.00542968	0.0112853	0.0656925	0.00397093	0.00857054	0.0207895	0.02	0.375818
Plate04	STOP	8	18	RMD7	YER083C	15	62	14134	8759	14513	8942	15	61	14412	8920	14790	9213	16	62	14125	8765	14486	8983	16	61	14691	9146	15178	9445	0.0595241	0.0466645	0.0504153	0.0506348	0.0378768	0.0421018	0.0359732	0.0360973	0.0518097	0.04	0.634946
Plate04	STOP	8	16	NA	YER084W	15	66	13960	8782	14309	9121	15	65	14081	8735	14446	9023	16	66	13857	8691	14142	9005	16	65	14115	8909	14424	9169	0.0108755	0.0401252	0.0107561	0.0156862	0.0155508	0.0359703	0.0186165	0.0124721	0.0193608	0.02	0.347183
Plate04	STOP	8	14	NA	YER085C	15	70	14216	8947	14607	9295	15	69	13624	8578	13941	8845	16	70	14307	9051	14733	9325	16	69	13730	8638	14064	8868	0.0157205	0.0135987	0.0241039	0.0233873	0.0173374	0.0107258	0.0109471	0.013005	0.0192026	0.01	0.220398
Plate04	STOP	8	12	NA	YER087C-A	15	74	14218	9077	14440	9375	15	73	14051	8958	14349	9297	16	74	14124	9029	14349	9307	16	73	14221	9039	14499	9333	-0.0133962	-0.0113126	-0.0127997	-0.00105899	-0.0023912	-0.00193693	-0.00502938	0.00372934	-0.00964186	0	-0.0184811
Plate04	STOP	8	10	DOT6	YER088C	15	78	13094	8719	13174	8918	15	77	13332	8878	13488	9148	16	78	13260	8847	13413	9104	16	77	13336	8882	13491	9155	-0.0838846	-0.0826032	-0.0845031	-0.0833102	-0.0719667	-0.0691258	-0.0725889	-0.069285	-0.0835753	-0.07	-1.16779
Plate14	STOP	14	2	PTC2	YER089C	27	46	13663	10931	14615	11225	27	45	13570	11121	14275	11336	28	46	13561	11020	14434	11440	28	45	13036	10782	13679	11010	0.222359	0.170514	0.178768	0.131987	0.16056	0.128197	0.138189	0.0990454	0.175907	0.13	0.815984
Plate04	STOP	8	8	TRP2	YER090W	15	82	12937	8468	13168	8738	15	81	12726	8434	12897	8674	16	82	13257	8646	13482	8947	16	81	12932	8504	13217	8764	-0.0570004	-0.0790785	-0.0529925	-0.0553162	-0.0509095	-0.0707878	-0.0416535	-0.0572284	-0.0610969	-0.06	-0.909256
Plate04	STOP	8	2	IES5	YER092W	15	94	13050	7454	13477	7723	15	93	12783	7377	13181	7580	16	94	13168	7483	13493	7694	16	93	12846	7386	13318	7687	0.144261	0.134332	0.151106	0.131962	0.133056	0.114444	0.141947	0.120538	0.140415	0.13	2.11826
Plate04	STOP	10	22	NA	YER093C-A	19	54	15575	10023	15965	10299	19	53	15371	9902	15883	10232	20	54	15778	10170	16162	10437	20	53	15389	9992	15755	10385	0.0024128	0.00425072	0.00112162	-0.028746	-0.00663355	-0.0086456	-0.00855513	-0.0197869	-0.00524023	-0.01	-0.175927
Plate04	STOP	10	20	RAD51	YER095W	19	58	13690	8256	14109	8487	19	57	14662	8500	15044	8770	20	58	13679	8307	14077	8532	20	57	14362	8512	14778	8739	0.0881318	0.140442	0.0774779	0.118436	0.0701055	0.134539	0.0605241	0.101361	0.106122	0.09	1.52377
Plate04	STOP	10	18	SHC1	YER096W	19	62	14384	9345	14607	9622	19	61	14443	9284	14678	9531	20	62	14176	9253	14452	9563	20	61	14544	9429	14764	9728	-0.0323723	-0.0118927	-0.0397267	-0.0317755	-0.0254037	-0.0101738	-0.0334365	-0.0213956	-0.0289418	-0.02	-0.369822
Plate04	STOP	10	16	NA	YER097W	19	66	13975	9122	14196	9465	19	65	14025	9134	14306	9464	20	66	13640	8925	13958	9245	20	65	13759	9032	13941	9344	-0.0521935	-0.040471	-0.0451813	-0.0616844	-0.0351358	-0.0315821	-0.0417038	-0.0449406	-0.0498826	-0.04	-0.630703
Plate04	STOP	10	14	UBP9	YER098W	19	70	13654	8616	14066	8802	19	69	14014	8949	14401	9247	20	70	13453	8635	13794	8925	20	69	13598	8673	13912	8997	0.0338177	0.00158011	-0.0148077	-0.0128599	0.00804654	-0.00452596	-0.0175354	-0.00720104	0.00193257	-0.01	-0.0830779
Plate04	STOP	10	12	AST2	YER101C	19	74	14206	8619	14547	8930	19	73	14634	9042	15084	9436	20	74	14171	8789	14558	9039	20	73	14083	8888	14525	9138	0.0649028	0.0427324	0.049316	0.0308583	0.0676926	0.0461924	0.0371207	0.0123019	0.0469524	0.04	0.681602
Plate04	STOP	10	10	MAM1	YER106W	19	78	13660	8680	13918	8986	19	77	13734	8641	14056	8967	20	78	13842	8660	14224	9037	20	77	13684	8497	14080	8813	-0.0105313	0.00732307	0.0146217	0.0336214	-0.00138696	0.0129733	0.0218641	0.0303435	0.0112587	0.02	0.269209
Plate04	STOP	10	8	NA	YER108C	19	82	13610	8748	13869	9082	19	81	13583	8732	13866	9032	20	82	13589	8711	13845	8998	20	81	13534	8736	13722	8957	-0.0304309	-0.0231974	-0.0203354	-0.0276495	-0.0176191	-0.0181348	-0.0141754	-0.024253	-0.0254033	-0.02	-0.302575
Plate04	STOP	10	6	FLO8	YER109C	19	86	13032	8436	13260	8703	19	85	13154	8554	13295	8773	20	86	12683	8260	12884	8531	20	85	12897	8388	13125	8598	-0.0408943	-0.0476857	-0.0583184	-0.0402506	-0.034563	-0.0390634	-0.0480262	-0.0428769	-0.0467872	-0.04	-0.676981
Plate04	STOP	10	4	SWI4	YER111C	19	90	11416	7469	11500	7610	19	89	11423	7390	11548	7543	20	90	11382	7439	11491	7649	20	89	11253	7301	11348	7505	-0.0864658	-0.068415	-0.0943115	-0.0898501	-0.0801792	-0.0654177	-0.0796973	-0.0736321	-0.0847606	-0.07	-1.23393
Plate04	STOP	10	2	NA	YER113C	19	94	13546	8383	13700	8659	19	93	13138	8231	13348	8478	20	94	13882	8621	14016	8875	20	93	13283	8316	13438	8547	0.0159553	0.0046013	0.0171198	0.00399995	0.0332321	0.0110557	0.0324172	0.0140673	0.0104191	0.02	0.38101
Plate04	STOP	12	22	BOI2	YER114C	23	54	14260	9253	14498	9569	23	53	14452	9284	14753	9519	24	54	14349	9206	14568	9464	24	53	14172	9149	14368	9468	-0.0358518	-0.00253625	-0.0133051	-0.0345774	-0.0245892	-0.00924357	-0.00820514	-0.0181928	-0.0215676	-0.02	-0.244759
Plate04	STOP	12	20	SPR6	YER115C	23	58	15228	9622	15494	9927	23	57	15122	9555	15448	9817	24	58	15047	9613	15171	9922	24	57	15062	9530	15330	9861	0.0110125	0.0223982	-0.0192845	0.00478703	0.0182218	0.0177675	0.00190049	0.0155808	0.00472831	0.01	0.226429
Plate04	STOP	12	18	SLX8	YER116C	23	62	12697	7820	12989	8055	23	61	13048	8008	13266	8200	24	62	12686	7751	12852	7956	24	61	13166	7930	13459	8176	0.0309201	0.0398559	0.0308107	0.0661102	0.0267228	0.0373371	0.0371391	0.0643654	0.0419242	0.04	0.690954
Plate04	STOP	12	16	RPL23B	YER117W	23	66	13733	8839	13886	9174	23	65	13471	8759	13652	9063	24	66	13320	8566	13542	8887	24	65	13611	8819	13836	9029	-0.0424009	-0.0514892	-0.0370668	-0.0260276	-0.0181383	-0.0349359	-0.0217877	-0.0285617	-0.0392461	-0.03	-0.423754
Plate04	STOP	12	14	SHO1	YER118C	23	70	13078	8663	13244	8872	23	69	13224	8713	13427	8972	24	70	13344	8809	13537	9068	24	69	13244	8733	13397	8996	-0.0687671	-0.0630221	-0.0650989	-0.0700675	-0.0650917	-0.0559493	-0.0571098	-0.0567627	-0.0667389	-0.06	-0.968659
Plate04	STOP	12	12	AVT6	YER119C	23	74	13656	8767	14047	9014	23	73	13774	8883	14004	9248	24	74	13633	8642	14014	8934	24	73	13594	8677	13967	9035	-0.000814052	-0.040662	0.00783739	-0.0126533	-0.0154629	-0.0204366	0.00159451	-0.00827768	-0.011573	-0.01	-0.171624
Plate04	STOP	12	10	NA	YER119C-A	23	78	12492	7925	12996	8199	23	77	12469	7965	12962	8291	24	78	NA	NA	NA	NA	24	77	12381	7894	12881	8159	0.00815936	-0.0107959	NA	0.000870193	-0.016339	-0.0258961	NA	-0.0250508	-0.000588769	-0.02	-0.366942
Plate04	STOP	12	8	SCS2	YER120W	23	82	12482	8014	12812	8272	23	81	12210	7816	12669	8101	24	82	12335	7839	12744	8020	24	81	12271	7789	12671	8079	-0.0257917	-0.0154986	0.00702664	-0.0116486	-0.032428	-0.0336425	-0.0216021	-0.0212748	-0.0114781	-0.03	-0.446644
Plate04	STOP	12	6	NA	YER121W	23	86	13077	8262	13369	8575	23	85	13312	8384	13768	8717	24	86	13186	8175	13656	8455	24	85	13480	8456	13857	8734	-0.00831986	0.0144475	0.0433153	0.021622	-0.00116787	0.00640113	0.0258589	0.0140012	0.0177662	0.01	0.191713
Plate04	STOP	12	4	YCK3	YER123W	23	90	13431	7942	13741	8184	23	89	12939	7717	13348	7975	24	90	12866	7617	13195	7879	24	89	13409	7874	13643	8141	0.0967766	0.0865724	0.0847706	0.0928263	0.0931053	0.0737278	0.0822351	0.102121	0.0902365	0.09	1.4602
Plate04	STOP	12	2	DSE1	YER124C	23	94	13802	8314	14134	8615	23	93	13236	8209	13644	8441	24	94	13670	8284	14098	8498	24	93	13005	7921	13407	8196	0.0704578	0.0442049	0.0851809	0.0568548	0.0730546	0.0260939	0.0632787	0.0468431	0.0641746	0.05	0.872076
Plate04	STOP	14	22	NA	YER128W	27	54	14021	8906	14259	9180	27	53	13819	8845	14014	9113	28	54	14163	8959	14379	9185	28	53	14310	8967	14605	9223	-0.00328766	-0.0193643	0.00857778	0.026295	0.00286079	-0.00961826	0.00986601	0.0241625	0.00305521	0.01	0.117856
Plate04	STOP	14	20	PAK1	YER129W	27	58	13590	8846	13825	9126	27	57	13628	8778	13872	9087	28	58	13348	8616	13613	8854	28	57	13538	8834	13710	9126	-0.0418683	-0.0308575	-0.0240312	-0.0545285	-0.0350873	-0.0202929	-0.0264879	-0.0390467	-0.0378214	-0.03	-0.496238
Plate04	STOP	14	18	NA	YER130C	27	62	13753	8986	13963	9263	27	61	13639	8914	13852	9138	28	62	13914	8945	14158	9247	28	61	13889	9098	14094	9414	-0.0473171	-0.0407154	-0.0240238	-0.0555504	-0.0385778	-0.0401237	-0.0147132	-0.0407903	-0.0419017	-0.03	-0.551314
Plate04	STOP	14	16	RPS26B	YER131W	27	66	13834	8452	14169	8768	27	65	13696	8336	14080	8624	28	66	14421	8626	14697	8952	28	65	14271	8641	14581	8948	0.0501866	0.0632058	0.0769681	0.0656485	0.0541822	0.0576918	0.0892756	0.0710942	0.0640023	0.07	1.13304
Plate04	STOP	14	14	PMD1	YER132C	27	70	13043	8383	13287	8590	27	69	13236	8424	13579	8656	28	70	13293	8420	13494	8683	28	69	13096	8321	13482	8638	-0.0201297	0.00285915	-0.0109713	-0.00529972	-0.024763	-0.00881237	-0.00158592	-0.00852045	-0.00838537	-0.01	-0.176178
Plate04	STOP	14	12	NA	YER134C	27	74	13666	8649	13999	8951	27	73	13108	8352	13428	8663	28	74	13433	8426	13784	8713	28	73	13108	8307	13337	8587	0.00361088	-0.01536	0.0168435	-0.0138878	0.00416581	-0.0121274	0.0134839	-0.00484249	-0.00219834	0	0.00765955
Plate04	STOP	14	10	NA	YER135C	27	78	12828	8041	13351	8223	27	77	12932	8198	13401	8522	28	78	13000	8182	13487	8460	28	77	13292	8465	13707	8687	0.0459796	0.00371766	0.0233958	0.0123531	0.00552206	-0.00789751	0.0028163	-0.00891957	0.0213615	0	-0.030294
Plate04	STOP	14	8	NA	YER137C	27	82	12748	7883	13088	8149	27	81	13114	8235	13410	8480	28	82	12759	7970	13027	8150	28	81	12653	7882	12950	8101	0.0272633	0.0114111	0.0198496	0.0186691	0.0222875	0.0075875	0.00900263	0.0108243	0.0192983	0.01	0.210811
Plate04	STOP	14	6	NA	YER139C	27	86	12597	7970	12873	8156	27	85	12921	7998	13331	8331	28	86	13011	7949	13357	8264	28	85	13013	7913	13438	8172	0.00039364	0.0261603	0.0400046	0.0643539	-0.0108431	0.0238762	0.0428402	0.049146	0.0327281	0.03	0.440051
Plate04	STOP	14	4	NA	YER140W	27	90	12690	7724	13033	7927	27	89	12866	7766	13217	7913	28	90	12636	7747	13036	7926	28	89	12696	7570	12936	7784	0.0574635	0.0816408	0.0579896	0.0699035	0.0422588	0.0565094	0.0316662	0.0696616	0.0667493	0.05	0.834056
Plate04	STOP	14	2	MAG1	YER142C	27	94	13050	7797	13310	8083	27	93	12952	7755	13294	7972	28	94	13766	8224	14067	8466	28	93	12884	7815	13246	8089	0.0641978	0.0807812	0.0869456	0.055736	0.0732638	0.0687542	0.0838387	0.050313	0.0719151	0.07	1.14931
Plate04	STOP	2	23	DDI1	YER143W	3	52	14145	8910	14522	9074	3	51	14490	9138	14808	9514	4	52	13689	8547	14017	8775	4	51	13625	8502	13829	8760	0.0402553	0.00374238	0.0327114	0.0144926	0.0155166	0.0167252	0.0229066	0.0229571	0.0228004	0.02	0.328518
Plate04	STOP	2	21	UBP5	YER144C	3	56	14860	9476	15226	9738	3	55	13811	8602	14130	8793	4	56	14571	8873	14906	9178	4	55	14308	8633	14715	8887	0.0124362	0.0421093	0.0636445	0.0888635	0.00357414	0.0276471	0.065889	0.0762799	0.0517634	0.04	0.723386
Plate04	STOP	2	19	FTR1	YER145C	3	60	14795	8054	15353	8286	3	59	15235	8356	15692	8545	4	60	14880	8051	15443	8248	4	59	14724	7780	15278	8053	0.249267	0.239753	0.264419	0.280884	0.222134	0.215858	0.23134	0.261975	0.258581	0.23	3.86425
Plate04	STOP	2	17	PEA2	YER149C	3	64	13542	8661	13941	8951	3	63	13646	8580	14080	8904	4	64	13239	8436	13529	8746	4	63	13808	8652	14162	8987	-0.00268608	0.0195668	-0.0168082	0.0156406	-0.0115903	0.0128644	-0.0103912	0.0193958	0.00392827	0	0.0474381
Plate04	STOP	2	15	SPI1	YER150W	3	68	13835	8925	14135	9208	3	67	13422	8653	13623	8998	4	68	13182	8484	13474	8750	4	67	13674	8907	14100	9282	-0.0206489	-0.0448932	-0.0236575	-0.0354173	-0.0202337	-0.0238862	-0.0246802	-0.035166	-0.0311542	-0.03	-0.426001
Plate04	STOP	2	13	UBP3	YER151C	3	72	11962	8442	12224	8638	3	71	11518	8158	11869	8408	4	72	12202	8728	12549	8900	4	71	11383	8022	11627	8295	-0.15644	-0.166639	-0.15581	-0.181182	-0.167824	-0.18152	-0.181651	-0.177941	-0.165018	-0.18	-2.93305
Plate04	STOP	2	11	NA	YER152C	3	76	13415	8570	13719	8819	3	75	13950	8814	14192	9066	4	76	13119	8449	13263	8706	4	75	13633	8682	13867	8903	-0.00681649	0.00681459	-0.0410129	-0.00341584	-0.0115703	0.00947263	-0.026432	-0.00470856	-0.0111077	-0.01	-0.132899
Plate04	STOP	2	9	PET122	YER153C	3	80	15474	11966	16044	12360	3	79	15588	12000	16152	12258	4	80	14748	11311	15136	11572	4	79	15170	11642	15567	12128	-0.255416	-0.233735	-0.242378	-0.270408	-0.271746	-0.265449	-0.259065	-0.260127	-0.250484	-0.26	-4.37291
Plate04	STOP	2	7	BEM2	YER155C	3	84	12431	7712	12735	7931	3	83	12041	7537	12346	7728	4	84	11903	7464	12238	7682	4	83	11730	7428	11966	7644	0.0206891	0.00610084	4.44e-05	-0.0290635	0.0121147	-0.00770762	-0.0131555	-0.0300027	-0.000557286	-0.01	-0.155745
Plate04	STOP	2	5	NA	YER156C	3	88	13140	8221	13449	8482	3	87	13402	8350	13660	8660	4	88	13004	8185	13222	8389	4	87	13164	8238	13436	8513	0.0155573	0.0113292	0.00417927	0.0091506	0.0129267	0.0222235	0.00279842	0.0129529	0.0100541	0.01	0.215782
Plate04	STOP	2	3	NA	YER158C	3	92	12743	8023	12948	8246	3	91	13122	8403	13360	8604	4	92	12685	8030	12880	8244	4	91	12801	8248	12936	8468	-0.00520637	-0.0139114	-0.013054	-0.0421608	-0.00178693	-0.0187052	-0.0100261	-0.031772	-0.0185832	-0.02	-0.253294
Plate04	STOP	4	23	SPT2	YER161C	7	52	15511	9716	15800	10010	7	51	15534	9452	15870	9712	8	52	16050	10012	16442	10228	8	51	15776	9615	16124	9892	0.0278707	0.0772495	0.0550664	0.0744269	0.0315544	0.0727061	0.0387098	0.0712284	0.0586534	0.05	0.892499
Plate04	STOP	4	21	RAD4	YER162C	7	56	NA	NA	NA	NA	7	55	NA	6379	NA	6490	8	56	4551	1295	4457	1146	8	55	NA	7532	NA	7909	NA	NA	-0.0107473	NA	NA	NA	-0.0282959	NA	-0.0107473	-0.03	-0.464199
Plate04	STOP	4	19	NA	YER163C	7	60	13976	8828	14335	9124	7	59	13658	8518	14037	8779	8	60	13925	8716	14257	8942	8	59	14354	8929	14794	9172	0.0131578	0.0342565	0.0326443	0.0532578	0.0101068	0.0240844	0.0220998	0.0346476	0.0333291	0.02	0.3817
Plate04	STOP	4	17	CHD1	YER164W	7	64	14174	8481	14681	8680	7	63	13681	8005	14064	8263	8	64	13834	8125	14252	8311	8	63	14236	8404	14459	8723	0.117797	0.119514	0.131992	0.0879548	0.0864005	0.110852	0.107792	0.105501	0.114314	0.1	1.70618
Plate04	STOP	4	15	DNF1	YER166W	7	68	14039	8816	14332	9089	7	67	14178	8798	14458	9099	8	68	14354	8994	14706	9233	8	67	14342	8941	14643	9231	0.0181396	0.0298097	0.0351243	0.0289903	0.0187717	0.0364572	0.0246154	0.031534	0.028016	0.03	0.466403
Plate04	STOP	4	13	BCK2	YER167W	7	72	12300	7916	12403	8177	7	71	12469	8024	12680	8210	8	72	12206	7894	12350	8078	8	71	12516	8048	12760	8258	-0.0609925	-0.0318826	-0.0516009	-0.0298533	-0.0389802	-0.0357074	-0.0472781	-0.033834	-0.0435823	-0.04	-0.640804
Plate04	STOP	4	11	ADK2	YER170W	7	76	12916	8474	13113	8689	7	75	12966	8462	13100	8738	8	76	12798	8443	12988	8720	8	75	12809	8439	13072	8713	-0.0558417	-0.0649506	-0.0753702	-0.0643742	-0.0543609	-0.0465136	-0.0635356	-0.0615754	-0.0651341	-0.06	-0.93166
Plate04	STOP	4	9	RAD24	YER173W	7	80	12941	8347	13159	8608	7	79	12543	8082	12801	8344	8	80	12897	8374	13195	8694	8	79	12871	8310	13139	8560	-0.0378349	-0.0386808	-0.0470401	-0.0326479	-0.0310382	-0.036104	-0.040628	-0.033416	-0.0390509	-0.04	-0.580244
Plate04	STOP	4	7	GRX4	YER174C	7	84	12640	8280	12915	8551	7	83	12597	8253	12809	8573	8	84	12771	8334	13015	8573	8	83	12565	8287	12834	8536	-0.0577472	-0.0739212	-0.0492982	-0.0651119	-0.0565154	-0.0574116	-0.0493162	-0.066849	-0.0615196	-0.06	-0.948679
Plate04	STOP	4	5	TMT1	YER175C	7	88	12775	8161	12973	8404	7	87	12256	7705	12572	7990	8	88	12563	8143	12785	8345	8	87	12752	8148	12897	8421	-0.0275843	-0.00925254	-0.0407808	-0.0393786	-0.0207021	-0.00888063	-0.0436626	-0.0213557	-0.0292491	-0.02	-0.387192
Plate04	STOP	4	3	ECM32	YER176W	7	92	13035	8184	13379	8433	7	91	13037	8154	13280	8442	8	92	13023	8168	13250	8378	8	91	12961	8050	13202	8270	0.0153372	0.00246502	0.00920458	0.0209967	0.00663414	0.0118037	0.00784267	0.0199876	0.0120009	0.01	0.196581
Plate04	STOP	6	23	BMH1	YER177W	11	52	14320	8189	14653	8485	11	51	14795	8463	15093	8701	12	52	14578	8241	14865	8455	12	51	14618	8364	14766	8636	0.146037	0.156238	0.172672	0.133505	0.149833	0.154168	0.168317	0.152164	0.152113	0.16	2.59274
Plate04	STOP	6	21	PDA1	YER178W	11	56	14672	8687	15100	9031	11	55	15009	8740	15386	9006	12	56	15077	8904	15625	9292	12	55	15199	9033	15646	9225	0.10542	0.137334	0.1166	0.128737	0.105562	0.131232	0.112157	0.104109	0.122022	0.11	1.88236
Plate04	STOP	6	19	DMC1	YER179W	11	60	14950	9030	15274	9284	11	59	14946	9242	15352	9564	12	60	15338	9317	15770	9587	12	59	15144	9105	15574	9322	0.0840517	0.0499811	0.0862702	0.107231	0.0799594	0.0471644	0.0742276	0.0876187	0.0818834	0.07	1.20236
Plate04	STOP	6	17	ISC10	YER180C	11	64	14738	9265	14977	9574	11	63	15021	9302	15470	9572	12	64	14536	9192	14837	9465	12	63	14818	9191	15197	9368	0.0118409	0.0601317	0.0138618	0.0639446	0.0228364	0.045542	0.013273	0.0420932	0.0374447	0.03	0.51765
Plate04	STOP	6	15	NA	YER181C	11	68	14102	9256	14366	9503	11	67	14088	9093	14370	9424	12	68	14284	9340	14499	9692	12	67	14312	9147	14586	9502	-0.0399072	-0.0279079	-0.0535447	-0.0170341	-0.0417295	-0.0186266	-0.0350793	-0.00314897	-0.0345985	-0.02	-0.403699
Plate04	STOP	6	13	FMP10	YER182W	11	72	13830	8941	14108	9247	11	71	14131	9059	14440	9344	12	72	14077	9074	14390	9316	12	71	14229	9130	14504	9406	-0.0293548	-0.00880525	-0.00985296	-0.0113512	-0.0232418	-0.00886758	-0.0169103	-0.00929113	-0.014841	-0.01	-0.236802
Plate04	STOP	6	11	FAU1	YER183C	11	76	13508	8717	13776	8956	11	75	13661	8702	13994	9002	12	76	13586	8720	13865	9032	12	75	13834	8868	13999	9071	-0.0215273	-0.00471276	-0.0233068	-0.0146424	-0.0242056	-0.00473367	-0.015921	-0.0115417	-0.0160473	-0.01	-0.228892
Plate04	STOP	6	9	NA	YER184C	11	80	12906	8469	13135	8831	11	79	12867	8455	13023	8675	12	80	13180	8633	13406	8974	12	79	13217	8698	13466	8931	-0.0751558	-0.0642615	-0.0657125	-0.0523683	-0.054755	-0.0571767	-0.0485085	-0.0544148	-0.0643745	-0.05	-0.885534
Plate04	STOP	6	7	NA	YER185W	11	84	12689	8316	12860	8556	11	83	12751	8388	12923	8614	12	84	12953	8521	13151	8805	12	83	12703	8443	12881	8726	-0.0651216	-0.066646	-0.0693027	-0.0890292	-0.056354	-0.0604106	-0.0574344	-0.075009	-0.0725249	-0.06	-1.0279
Plate04	STOP	6	5	NA	YER186C	11	88	13157	8500	13421	8761	11	87	13143	8443	13434	8695	12	88	13397	8578	13654	8883	12	87	13017	8415	13272	8741	-0.03139	-0.0196653	-0.023899	-0.0453957	-0.0301384	-0.0226686	-0.0148877	-0.0329683	-0.0300875	-0.03	-0.412313
Plate04	STOP	6	3	NA	YER187W	11	92	12701	8170	12864	8455	11	91	12915	8310	13112	8587	12	92	12731	8198	12908	8414	12	91	12875	8277	13073	8555	-0.0487345	-0.040053	-0.0369467	-0.0396197	-0.0311644	-0.0281574	-0.0320944	-0.0275901	-0.0413385	-0.03	-0.48833
Plate04	STOP	8	23	NA	YER188W	15	52	14986	9248	15128	9410	15	51	14705	9600	14918	9934	16	52	14225	8924	14525	9165	16	51	14685	9070	15076	9277	0.0509222	-0.0458139	0.0267798	0.0656623	0.0502294	-0.0302097	0.0218433	0.0470983	0.0243876	0.02	0.373505
Plate14	STOP	2	17	DEG1	YFL001W	3	16	10288	10711	10363	11338	3	15	9569	10007	9480	10158	4	16	9763	9995	9833	10237	4	15	8795	8951	8702	9169	-0.374415	-0.392531	-0.34045	-0.41199	-0.284914	-0.319636	-0.28521	-0.317943	-0.379846	-0.3	-1.80668
Plate14	STOP	2	15	MSH4	YFL003C	3	20	11341	9915	11917	10443	3	19	12447	11315	12639	11631	4	20	10074	9004	10601	8952	4	19	11118	9655	11564	9727	-0.0398213	-0.0676164	-0.0523995	-0.00585421	-0.0287431	-0.0368239	-0.103641	-0.0285879	-0.0414228	-0.05	-0.278932
Plate14	STOP	2	13	VTC2	YFL004W	3	24	14318	13623	14133	13766	3	23	13277	12814	13302	13011	4	24	12359	11950	12351	12119	4	23	12742	12481	12544	12733	-0.0734511	-0.111924	-0.155425	-0.18714	-0.0266659	-0.0800594	-0.115253	-0.117089	-0.131985	-0.08	-0.492643
Plate04	STOP	8	21	NA	YFL006W	15	56	14716	9153	15064	9486	15	55	14744	9097	15132	9365	16	56	14557	8955	14748	9148	16	55	14522	9018	14869	9297	0.0333694	0.058014	0.0522219	0.042022	0.0375697	0.0489535	0.0517053	0.0383773	0.0464068	0.04	0.736711
Plate14	STOP	2	11	BLM3	YFL007W	3	28	11776	10926	11794	11400	3	27	11608	10998	11572	10969	4	28	11201	10868	11317	10895	4	27	10849	10134	11030	10645	-0.161667	-0.148109	-0.177823	-0.193605	-0.0860849	-0.117969	-0.162434	-0.128894	-0.170301	-0.12	-0.729107
Plate14	STOP	2	9	WWM1	YFL010C	3	32	NA	NA	NA	NA	3	31	NA	NA	NA	NA	4	32	1758	1290	1229	729	4	31	1607	1174	1177	766	NA	NA	-0.590262	-0.722288	NA	NA	-0.552704	-0.593661	-0.656275	-0.57	-3.44806
Plate14	STOP	2	7	AUA1	YFL010W-A	3	36	11964	11396	12421	11215	3	35	12038	11444	12330	11698	4	36	11503	11128	11668	11231	4	35	11801	11513	11982	11758	-0.0542164	-0.116591	-0.162165	-0.171412	-0.11136	-0.106249	-0.147459	-0.146656	-0.126096	-0.13	-0.75383
Plate04	STOP	8	19	HXT10	YFL011W	15	60	14481	9194	14839	9462	15	59	14689	9237	14966	9482	16	60	14696	9223	14888	9524	16	59	14148	8805	14360	9087	0.0145048	0.0242509	0.0102992	0.0213849	0.00730474	0.0220974	0.0249228	0.0321662	0.01761	0.02	0.363269
Plate14	STOP	2	5	NA	YFL012W	3	40	11080	9226	11414	9198	3	39	11068	9573	11445	9828	4	40	12138	10352	12319	10485	4	39	11389	9696	11637	9950	0.0391559	-0.0356836	0.0116556	-0.0223571	0.0221753	-0.0254289	0.0303733	0.00582991	-0.00180732	0.01	0.0701297
Plate14	STOP	2	3	IES1	YFL013C	3	44	7851	6654	8375	6764	3	43	7631	6476	8248	6674	4	44	7954	6979	8377	6966	4	43	7809	6602	8384	6611	-0.105278	-0.1143	-0.140846	-0.0755142	-0.129921	-0.141947	-0.168795	-0.128756	-0.108985	-0.14	-0.84111
Plate04	STOP	8	17	NA	YFL013W-A	15	64	13921	8238	14462	8523	15	63	13949	8161	14474	8369	16	64	13557	8093	13781	8397	16	63	14014	8239	14509	8559	0.120002	0.146129	0.0665951	0.119171	0.0986386	0.11446	0.0821137	0.108634	0.112974	0.1	1.67841
Plate04	STOP	8	15	HSP12	YFL014W	15	68	14470	9000	14757	9363	15	67	14324	9059	14680	9368	16	68	14060	8789	14436	8990	16	67	14365	9050	14762	9331	0.0208831	0.01232	0.0441281	0.0261504	0.0357698	0.0115057	0.0252464	0.0171705	0.0258704	0.02	0.376535
Plate04	STOP	8	13	NA	YFL015C	15	72	13608	8986	13824	9236	15	71	13776	8992	14044	9228	16	72	14026	9116	14327	9325	16	71	13984	9143	14179	9445	-0.0584169	-0.0333782	-0.0177773	-0.0510636	-0.0546032	-0.0369713	-0.0287486	-0.0373444	-0.040159	-0.04	-0.648544
Plate04	STOP	8	11	LPD1	YFL018C	15	76	14137	9762	14415	10137	15	75	14361	9927	14715	10216	16	76	14466	9968	14804	10407	16	75	14610	10082	14934	10372	-0.125002	-0.105483	-0.12279	-0.105179	-0.112131	-0.112308	-0.107334	-0.10876	-0.114613	-0.11	-1.82076
Plate04	STOP	8	9	NA	YFL019C	15	80	13309	8935	13411	9173	15	79	13362	9004	13483	9262	16	80	13676	9214	13759	9450	16	79	13619	9167	13768	9431	-0.0950313	-0.100098	-0.0970381	-0.09328	-0.080491	-0.0849797	-0.0815422	-0.0807933	-0.0963618	-0.08	-1.35361
Plate04	STOP	8	7	PAU5	YFL020C	15	84	13857	8907	14094	9173	15	83	13674	8795	13900	9162	16	84	14052	8946	14356	9307	16	83	13888	8987	14061	9177	-0.0197874	-0.0390798	-0.0120672	-0.0239257	-0.0150582	-0.0178277	1.8e-05	-0.0239831	-0.023715	-0.01	-0.230753
Plate04	STOP	8	5	GAT1	YFL021W	15	88	13683	8967	13945	9273	15	87	13986	9163	14210	9474	16	88	13765	9035	14021	9305	16	87	13922	9137	14088	9397	-0.0507488	-0.052031	-0.0472955	-0.0536933	-0.0433833	-0.0401494	-0.0447393	-0.0431211	-0.0509421	-0.04	-0.705424
Plate04	STOP	8	3	BUD27	YFL023W	15	92	11792	7656	12138	7904	15	91	11931	7782	12246	8060	16	92	11809	7712	12061	7909	16	91	11911	7780	12246	8037	-0.0501656	-0.0619162	-0.0610207	-0.0581542	-0.0611498	-0.0641327	-0.0684291	-0.0664298	-0.0578142	-0.07	-1.0732
Plate04	STOP	10	23	BST1	YFL025C	19	52	14071	8877	14317	9152	19	51	14016	8703	14295	8972	20	52	14026	8827	14306	9163	20	51	14139	8825	14415	9184	0.00703984	0.0320669	0.00422549	0.0124895	0.0127215	0.0340091	0.0156579	0.0280831	0.0139554	0.02	0.379764
Plate04	STOP	10	21	STE2	YFL026W	19	56	NA	NA	NA	NA	19	55	NA	NA	NA	NA	20	56	4475	1008	4386	907	20	55	NA	NA	NA	NA	NA	NA	0.112409	NA	NA	NA	0.10601	NA	0.112409	0.11	1.7621
Plate04	STOP	10	19	GYP8	YFL027C	19	60	14724	9495	14986	9869	19	59	14846	9522	15152	9876	20	60	14389	9323	14605	9702	20	59	15011	9643	15293	9989	-0.0298536	-0.0145795	-0.0441338	-0.0169961	-0.0128728	-0.00461815	-0.0216031	-0.00602614	-0.0263908	-0.01	-0.182139
Plate04	STOP	10	17	CAF16	YFL028C	19	64	14098	9078	14368	9321	19	63	14310	9123	14530	9350	20	64	13882	8910	14067	9226	20	63	13705	8823	13970	9054	-0.0128925	-0.000382137	-0.0306112	-0.0152082	-0.015278	0.000284405	-0.0127977	-0.0187475	-0.0147735	-0.01	-0.188018
Plate04	STOP	10	15	AGX1	YFL030W	19	68	14001	8695	14360	8963	19	67	14248	8915	14587	9276	20	68	13921	8788	14212	9094	20	67	14061	8835	14365	9177	0.0403	0.0165047	0.00469897	0.00831514	0.0336496	0.0256676	0.0103812	0.0181755	0.0174547	0.02	0.368999
Plate04	STOP	10	13	HAC1	YFL031W	19	72	13581	8670	13832	8948	19	71	13304	8419	13636	8785	20	72	12771	8185	13193	8420	20	71	13296	8415	13705	8740	-0.0141432	-0.0108167	-0.00416057	0.00386673	-0.00863156	-0.000158239	-0.0251188	-0.000436198	-0.00631346	-0.01	-0.137485
Plate04	STOP	10	11	NA	YFL032W	19	76	13429	8741	13737	9046	19	75	13547	8724	13926	9057	20	76	13452	8739	13850	9075	20	75	13431	8638	13783	9007	-0.0394977	-0.0204398	-0.0314519	-0.0285151	-0.0368796	-0.0209169	-0.0339638	-0.0205027	-0.0299761	-0.03	-0.460384
Plate14	STOP	14	22	RIM15	YFL033C	27	6	13433	11684	13581	11756	27	5	12954	11733	13022	11883	28	6	13218	11227	13455	11452	28	5	13534	11821	13483	12237	0.0425189	-0.0419526	0.0574164	-0.016943	0.0512696	-0.0144971	0.0728024	0.0496651	0.0102599	0.04	0.261177
Plate04	STOP	10	9	RPL22B	YFL034C-A	19	80	13761	8899	14039	9244	19	79	13997	9036	14210	9395	20	80	13753	8870	13974	9169	20	79	13969	8992	14181	9331	-0.0363005	-0.0404394	-0.0321013	-0.034061	-0.0243351	-0.0196928	-0.0207359	-0.0159794	-0.0357256	-0.02	-0.329764
Plate04	STOP	10	7	NA	YFL034W	19	84	14004	8436	14258	8737	19	83	14225	8590	14454	8835	20	84	14015	8481	14314	8771	20	83	14061	8486	14270	8817	0.0645344	0.069927	0.0651636	0.0533324	0.0753489	0.0743402	0.0692768	0.0734478	0.0632394	0.07	1.21663
Plate04	STOP	10	5	NA	YFL035C-B	19	88	13113	8644	13306	8907	19	87	13242	8566	13495	8859	20	88	12889	8433	13139	8757	20	87	13031	8627	13209	8871	-0.0669635	-0.0380817	-0.0633178	-0.0726647	-0.058027	-0.0307638	-0.0510386	-0.0649558	-0.0602569	-0.05	-0.843804
Plate04	STOP	10	3	RPO41	YFL036W	19	92	11448	6862	11652	7002	19	91	11586	7057	11729	7244	20	92	11792	7070	11978	7262	20	91	11468	6921	11661	7090	0.0413597	0.00848029	0.0388843	0.026665	0.0335703	0.0167405	0.0424625	0.0253941	0.0288473	0.03	0.494538
Plate04	STOP	12	23	NA	YFL040W	23	52	13941	9110	14113	9344	23	51	14072	9056	14270	9277	24	52	13914	9047	14059	9340	24	51	14264	9262	14452	9558	-0.043215	-0.0166339	-0.0483948	-0.0389992	-0.0369831	-0.0147017	-0.0303297	-0.0255194	-0.0368107	-0.03	-0.440786
Plate04	STOP	12	21	FET5	YFL041W	23	56	14635	9378	14896	9704	23	55	14512	9142	14778	9484	24	56	15080	9432	15329	9705	24	55	14036	9101	14317	9401	-0.0151008	0.00512478	0.0271767	-0.0300623	-0.00453532	0.0183867	0.0318807	-0.0254015	-0.00321538	0.01	0.0890941
Plate04	STOP	12	19	NA	YFL042C	23	60	14458	9365	14651	9691	23	59	14773	9553	14994	9897	24	60	14220	9320	14438	9671	24	59	14506	9370	14764	9691	-0.0378687	-0.0330517	-0.0568082	-0.0264423	-0.0207264	-0.0164847	-0.0388138	-0.0165295	-0.0385427	-0.02	-0.37871
Plate04	STOP	12	17	NA	YFL043C	23	64	13911	8947	14169	9208	23	63	13761	8807	13976	9038	24	64	14101	9110	14283	9394	24	63	14379	9260	14571	9580	-0.0170271	-0.0121328	-0.0325985	-0.0299538	-0.0153463	-0.0100819	-0.0198228	-0.0132083	-0.0229281	-0.01	-0.237418
Plate04	STOP	12	15	YOD1	YFL044C	23	68	13925	8930	14134	9151	23	67	13911	8951	14059	9218	24	68	13819	8856	13981	9064	24	67	14002	8981	14127	9217	-0.0122056	-0.030275	-0.0155305	-0.0228483	-0.0112111	-0.0159614	-0.0113239	-0.010736	-0.0202149	-0.01	-0.199181
Plate04	STOP	12	13	FMP32	YFL046W	23	72	13663	8867	13956	9131	23	71	13338	8717	13588	9005	24	72	13381	8607	13600	8935	24	71	13392	8562	13748	8911	-0.0283454	-0.0498674	-0.0378858	-0.0177445	-0.0302142	-0.0434862	-0.0212993	-0.0129204	-0.0334608	-0.03	-0.442387
Plate04	STOP	12	11	RGD2	YFL047W	23	76	14228	8945	14586	9247	23	75	14169	8911	14555	9294	24	76	13940	8747	14268	9044	24	75	13872	8622	14289	8887	0.0207418	0.010525	0.0182209	0.0445047	0.0189156	0.0179157	0.0188615	0.0311648	0.0234981	0.02	0.364788
Plate04	STOP	12	9	EMP47	YFL048C	23	80	13560	8714	13938	9058	23	79	13780	8859	14168	9150	24	80	13624	8701	14027	8960	24	79	13874	8922	14196	9070	-0.0192865	-0.00842981	0.0052636	0.00663359	-0.0178931	-0.0160652	-0.0086974	-0.0155189	-0.00395478	-0.01	-0.236237
Plate04	STOP	12	7	NA	YFL049W	23	84	13413	8388	13732	8709	23	83	13660	8516	14129	8792	24	84	13257	8220	13707	8577	24	83	13699	8455	14188	8698	0.0116998	0.0421574	0.0296408	0.063176	0.0173307	0.0246273	0.0267268	0.0387585	0.0366685	0.03	0.450096
Plate04	STOP	12	5	ALR2	YFL050C	23	88	13402	8431	13708	8713	23	87	13348	8422	13696	8704	24	88	13257	8225	13663	8550	24	87	13628	8499	14009	8728	0.0084053	0.00847183	0.0289893	0.039171	0.00914568	0.00441484	0.0259071	0.023773	0.0212594	0.02	0.266917
Plate04	STOP	12	3	NA	YFL051C	23	92	13004	8079	13246	8251	23	91	12627	7819	12977	8079	24	92	12383	7336	12728	7483	24	91	12634	7551	12942	7713	0.0292217	0.0255256	0.0963081	0.0827268	0.0202892	0.018283	0.0718239	0.065325	0.0584455	0.04	0.733045
Plate04	STOP	14	23	NA	YFL052W	27	52	4820	1416	4732	1291	27	51	14650	9227	14913	9544	28	52	14488	9326	14617	9515	28	51	14937	9549	15159	9942	0.03323	0.00986429	-0.0157668	-0.0232926	0.0299626	0.0196431	-0.0118177	0.000453491	0.00100871	0.01	0.163318
Plate04	STOP	14	21	DAK2	YFL053W	27	56	13846	8668	14046	8925	27	55	13643	8650	13840	8875	28	56	12795	7993	12981	8194	28	55	12780	7987	12967	8121	0.0126757	-0.00207718	0.0071807	0.0174272	0.0210391	0.00144694	0.00952814	0.00871135	0.0088016	0.01	0.173612
Plate04	STOP	14	19	NA	YFL054C	27	60	13580	8964	13779	9236	27	59	13706	9169	13984	9473	28	60	13577	9086	13719	9369	28	59	13500	8957	13679	9268	-0.0633479	-0.0759647	-0.0895861	-0.0791157	-0.0543579	-0.0714915	-0.0732495	-0.0622366	-0.0770036	-0.07	-1.07815
Plate04	STOP	14	17	AGP3	YFL055W	27	64	14240	9239	14445	9550	27	63	14125	9163	14360	9407	28	64	13959	9056	14167	9326	28	63	14253	9253	14451	9514	-0.0385588	-0.0264485	-0.0348065	-0.0326872	-0.0245885	-0.0252954	-0.0268367	-0.0253242	-0.0331252	-0.03	-0.418039
Plate04	STOP	14	15	AAD6	YFL056C	27	68	12958	8334	13176	8488	27	67	12786	8304	13038	8549	28	68	12912	8366	13133	8586	28	67	12986	8422	13207	8642	-0.0169557	-0.0428092	-0.0374326	-0.0375497	-0.0269193	-0.0426628	-0.0375521	-0.0377533	-0.0336868	-0.04	-0.595583
Plate14	STOP	14	20	NA	YFL063W	27	10	11197	8438	12190	8807	27	9	10034	7515	10974	7768	28	10	10543	7750	11224	8050	28	9	10213	7750	11020	7895	0.202139	0.177145	0.171712	0.164511	0.150433	0.116377	0.158458	0.106579	0.178877	0.13	0.824841
Plate04	STOP	14	13	NA	YFR006W	27	72	13590	8671	13902	9027	27	71	13728	8789	13994	9093	28	72	13690	8718	13995	9074	28	71	13532	8586	13802	8836	-0.018508	-0.0185074	-0.0155286	-0.000252986	-0.00778132	-0.0109174	-0.00402387	-0.000864918	-0.0131992	-0.01	-0.092906
Plate04	STOP	14	11	NA	YFR007W	27	76	13417	8537	13811	8836	27	75	13392	8418	13777	8650	28	76	13929	8633	14298	8927	28	75	13350	8488	13717	8815	0.000739239	0.0259298	0.0392922	-0.0064211	-0.00610013	0.0100952	0.0356418	-0.00593651	0.014885	0.01	0.1445
Plate04	STOP	14	9	FAR7	YFR008W	27	80	13113	8066	13339	8368	27	79	12926	8093	13142	8305	28	80	13220	8056	13524	8170	28	79	13151	8180	13636	8374	0.0211325	0.00829783	0.0745343	0.0540599	0.0353387	0.00867184	0.0495423	0.0209435	0.0395062	0.03	0.479325
Plate04	STOP	14	7	GCN20	YFR009W	27	84	13444	8143	13814	8385	27	83	13455	8197	13832	8317	28	84	13352	8104	13641	8359	28	83	13653	8355	14120	8580	0.0721963	0.085196	0.0570412	0.0744941	0.0609457	0.0532801	0.0568579	0.0497969	0.0722319	0.06	0.92019
Plate04	STOP	14	5	UBP6	YFR010W	27	88	13510	6941	13841	7124	27	87	13689	7150	13928	7493	28	88	13111	6893	13456	7218	28	87	13705	7159	14070	7485	0.292687	0.235673	0.231146	0.252869	0.281434	0.26282	0.243418	0.262974	0.253094	0.26	4.35881
Plate04	STOP	14	3	NA	YFR011C	27	92	13375	7937	13832	8194	27	91	13032	7642	13481	7911	28	92	13661	7904	14154	8125	28	91	13333	7883	13733	8156	0.105292	0.112703	0.15206	0.100489	0.0875072	0.0978552	0.125713	0.0918106	0.117636	0.1	1.67443
Plate05	STOP	3	22	NA	YFR012W	5	102	13085	7736	13526	7966	5	101	13217	7808	13615	8090	6	102	13111	7723	13484	8009	6	101	13786	8304	14060	8573	0.0516387	0.0375574	0.0392637	-0.00677582	0.0372384	0.0371246	0.0425104	-3.02e-05	0.030421	0.03	0.360519
Plate05	STOP	3	20	IOC3	YFR013W	5	106	14081	8714	14327	9014	5	105	13757	8647	14193	8844	6	106	13607	8735	14032	8923	6	105	13418	8350	13873	8639	-0.0594199	-0.0422338	-0.0712485	-0.0366163	-0.0473597	-0.0658461	-0.0961694	-0.0447969	-0.0523796	-0.06	-0.761503
Plate05	STOP	3	18	CMK1	YFR014C	5	110	13752	8377	14017	8670	5	109	13868	8395	14188	8630	6	110	13824	8158	14242	8452	6	109	13781	8237	14085	8432	-0.0282189	-0.00479833	0.0324157	0.021086	-0.0169025	-0.00905661	0.0311075	0.0120334	0.00512113	0	0.0591235
Plate05	STOP	3	16	GSY1	YFR015C	5	114	14112	8678	14364	8935	5	113	14044	8493	14406	8790	6	114	14534	8971	14786	9213	6	113	14205	8650	14586	8994	-0.0422536	-0.0128825	-0.0525176	-0.0323249	-0.0379542	-0.0104591	-0.0525787	-0.0242639	-0.0349947	-0.03	-0.371635
Plate05	STOP	3	14	NA	YFR016C	5	118	13985	8591	14352	8886	5	117	13676	8304	14035	8646	6	118	14212	8812	14534	9000	6	117	14184	8733	14523	9071	-0.0347839	-0.0222226	-0.0380687	-0.0514111	-0.0339846	-0.0107359	-0.0529824	-0.0412815	-0.0366216	-0.03	-0.413153
Plate05	STOP	3	12	NA	YFR017C	5	122	15289	9237	15510	9527	5	121	15281	9192	15600	9533	6	122	15462	9375	15691	9678	6	121	15500	9179	15705	9529	-0.0449131	-0.0386153	-0.0558375	-0.0294664	-0.0357629	-0.028436	-0.0460917	-0.00834039	-0.0422081	-0.03	-0.3516
Plate05	STOP	3	10	NA	YFR018C	5	126	14814	9717	15006	10124	5	125	14600	9607	14855	9883	6	126	14780	9771	14937	10112	6	125	14553	9527	14771	9792	-0.185312	-0.158957	-0.189168	-0.151235	-0.158138	-0.157642	-0.170102	-0.148054	-0.171168	-0.16	-1.90998
Plate05	STOP	3	8	FAB1	YFR019W	5	130	15669	9646	15921	9931	5	129	15524	9471	15780	9753	6	130	15523	9490	15749	9799	6	129	15306	9354	15506	9598	-0.0800074	-0.0613638	-0.0715209	-0.057273	-0.0769075	-0.0579491	-0.0613412	-0.0549974	-0.0675413	-0.06	-0.7525
Plate05	STOP	3	6	NA	YFR020W	5	134	16198	9583	16530	9980	5	133	16036	9611	16297	9904	6	134	16241	9680	16552	10057	6	133	15861	9604	16173	9932	-0.0420358	-0.046724	-0.0532302	-0.0607922	-0.0255991	-0.0426621	-0.0392948	-0.0547848	-0.0506955	-0.04	-0.483787
Plate05	STOP	3	4	ATG18	YFR021W	5	138	17527	9366	18222	9836	5	137	16502	8949	17196	9375	6	138	16599	8974	17270	9258	6	137	16156	8842	16724	9231	0.099581	0.110191	0.136251	0.101217	0.107539	0.111054	0.113636	0.10463	0.11181	0.11	1.32831
Plate05	STOP	3	2	NA	YFR022W	5	142	17613	9879	17922	10286	5	141	17443	9896	17725	10277	6	142	16782	9687	17004	10000	6	141	17387	9872	17763	10291	0.00364701	-0.00783559	-0.0110761	-0.00764338	0.0220282	0.00778692	-0.00126665	0.00821236	-0.00572702	0.01	0.118335
Plate05	STOP	5	22	PES4	YFR023W	9	102	12794	7609	13300	7850	9	101	12830	7710	13239	7995	10	102	13256	8208	13567	8433	10	101	13058	7923	13381	8169	0.0499773	0.0163401	-0.0300484	-0.00101687	0.0307145	0.0149797	-0.0348211	-0.00160113	0.00881304	0	0.035203
Plate05	STOP	5	20	NA	YFR024C	9	106	13766	8134	14179	8303	9	105	13840	8228	14209	8427	10	106	14165	8272	14542	8506	10	105	13758	8035	14109	8271	0.0536983	0.0338395	0.050596	0.0528775	0.0300142	0.0194388	0.0420723	0.0480871	0.0477528	0.03	0.429377
Plate05	STOP	5	18	LSB3	YFR024C-A	9	110	13938	8386	14234	8580	9	109	13805	8268	13994	8494	10	110	14258	8435	14564	8600	10	109	14044	8465	14387	8691	0.00851201	0.00108956	0.0355926	0.00295044	-0.0006971	0.00854276	0.0202182	-0.00529269	0.0120361	0.01	0.076027
Plate05	STOP	5	16	HIS2	YFR025C	9	114	4857	1467	4604	1220	9	113	NA	NA	NA	NA	10	114	4779	1349	4606	1137	10	113	4142	766	4124	733	-0.127386	NA	-0.0888435	-0.15941	-0.0990872	NA	-0.0880327	-0.172948	-0.125213	-0.12	-1.44472
Plate05	STOP	5	14	NA	YFR026C	9	118	15051	9149	15295	9458	9	117	14769	9056	15048	9390	10	118	15187	9253	15560	9588	10	117	15086	9284	15360	9565	-0.0509002	-0.0601337	-0.0511916	-0.0636694	-0.0398434	-0.047239	-0.0469651	-0.0607843	-0.0564737	-0.05	-0.582046
Plate05	STOP	5	12	MET10	YFR030W	9	122	11530	6503	11566	6591	9	121	11567	6491	11515	6560	10	122	11648	6536	11589	6503	10	121	11440	6352	11374	6419	0.0951758	0.0948989	0.116547	0.105584	0.105736	0.113098	0.113929	0.12639	0.103051	0.11	1.39573
Plate05	STOP	5	10	RPL2A	YFR031C-A	9	126	15959	9695	16222	10040	9	125	15970	9726	16240	10087	10	126	16403	9864	16651	10143	10	125	16185	9822	16415	10165	-0.0749994	-0.0814002	-0.0602369	-0.0811694	-0.063056	-0.0675676	-0.0591551	-0.0679552	-0.0744515	-0.06	-0.772274
Plate05	STOP	5	8	NA	YFR032C	9	130	16739	10138	17062	10613	9	129	16294	9868	16574	10187	10	130	17351	10339	17637	10733	10	129	16575	10119	16914	10437	-0.107675	-0.0730973	-0.0881739	-0.0895759	-0.0818341	-0.0678012	-0.0740317	-0.0901954	-0.0896305	-0.08	-0.942018
Plate05	STOP	5	6	RPL29	YFR032C-A	9	134	16581	9557	16950	9795	9	133	17120	9828	17416	10092	10	134	16842	9614	17193	9881	10	133	17275	9836	17545	10115	0.0197277	0.00220984	0.0223583	0.0071393	0.007146	-0.00226808	0.0157994	0.00692221	0.0128588	0.01	0.090629
Plate05	STOP	5	4	QCR6	YFR033C	9	138	18014	10779	18496	11185	9	137	17843	10737	18331	11132	10	138	18122	10773	18545	11154	10	137	18199	10851	18662	11332	-0.106009	-0.107675	-0.0981453	-0.119216	-0.104778	-0.1085	-0.0971511	-0.105291	-0.107761	-0.1	-1.25006
Plate05	STOP	5	2	PHO4	YFR034C	9	142	17636	10301	17895	10682	9	141	17058	10074	17362	10492	10	142	17988	10346	18144	10685	10	141	17426	10248	17645	10612	-0.0631208	-0.0675619	-0.0476749	-0.0681227	-0.0489524	-0.048888	-0.0340906	-0.0537299	-0.0616201	-0.05	-0.554312
Plate05	STOP	7	22	NA	YFR035C	13	102	13137	7767	13447	7973	13	101	13137	7752	13409	7948	14	102	13961	8532	14236	8766	14	101	13555	8084	13865	8336	0.04218	0.0429269	-0.0244573	0.017199	0.036701	0.039611	-0.025456	0.0186851	0.0194622	0.02	0.217468
Plate05	STOP	7	20	NA	YFR038W	13	106	13896	8305	14299	8457	13	105	14120	8471	14469	8699	14	106	14061	8309	14494	8496	14	105	13814	8233	14121	8442	0.0368858	0.00910134	0.0479858	0.0227199	0.0103829	0.000724197	0.0253368	0.0159841	0.0291732	0.01	0.165715
Plate05	STOP	7	18	NA	YFR039C	13	110	15320	8800	15607	9027	13	109	15146	8730	15419	8941	14	110	15350	8916	15700	9246	14	109	15549	9015	16089	9342	0.0498311	0.0494577	0.0189233	0.033186	0.0456075	0.0439391	0.026867	0.0250895	0.0378495	0.04	0.435095
Plate05	STOP	7	16	SAP155	YFR040W	13	114	15788	8903	16167	9240	13	113	16073	8994	16638	9294	14	114	15589	8952	16011	9195	14	113	15866	8960	16432	9389	0.0571209	0.0836453	0.0527713	0.051446	0.0646082	0.0702313	0.039753	0.0603265	0.0612459	0.06	0.717603
Plate05	STOP	7	14	ERJ5	YFR041C	13	118	15828	9279	16275	9663	13	117	16004	9381	16469	9712	14	118	16323	9570	16740	9816	14	117	15838	9276	16349	9556	-0.00771621	-0.00141196	0.000956784	0.0162244	-0.000195219	-0.00472365	-0.0140297	0.00111795	0.00201326	0	-0.0467605
Plate05	STOP	7	12	NA	YFR043C	13	122	15629	9608	15829	9842	13	121	15662	9654	15933	9958	14	122	15474	9456	15786	9739	14	121	16112	9887	16308	10100	-0.072387	-0.0835523	-0.0585388	-0.0784374	-0.0734687	-0.0788329	-0.0593124	-0.0844972	-0.0732289	-0.07	-0.888334
Plate05	STOP	7	10	NA	YFR044C	13	126	16260	9882	16495	10199	13	125	15570	9466	15815	9785	14	126	16300	9890	16428	10236	14	125	15877	9670	15999	10008	-0.0808537	-0.0639624	-0.0918463	-0.0867212	-0.0726941	-0.05343	-0.0711263	-0.0649883	-0.0808459	-0.07	-0.785898
Plate05	STOP	7	8	NA	YFR045W	13	130	17112	10270	17343	10605	13	129	17520	10564	17653	10921	14	130	16888	10164	17175	10488	14	129	17372	10510	17506	10903	-0.0871723	-0.117142	-0.0796849	-0.123943	-0.0784263	-0.1005	-0.0758605	-0.101194	-0.101985	-0.09	-1.06939
Plate05	STOP	7	6	CNN1	YFR046C	13	134	16964	9979	17279	10346	13	133	16728	9851	17030	10197	14	134	17145	10057	17430	10398	14	133	16920	9973	17060	10307	-0.0493437	-0.0420735	-0.0475921	-0.0581051	-0.0391032	-0.0335966	-0.0400523	-0.0411241	-0.0492786	-0.04	-0.458189
Plate05	STOP	7	4	BNA6	YFR047C	13	138	16091	9267	16637	9643	13	137	16449	9473	17045	9778	14	138	16117	9218	16662	9520	14	137	16802	9769	17388	10067	0.022881	0.0294257	0.0459361	0.00448536	0.0222167	0.0123474	0.0329883	-0.014155	0.025682	0.01	0.168647
Plate05	STOP	7	2	RMD8	YFR048W	13	142	17864	10051	18241	10358	13	141	18042	9873	18350	10255	14	142	18706	10146	19022	10554	14	141	17265	9734	17695	10092	0.0122451	0.036388	0.0277597	0.0211132	0.008502	0.0509097	0.0443473	0.0240779	0.0243765	0.03	0.393766
Plate05	STOP	9	22	YMR31	YFR049W	17	102	13898	8528	14258	8736	17	101	13607	8164	13939	8419	18	102	13577	8306	13949	8516	18	101	13734	8460	14127	8745	-0.0170824	0.00932834	-0.00723181	-0.0310231	-0.0307007	0.00872028	-0.0208362	-0.0339663	-0.0115022	-0.02	-0.225044
Plate05	STOP	9	20	HXK1	YFR053C	17	106	14344	8729	14630	9019	17	105	14403	8733	14790	9028	18	106	14661	8916	15025	9249	18	105	14063	8611	14399	8908	-0.0327348	-0.0200708	-0.0379392	-0.0343062	-0.02596	-0.0213616	-0.0315628	-0.0303174	-0.0312628	-0.03	-0.323085
Plate05	STOP	9	18	NA	YFR054C	17	110	15286	9285	15724	9592	17	109	15515	9451	15975	9781	18	110	15372	9415	15777	9697	18	109	15381	9442	15657	9756	-0.038658	-0.0507634	-0.0521874	-0.0716547	-0.0444899	-0.0551725	-0.060335	-0.0643244	-0.0533159	-0.06	-0.671229
Plate05	STOP	9	16	NA	YFR055W	17	114	15715	9211	16285	9491	17	113	15837	9330	16438	9699	18	114	15758	9310	16243	9677	18	113	15705	9243	16371	9538	0.0225384	-0.00152294	-0.0125386	0.0209927	0.00307278	-0.00855729	-0.0111722	-0.00342545	0.00736741	-0.01	-0.0535697
Plate05	STOP	9	14	NA	YFR056C	17	118	16131	9600	16588	10013	17	117	15974	9490	16461	9768	18	118	16171	9557	16637	9934	18	117	16059	9557	16536	9886	-0.0432701	-0.0115185	-0.0264709	-0.0258503	-0.0335857	-0.0262326	-0.0230712	-0.0315053	-0.0267774	-0.03	-0.338789
Plate05	STOP	9	12	NA	YFR057W	17	122	16879	9813	17391	10231	17	121	16691	9695	17306	10156	18	122	16985	9933	17436	10356	18	121	16795	9791	17313	10176	-0.022689	-0.0160478	-0.0402842	-0.0188965	-0.0163826	-0.00914352	-0.029745	-0.0184719	-0.0244794	-0.02	-0.215851
Plate05	STOP	9	10	ERP6	YGL002W	17	126	16643	9839	16995	10214	17	125	16699	9896	17036	10230	18	126	16759	9983	17026	10300	18	125	16724	9955	17120	10324	-0.0473489	-0.0471068	-0.0593357	-0.0567135	-0.0375676	-0.0434049	-0.0540873	-0.0517618	-0.0526262	-0.05	-0.557822
Plate05	STOP	9	8	RPN14	YGL004C	17	130	16693	10002	16876	10296	17	129	16617	9996	16731	10302	18	130	16736	10033	16885	10369	18	129	16727	10082	16818	10335	-0.0692597	-0.080591	-0.0805578	-0.0797639	-0.061984	-0.0663472	-0.0642362	-0.0731963	-0.0775431	-0.07	-0.796558
Plate05	STOP	9	6	COG7	YGL005C	17	134	18012	10215	18223	10506	17	133	17536	10004	17728	10314	18	134	17960	10170	18110	10485	18	133	17768	10146	17941	10488	-0.0133927	-0.0137792	-0.0171373	-0.0285231	-0.0102669	-0.00475211	-0.00584929	-0.0140285	-0.0182081	-0.01	-0.098372
Plate05	STOP	9	4	PMC1	YGL006W	17	138	17928	10319	18331	10718	17	137	18277	10400	18709	10736	18	138	18170	10356	18442	10627	18	137	18505	10503	18859	10832	-0.0412853	-0.0210006	-0.0195295	-0.0276373	-0.0332982	-0.0252859	-0.0244197	-0.0288746	-0.0273632	-0.03	-0.331179
Plate05	STOP	9	2	NA	YGL007W	17	142	18481	9937	18772	10341	17	141	17719	9624	18159	9980	18	142	18825	10081	19114	10390	18	141	17833	9665	18154	9989	0.0482439	0.0707294	0.060649	0.0688667	0.0672001	0.0739944	0.0627958	0.0741823	0.0621222	0.07	0.84841
Plate05	STOP	11	22	LEU1	YGL009C	21	102	13945	8853	14219	9071	21	101	13743	8722	13996	9090	22	102	13727	8723	13965	9010	22	101	13693	8612	13969	8817	-0.0792779	-0.103488	-0.0926897	-0.058765	-0.0850248	-0.0807107	-0.0824262	-0.0656785	-0.0835552	-0.08	-0.941951
Plate05	STOP	11	20	NA	YGL010W	21	106	14448	8711	14623	9017	21	105	14169	8564	14485	8846	22	106	14824	8968	15170	9320	22	105	14558	8838	14851	9146	-0.0330136	-0.0155174	-0.0377829	-0.0352442	-0.0133096	-0.0118509	-0.0267674	-0.0265656	-0.0303895	-0.02	-0.230217
Plate05	STOP	11	18	PDR1	YGL013C	21	110	14853	9227	15105	9451	21	109	14753	9221	15089	9543	22	110	14970	9317	15138	9587	22	109	14874	9313	15065	9566	-0.0656675	-0.0825963	-0.0858767	-0.0885021	-0.0703307	-0.0778072	-0.0762526	-0.0836347	-0.0806606	-0.08	-0.924365
Plate05	STOP	11	16	PUF4	YGL014W	21	114	16643	9703	17178	10152	21	113	16109	9565	16595	9949	22	114	16897	9654	17343	10054	22	113	16263	9637	16561	10039	-0.0242486	-0.0320669	0.00357185	-0.0495792	-0.0139751	-0.0291293	0.0126448	-0.0301843	-0.0255807	-0.02	-0.176236
Plate05	STOP	11	14	NA	YGL015C	21	118	16444	9891	16819	10252	21	117	16861	10097	17248	10519	22	118	16597	10022	16894	10366	22	117	16896	10212	17199	10568	-0.0660957	-0.07971	-0.0794321	-0.0909956	-0.0608112	-0.0663804	-0.0721967	-0.0834085	-0.0790583	-0.07	-0.848069
Plate05	STOP	11	12	KAP122	YGL016W	21	122	16727	9697	17370	10100	21	121	16221	9356	16980	9779	22	122	16661	9618	17194	9991	22	121	16717	9828	17233	10117	-0.00228665	0.0246074	0.00382272	-0.0145911	-0.00692461	0.0161703	0.00218928	-0.0304026	0.00288809	0	-0.0501989
Plate05	STOP	11	10	ATE1	YGL017W	21	126	17116	9998	17391	10382	21	125	16979	9873	17387	10194	22	126	17329	9959	17691	10359	22	125	16910	9792	17279	10191	-0.0476098	-0.0168143	-0.0236806	-0.023734	-0.0319168	-0.0198062	-0.0107696	-0.0105648	-0.0279597	-0.02	-0.213777
Plate05	STOP	11	8	CKB1	YGL019W	21	130	16468	9838	16866	10103	21	129	16583	9869	17082	10157	22	130	16790	9809	17182	10032	22	129	16490	9717	16949	10070	-0.0381122	-0.0317889	-0.00391143	-0.0266981	-0.0499711	-0.0470256	-0.0219474	-0.0274497	-0.0251277	-0.04	-0.43556
Plate05	STOP	11	6	MDM39	YGL020C	21	134	17463	9585	17728	9852	21	133	16860	9221	17098	9544	22	134	17855	9641	18362	10066	22	133	17741	9503	18262	9800	0.0641193	0.0735499	0.0691152	0.108414	0.0638502	0.0873834	0.0798951	0.0971167	0.0787997	0.08	0.99984
Plate05	STOP	11	4	ALK1	YGL021W	21	138	18531	10402	18886	10711	21	137	18641	10436	18973	10797	22	138	18454	10494	18746	10813	22	137	18674	10322	19146	10810	-0.00626513	-0.0151649	-0.031314	-0.00712219	-0.0101882	-0.00938387	-0.0304241	0.0120514	-0.0149665	-0.01	-0.10759
Plate05	STOP	11	2	PIB2	YGL023C	21	142	15864	8730	16229	8994	21	141	15379	8538	15719	8792	22	142	16131	8770	16555	9036	22	141	15710	8606	16200	8827	0.105658	0.101138	0.123292	0.133569	0.102632	0.0991891	0.116093	0.113538	0.115914	0.11	1.31196
Plate05	STOP	13	20	TRP5	YGL026C	25	106	NA	NA	NA	NA	25	105	NA	NA	NA	NA	26	106	4628	1270	4549	1134	26	105	NA	NA	NA	NA	NA	NA	-0.116907	NA	NA	NA	-0.129884	NA	-0.116907	-0.13	-1.56402
Plate05	STOP	13	18	CWH41	YGL027C	25	110	14906	8918	15278	9310	25	109	14908	8952	15268	9267	26	110	14989	8939	15326	9242	26	109	15113	9026	15379	9358	-0.0269617	-0.0203821	-0.011188	-0.0267991	-0.0107304	-0.01669	-0.00745066	-0.0126779	-0.0213327	-0.01	-0.136635
Plate05	STOP	13	16	SCW11	YGL028C	25	114	15815	9579	16160	9883	25	113	16068	9770	16406	10061	26	114	16055	9501	16410	9741	26	113	15856	9688	16064	9969	-0.0536066	-0.0646843	-0.0107637	-0.0752704	-0.0539828	-0.067751	-0.021999	-0.069703	-0.0510812	-0.05	-0.638308
Plate14	STOP	4	9	CGR1	YGL029W	7	32	13120	12899	13279	13068	7	31	11742	10964	12196	11592	8	32	14055	13633	14306	14025	8	31	14606	14704	14737	15137	-0.120006	-0.124453	-0.0740787	-0.110839	-0.107998	-0.0951401	-0.0588311	-0.0841149	-0.107344	-0.09	-0.503257
Plate05	STOP	13	14	RPL24A	YGL031C	25	118	15950	9846	16232	10139	25	117	16488	10169	16918	10472	26	118	16304	10013	16751	10319	26	117	14952	9550	15205	9792	-0.0905553	-0.0949698	-0.0819351	-0.114497	-0.0896538	-0.104811	-0.0917715	-0.118147	-0.0954893	-0.1	-1.21577
Plate05	STOP	13	12	AGA2	YGL032C	25	122	16803	9841	17225	10230	25	121	16702	9819	17064	10177	26	122	16731	9733	17277	10089	26	121	16898	9986	17297	10306	-0.0339332	-0.0363713	-0.00685925	-0.0415267	-0.0265719	-0.029911	-0.01292	-0.044881	-0.0296726	-0.03	-0.338454
Plate05	STOP	13	10	NA	YGL034C	25	126	17201	9919	17542	10201	25	125	17151	10016	17589	10293	26	126	17156	9733	17497	9994	26	125	17137	9945	17525	10248	-0.00744286	-0.0195675	0.0242558	-0.0164102	-0.0125107	-0.0326208	0.0167928	-0.021363	-0.00479121	-0.01	-0.143145
Plate05	STOP	13	8	MIG1	YGL035C	25	130	19663	10657	20245	10938	25	129	19430	10525	20068	10876	26	130	19499	10678	19884	11101	26	129	19219	10520	19813	10870	0.0333567	0.0340069	-0.0128009	0.0209858	0.0114515	0.0210234	-0.00113653	0.00996956	0.0188871	0.01	0.132086
Plate05	STOP	13	6	NA	YGL036W	25	134	18460	10036	18879	10329	25	133	18071	9776	18474	9928	26	134	18088	9704	18456	10002	26	133	18415	10070	18817	10236	0.0567849	0.0998918	0.0860295	0.0687022	0.0485663	0.0698623	0.083731	0.0398749	0.0778521	0.06	0.739122
Plate14	STOP	4	7	PNC1	YGL037C	7	36	10110	7838	10378	8101	7	35	9991	7760	10387	7906	8	36	10258	7968	10539	8114	8	35	9997	7777	10429	7950	0.0328209	0.0638043	0.0566479	0.0638277	0.0758834	0.0691178	0.0789648	0.0673515	0.0542752	0.07	0.460978
Plate05	STOP	13	4	NA	YGL039W	25	138	17768	9723	18306	10058	25	137	18530	10291	19064	10568	26	138	18103	9872	18614	10023	26	137	18209	10025	18641	10176	0.0668995	0.0279303	0.0923951	0.0679985	0.0596348	0.00871509	0.0549712	0.034911	0.0638058	0.04	0.485687
Plate05	STOP	13	2	NA	YGL041C	25	142	19336	10494	19942	10816	25	141	18382	9917	18951	10221	26	142	19709	10603	20166	10949	26	141	18901	10229	19510	10627	0.0370135	0.0794148	0.0273015	0.0441079	0.021036	0.0645942	0.0231537	0.0415455	0.0469594	0.04	0.461787
Plate14	STOP	2	4	YGL042C	YGL042C	3	42	7835	10466	8649	10795	3	41	7692	10378	8182	11148	4	42	7568	10434	8175	11099	4	41	8309	11867	8718	12252	-0.619903	-0.751864	-0.747971	-0.759022	-0.702588	-0.722052	-0.755312	-0.763459	-0.71969	-0.74	-4.43238
Plate05	STOP	15	22	DST1	YGL043W	29	102	10814	6617	11091	6809	29	101	11298	6908	11744	7125	30	102	11336	6841	11682	7083	30	101	11471	7116	11667	7362	-0.0129938	0.0102453	0.0106538	-0.0455023	-0.0148506	-0.00882079	0.00981759	-0.0282616	-0.00939925	-0.01	-0.120202
Plate05	STOP	15	20	RIM8	YGL045W	29	106	NA	NA	NA	NA	29	105	NA	NA	NA	NA	30	106	4542	1072	4465	969	30	105	NA	NA	NA	NA	NA	NA	-0.0834436	NA	NA	NA	-0.0881804	NA	-0.0834436	-0.09	-1.05954
Plate05	STOP	15	18	NA	YGL046W	29	110	14566	8194	15157	8532	29	109	14655	8261	15128	8471	30	110	15690	8777	16099	9088	30	109	15611	8878	16184	9154	0.100946	0.109623	0.0786489	0.0736157	0.0938179	0.089069	0.0800161	0.0550494	0.0907085	0.08	0.968712
Plate14	STOP	2	2	TIF4632	YGL049C	3	46	12376	9390	12867	9653	3	45	12560	9374	13339	9845	4	46	13421	10267	14108	10564	4	45	12777	10260	13276	10639	0.183825	0.221493	0.23344	0.121482	0.182619	0.209105	0.207273	0.126395	0.19006	0.18	1.11763
Plate05	STOP	15	16	NA	YGL050W	29	114	15151	8736	15589	8993	29	113	15683	9062	16164	9406	30	114	15998	9353	16494	9669	30	113	16425	9510	16875	9831	0.0543777	0.027913	0.00778965	0.00820982	0.0432558	0.0273138	-0.000218373	0.00404513	0.0245726	0.02	0.232152
Plate05	STOP	15	14	MST27	YGL051W	29	118	15943	9342	16288	9580	29	117	16084	9318	16453	9688	30	118	16592	9669	17004	9965	30	117	16570	9570	16985	9814	0.0074586	0.00147655	-0.0051935	0.0190027	-0.00248869	0.0125741	-0.011708	0.00405961	0.00568609	0	0.0145329
Plate05	STOP	15	12	PRM8	YGL053W	29	122	16767	9571	17138	9812	29	121	16660	9505	17149	9827	30	122	17555	9955	17879	10325	30	121	17348	10033	17730	10378	0.0302271	0.028447	-0.00565314	-0.0242336	0.0180507	0.0220439	0.00498093	-0.022246	0.00719682	0.01	0.0762036
Plate05	STOP	15	10	ERV14	YGL054C	29	126	16472	8822	17092	9104	29	125	16370	8832	16746	9161	30	126	17062	9024	17640	9276	30	125	17086	9273	17509	9592	0.151049	0.115314	0.159068	0.0941312	0.132404	0.122842	0.13796	0.0939911	0.129891	0.12	1.48054
Plate05	STOP	15	8	SDS23	YGL056C	29	130	18904	10224	19406	10589	29	129	18052	9816	18535	10068	30	130	18998	10182	19456	10511	30	129	18994	10266	19252	10592	0.0444554	0.0797339	0.0603789	0.0350095	0.0425884	0.06158	0.0554057	0.0405992	0.0548944	0.05	0.612525
Plate05	STOP	15	6	NA	YGL057C	29	134	18942	10394	19219	10552	29	133	18320	10272	18747	10610	30	134	19040	10465	19250	10762	30	133	19995	10789	20270	11222	0.039734	0.00197177	0.00679895	-0.0116094	0.0155339	-0.000833236	0.00908702	0.00702375	0.00922383	0.01	0.100342
Plate05	STOP	15	4	RAD6	YGL058W	29	138	19058	10130	19406	10434	29	137	18951	9926	19494	10188	30	138	19347	10339	19864	10662	30	137	19342	10309	19893	10654	0.0704197	0.117358	0.0582654	0.0612148	0.067988	0.0975807	0.0483045	0.0532122	0.0768145	0.07	0.81488
Plate05	STOP	15	2	NA	YGL059W	29	142	19505	10364	19877	10776	29	141	18489	10005	18999	10385	30	142	20151	10742	20652	11079	30	141	20129	10494	20744	10767	0.0400405	0.0546145	0.031659	0.0881314	0.052893	0.0557641	0.0232407	0.0645344	0.0536114	0.05	0.601211
Plate05	STOP	3	23	YBP2	YGL060W	5	100	13357	7708	13662	8037	5	99	13170	7629	13595	7837	6	100	12895	7570	13300	7829	6	99	12823	7506	13146	7735	0.0522018	0.0831059	0.0539509	0.0554225	0.07108	0.0671093	0.0493493	0.0541262	0.0611703	0.06	0.738003
Plate05	STOP	3	21	PYC1	YGL062W	5	104	13186	7911	13556	8127	5	103	12650	7488	13110	7758	6	104	13322	7934	13651	8168	6	103	12813	7608	13243	7850	0.0246953	0.0471758	0.0267448	0.0439544	0.0140813	0.0385873	0.023719	0.0329843	0.0356426	0.03	0.337924
Plate14	STOP	2	22	PUS2	YGL063W	3	6	10582	9295	10717	9485	3	5	10902	9132	10754	9532	4	6	10462	8910	10629	9167	4	5	10073	8281	10184	8494	-0.10384	-0.103988	-0.0766125	-0.0561511	-0.0626581	0.00827071	-0.0286794	0.00096714	-0.0851479	-0.02	-0.103912
Plate05	STOP	3	19	SGF73	YGL066W	5	108	15346	7149	15615	7495	5	107	15214	7026	15776	7279	6	108	15570	7242	15863	7511	6	107	15322	7157	15889	7433	0.341085	0.399605	0.359171	0.377382	0.374942	0.389762	0.374545	0.371112	0.369311	0.38	4.57479
Plate05	STOP	3	17	NPY1	YGL067W	5	112	13863	8551	14067	8875	5	111	13725	8261	14060	8568	6	112	13894	8387	14135	8655	6	111	13657	8221	14084	8536	-0.0595595	-0.0058785	-0.0142857	0.00217373	-0.0382449	0.00208325	-0.00508325	0.00292736	-0.0193875	-0.01	-0.108717
Plate14	STOP	2	20	RCS1	YGL071W	3	10	10280	10261	10528	10786	3	9	10117	9921	10049	10032	4	10	10231	9870	10222	10077	4	9	9868	9448	9824	9609	-0.288029	-0.27956	-0.256231	-0.265639	-0.233012	-0.217459	-0.192642	-0.197558	-0.272365	-0.21	-1.25145
Plate05	STOP	3	15	HNM1	YGL077C	5	116	13993	8486	14378	8760	5	115	13748	8427	14086	8662	6	116	14419	8973	14667	9197	6	115	14670	9098	14933	9399	-0.0101572	-0.0201961	-0.0602808	-0.0715319	-0.0139756	-0.0265339	-0.0631418	-0.0632615	-0.0405415	-0.04	-0.497614
Plate05	STOP	3	13	DBP3	YGL078C	5	120	14257	8266	14633	8553	5	119	14517	8379	14886	8671	6	120	14721	8574	15069	8845	6	119	14835	8665	15170	8863	0.0503993	0.0518316	0.0366782	0.0421894	0.0517881	0.0543456	0.0361446	0.0292892	0.0452746	0.04	0.526016
Plate05	STOP	3	11	NA	YGL079W	5	124	14707	9212	14897	9522	5	123	14477	9146	14636	9431	6	124	14948	9407	15173	9767	6	123	14570	9090	14765	9375	-0.0954393	-0.102888	-0.113015	-0.0820551	-0.0801777	-0.0886221	-0.093786	-0.0705667	-0.0983493	-0.08	-1.00035
Plate05	STOP	3	9	FMP37	YGL080W	5	128	15511	9329	15834	9637	5	127	15179	9233	15349	9555	6	128	15200	9257	15411	9590	6	127	14843	9090	15009	9406	-0.0375352	-0.062887	-0.0636933	-0.0661928	-0.0340741	-0.0440917	-0.0466003	-0.0469408	-0.0575771	-0.04	-0.512112
Plate05	STOP	3	7	NA	YGL081W	5	132	15147	9116	15449	9385	5	131	15388	9354	15588	9652	6	132	14953	8994	15352	9322	6	131	15333	9293	15539	9639	-0.0256524	-0.0597348	-0.0228446	-0.0615101	-0.025961	-0.0483549	-0.0204102	-0.0420722	-0.0424355	-0.03	-0.406542
Plate05	STOP	3	5	NA	YGL082W	5	136	16541	9999	16902	10335	5	135	16193	9843	16361	10187	6	136	16577	10038	16776	10370	6	135	16123	9800	16368	10109	-0.0738031	-0.0887847	-0.0884648	-0.0754417	-0.0722782	-0.0709628	-0.0763397	-0.0687907	-0.0816236	-0.07	-0.864928
Plate05	STOP	3	3	SCY1	YGL083W	5	140	NA	NA	NA	NA	5	139	NA	NA	NA	NA	6	140	4897	1238	4700	1036	6	139	NA	NA	NA	NA	NA	NA	0.00684657	NA	NA	NA	0.0163928	NA	0.00684657	0.02	0.205462
Plate05	STOP	5	23	GUP1	YGL084C	9	100	12882	7553	13240	7880	9	99	12873	7515	13299	7739	10	100	12876	7494	13317	7786	10	99	12955	7543	13361	7738	0.0379802	0.0709653	0.063906	0.0776962	0.0512845	0.0578019	0.0622823	0.0611523	0.0626369	0.06	0.710351
Plate05	STOP	5	21	NA	YGL085W	9	104	13709	7863	14081	8117	9	103	13293	8001	13708	8240	10	104	13656	8117	14110	8378	10	103	13934	8346	14256	8551	0.078775	0.019209	0.0333277	0.0158075	0.0764146	0.00795674	0.022445	0.00636364	0.0367798	0.03	0.34944
Plate05	STOP	5	19	MAD1	YGL086W	9	108	14036	8382	14442	8606	9	107	13778	8193	14174	8448	10	108	14507	8586	14957	8850	10	107	14176	8468	14596	8698	0.0232769	0.0266886	0.0260257	0.0209075	0.00934252	0.0200253	0.0149174	0.00649758	0.0242247	0.01	0.16074
Plate05	STOP	5	17	MMS2	YGL087C	9	112	15487	9186	15977	9389	9	111	14839	9321	15247	9632	10	112	15315	9143	15693	9436	10	111	16020	9302	16466	9575	0.0162279	-0.0843223	-0.0145215	0.0218016	-0.0106357	-0.0879954	-0.0169252	0.0105391	-0.0152036	-0.03	-0.310429
Plate05	STOP	5	15	MF(ALPHA)2	YGL089C	9	116	15234	9144	15534	9445	9	115	15072	8817	15432	9061	10	116	15460	9135	15779	9528	10	115	15586	9010	16005	9314	-0.0289671	0.0293055	-0.0233723	0.0314616	-0.0237553	0.0217324	-0.00370058	0.0289723	0.00210693	0.01	0.0774714
Plate05	STOP	5	13	LIF1	YGL090W	9	120	15910	9604	16222	9887	9	119	15589	9205	16052	9586	10	120	16107	9608	16479	9935	10	119	15521	9340	15839	9708	-0.0495559	-0.0117558	-0.0382918	-0.0491353	-0.0510296	-0.00585069	-0.0367838	-0.0352149	-0.0371847	-0.03	-0.382592
Plate14	STOP	4	5	PAN2	YGL094C	7	40	13120	12140	13846	12798	7	39	12573	12126	13061	12393	8	40	12684	11541	13455	11946	8	39	13112	12199	13559	12360	-0.0238273	-0.0862532	0.00773868	-0.019029	-0.0345953	-0.104394	-0.0295513	-0.0414926	-0.0303427	-0.05	-0.297444
Plate14	STOP	4	3	TOS8	YGL096W	7	44	11547	9991	11827	9966	7	43	11143	9773	11441	10001	8	44	12155	10417	12203	10826	8	43	12256	10856	12377	11076	0.00309099	-0.0571633	-0.0424376	-0.0454784	-0.00843739	-0.03994	0.0249988	-0.0118911	-0.0354971	-0.01	-0.0330696
Plate05	STOP	5	11	NA	YGL101W	9	124	15036	9411	15272	9662	9	123	15087	9337	15395	9687	10	124	15108	9440	15333	9778	10	123	15812	9685	16065	9997	-0.0872769	-0.0813218	-0.101597	-0.079832	-0.0871415	-0.0699989	-0.0862212	-0.0725627	-0.0875069	-0.08	-0.948253
Plate05	STOP	5	9	VPS73	YGL104C	9	128	14999	9141	15272	9415	9	127	14970	9121	15202	9351	10	128	15345	9307	15531	9591	10	127	15053	9137	15249	9372	-0.0454811	-0.0404002	-0.0540546	-0.0400476	-0.0427847	-0.041672	-0.0435657	-0.0375427	-0.0449959	-0.04	-0.493538
Plate05	STOP	5	7	ARC1	YGL105W	9	132	NA	NA	NA	NA	9	131	NA	NA	NA	NA	10	132	5074	1328	4843	1097	10	131	NA	NA	NA	NA	NA	NA	0.048389	NA	NA	NA	0.0596321	NA	0.048389	0.06	0.728518
Plate05	STOP	5	5	NA	YGL108C	9	136	16621	9838	17009	10219	9	135	16786	9967	17162	10348	10	136	17123	10047	17545	10463	10	135	16949	9994	17228	10409	-0.0471886	-0.0577371	-0.0505056	-0.0631693	-0.0389661	-0.0494524	-0.0398384	-0.0427126	-0.0546502	-0.04	-0.509882
Plate05	STOP	5	3	NA	YGL109W	9	140	16454	9776	16709	10092	9	139	16635	9872	16902	10130	10	140	16701	9879	16920	10146	10	139	16557	9863	16809	10206	-0.0475844	-0.0400283	-0.0414023	-0.05924	-0.0402904	-0.0438257	-0.0403376	-0.0478577	-0.0470638	-0.04	-0.51394
Plate05	STOP	7	23	CUE3	YGL110C	13	100	13014	7834	13300	8038	13	99	13477	7772	13861	8020	14	100	12968	7618	13338	7829	14	99	13733	8165	14034	8471	0.0147535	0.0753477	0.0579508	0.00910635	0.0107893	0.0708505	0.0477993	0.0209236	0.0392896	0.04	0.461888
Plate05	STOP	7	21	NA	YGL114W	13	104	13562	8155	13881	8349	13	103	11839	6963	12174	7185	14	104	13577	8243	13863	8443	14	103	13792	8413	14064	8623	0.0163975	0.0514898	-0.00244357	-0.0153433	0.00595443	0.0488634	-0.00908392	-0.0196967	0.0125251	0.01	0.0859044
Plate05	STOP	7	19	SNF4	YGL115W	13	108	13521	7488	13683	7806	13	107	13120	7212	13397	7382	14	108	13505	7421	13924	7684	14	107	13393	7300	13600	7522	0.0980097	0.150822	0.145839	0.144495	0.131522	0.145435	0.143371	0.156341	0.134792	0.14	1.75112
Plate05	STOP	7	17	NA	YGL117W	13	112	15230	9054	15741	9356	13	111	15033	8871	15400	9171	14	112	15441	9273	15937	9510	14	111	15118	9064	15473	9200	0.0031313	0.00734633	-0.00776494	0.00835424	-0.00798171	0.00859455	-0.029798	-0.0190787	0.00276673	-0.01	-0.138797
Plate05	STOP	7	15	NA	YGL118C	13	116	16073	9450	16589	9804	13	115	16096	9293	16538	9538	14	116	15929	9348	16432	9755	14	115	16195	9480	16694	9869	-0.00810017	0.0335815	-0.0114866	-0.0113651	-0.0116613	0.0179485	-0.00463144	-0.00774642	0.00065741	0	-0.0112565
Plate05	STOP	7	13	GPG1	YGL121C	13	120	16072	9690	16436	10071	13	119	16054	9530	16558	9851	14	120	16272	9826	16573	10135	14	119	16573	9783	17098	10230	-0.0641123	-0.0183312	-0.0646021	-0.0427636	-0.0536526	-0.0271598	-0.0622143	-0.0329016	-0.0474523	-0.04	-0.524878
Plate05	STOP	7	11	MON1	YGL124C	13	124	15255	8316	15800	8700	13	123	15190	8340	15848	8699	14	124	15451	8426	15960	8747	14	123	14852	8325	15364	8738	0.124523	0.128635	0.128972	0.081221	0.130876	0.120765	0.126348	0.0943912	0.115838	0.12	1.43573
Plate05	STOP	7	9	MET13	YGL125W	13	128	NA	NA	NA	NA	13	127	NA	NA	NA	NA	14	128	5251	1449	5016	1212	14	127	12525	8871	12804	9067	NA	NA	0.0761899	-0.219282	NA	NA	0.0864542	-0.230658	-0.071546	-0.07	-0.865035
Plate05	STOP	7	7	SCS3	YGL126W	13	132	16997	9843	17294	10157	13	131	17090	9922	17334	10309	14	132	17113	9894	17410	10299	14	131	17040	9936	17319	10303	-0.0170418	-0.0394862	-0.0326513	-0.0395238	-0.0133622	-0.0206132	-0.0141969	-0.026465	-0.0321758	-0.02	-0.218555
Plate05	STOP	7	3	SNT2	YGL131C	13	140	17702	10086	17989	10426	13	139	17511	10052	17834	10423	14	140	17690	10155	17953	10542	14	139	17565	10118	17885	10458	-0.0152074	-0.024808	-0.0365938	-0.0272354	-0.00800657	-0.0146752	-0.020619	-0.022447	-0.0259612	-0.02	-0.191671
Plate05	STOP	9	23	NA	YGL132W	17	100	13854	8252	14298	8474	17	99	13706	8144	14016	8383	18	100	14048	8369	14455	8652	18	99	14092	8497	14531	8818	0.0337001	0.0233534	0.0162183	-0.00636937	0.0162773	0.0222504	0.0128963	-0.00669445	0.0167256	0.01	0.142434
Plate05	STOP	9	21	ITC1	YGL133W	17	104	14612	8565	15041	8853	17	103	14351	8427	14724	8686	18	104	14676	8587	15048	8923	18	103	14443	8603	14753	8888	0.0328202	0.0346474	0.0209898	0.00126365	0.028175	0.0302616	0.0297697	0.00602944	0.0224303	0.02	0.29215
Plate05	STOP	9	19	MRM2	YGL136C	17	108	NA	6645	NA	6799	17	107	12014	6912	12316	7196	18	108	NA	5261	NA	5441	18	107	15096	9840	15385	10135	NA	0.0663071	NA	-0.155932	NA	0.0807718	NA	-0.155602	-0.0448123	-0.04	-0.445436
Plate05	STOP	9	17	NA	YGL138C	17	112	15321	9153	15720	9418	17	111	15356	9151	15841	9489	18	112	15349	9161	15841	9429	18	111	14966	8982	15328	9238	-0.00925301	-0.0117643	-0.00145748	-0.0103271	-0.0182188	-0.0150043	-0.0173592	-0.0171499	-0.00820046	-0.02	-0.197673
Plate05	STOP	9	15	NA	YGL139W	17	116	16105	9375	16644	9665	17	115	15324	8966	15717	9325	18	116	16105	9579	16574	9878	18	115	16002	9469	16378	9746	0.0196286	0.00656321	-0.0216965	-0.0140187	0.00403274	0.0156466	-0.0318764	-0.0204067	-0.00238083	-0.01	-0.0914374
Plate05	STOP	9	13	NA	YGL140C	17	120	16878	9762	17453	10127	17	119	16923	9661	17590	10045	18	120	17137	9906	17582	10279	18	119	16730	9686	17313	9997	-0.00112545	0.0219628	-0.0177164	0.0110938	-0.00758583	0.0132424	-0.0146285	-0.00478853	0.00355367	0	-0.0344516
Plate05	STOP	9	11	HUL5	YGL141W	17	124	17645	9475	17973	9761	17	123	17750	9423	18202	9752	18	124	17835	9518	18178	9772	18	123	17623	9400	18117	9718	0.0962049	0.112848	0.107803	0.113196	0.095771	0.112157	0.100621	0.107846	0.107513	0.1	1.26642
Plate05	STOP	9	9	ROG1	YGL144C	17	128	16876	10056	17213	10413	17	127	17012	10078	17316	10462	18	128	17164	10068	17518	10392	18	127	17116	10138	17354	10443	-0.0648545	-0.0657995	-0.0406728	-0.0601131	-0.058366	-0.0527221	-0.0406432	-0.0558324	-0.05786	-0.05	-0.62055
Plate05	STOP	9	7	NA	YGL146C	17	132	16818	9777	17290	10083	17	131	15952	9411	16384	9742	18	132	16456	9611	16881	9958	18	131	16543	9694	16905	9939	-0.00495464	-0.0128888	-0.0128017	-0.00788392	-0.0144172	-0.0140117	-0.0114348	-0.0196078	-0.00963227	-0.01	-0.17269
Plate05	STOP	9	5	RPL9A	YGL147C	17	136	NA	NA	NA	NA	17	135	NA	NA	NA	NA	18	136	5134	1147	5039	1025	18	135	NA	NA	NA	NA	NA	NA	0.177625	NA	NA	NA	0.168489	NA	0.177625	0.17	2.04534
Plate05	STOP	9	3	ARO2	YGL148W	17	140	17990	9554	18629	9813	17	139	17695	9380	18326	9623	18	140	17797	9492	18401	9810	18	139	18125	9647	18809	9966	0.129638	0.143504	0.11565	0.114352	0.104264	0.116293	0.102801	0.096272	0.125786	0.1	1.2762
Plate05	STOP	11	23	NA	YGL149W	21	100	13090	7790	13398	8014	21	99	13238	7816	13555	8085	22	100	13018	7764	13382	8011	22	99	13368	7931	13724	8108	0.0294374	0.0323817	0.0283344	0.0452098	0.0273038	0.03776	0.0247106	0.0289999	0.0338408	0.03	0.366359
Plate05	STOP	11	21	NUT1	YGL151W	21	104	11912	7097	12119	7315	21	103	11697	6967	11978	7153	22	104	12108	7286	12350	7500	22	103	11712	7059	11882	7255	0.0193868	0.0339207	0.0111088	0.00207563	0.0306038	0.0303756	0.0163045	0.0136043	0.016623	0.02	0.282026
Plate05	STOP	11	19	NA	YGL152C	21	108	13533	8441	13853	8730	21	107	13202	8254	13553	8485	22	108	13543	8483	13900	8677	22	107	13632	8699	13893	8915	-0.0546738	-0.0407991	-0.0407423	-0.0831618	-0.0501283	-0.0489062	-0.0568382	-0.0872863	-0.0548442	-0.06	-0.728197
Plate05	STOP	11	17	PEX14	YGL153W	21	112	14264	8765	14571	9120	21	111	14373	8962	14789	9232	22	112	14291	8793	14677	9122	22	111	14110	8647	14455	8887	-0.0555736	-0.0555218	-0.0464466	-0.0254815	-0.0397541	-0.065294	-0.042362	-0.0325016	-0.0457559	-0.04	-0.536925
Plate05	STOP	11	15	LYS5	YGL154C	21	116	4869	1117	4794	1006	21	115	NA	NA	NA	NA	22	116	NA	6898	NA	7138	22	115	4653	771	4637	759	0.0688016	NA	NA	0.117827	0.057318	NA	NA	0.115854	0.0933145	0.09	1.05458
Plate05	STOP	11	13	AMS1	YGL156W	21	120	16976	9870	17394	10304	21	119	16931	9796	17449	10151	22	120	17175	9955	17645	10315	22	119	17080	9911	17612	10214	-0.0345659	-0.00541143	-0.0194653	-0.00489421	-0.0194953	-0.00979283	-0.0204961	-0.0194009	-0.0160842	-0.02	-0.202066
Plate05	STOP	11	11	NA	YGL157W	21	124	16212	9613	16519	9977	21	123	16342	9629	16800	10008	22	124	16581	9688	16991	10067	22	123	16670	9732	17035	10105	-0.0423475	-0.0270125	-0.0232157	-0.0264436	-0.0297927	-0.0229479	-0.0158176	-0.0170946	-0.0297548	-0.02	-0.251868
Plate05	STOP	11	9	RCK1	YGL158W	21	128	17591	10314	17926	10638	21	127	17435	10272	17793	10610	22	128	17716	10295	18054	10581	22	127	17501	10273	17874	10527	-0.0539843	-0.0580767	-0.0364659	-0.0392673	-0.0540709	-0.0571945	-0.0427667	-0.0530218	-0.0469485	-0.05	-0.619008
Plate05	STOP	11	7	NA	YGL159W	21	132	18052	10296	18301	10656	21	131	18171	10304	18414	10752	22	132	18627	10385	18963	10764	22	131	18422	10372	18751	10764	-0.033062	-0.0416553	-0.0103636	-0.0230343	-0.021576	-0.0155099	-0.0015332	-0.011673	-0.0270288	-0.01	-0.14493
Plate05	STOP	11	5	NA	YGL160W	21	136	18286	10581	18646	10882	21	135	17870	10295	18321	10575	22	136	18212	10292	18619	10504	22	135	18665	10657	19132	11043	-0.0485266	-0.0185524	0.0116694	-0.0457397	-0.0552365	-0.0329055	-0.010919	-0.0452539	-0.0252873	-0.04	-0.429274
Plate05	STOP	11	3	YIP5	YGL161C	21	140	17501	9985	17845	10323	21	139	17778	10220	18013	10504	22	140	18050	10187	18334	10452	22	139	18171	10322	18496	10615	-0.0075514	-0.0264932	0.00253871	-0.0142178	-0.0037845	-0.026031	-0.00307191	-0.0185763	-0.0114309	-0.01	-0.148473
Plate05	STOP	13	23	SUT1	YGL162W	25	100	14588	9014	14858	9308	25	99	14408	8837	14622	9152	26	100	14841	9044	15154	9388	26	99	14514	8946	14796	9246	-0.0625158	-0.0565354	-0.0507866	-0.0573122	-0.0554953	-0.0397488	-0.0389148	-0.0498783	-0.0567875	-0.05	-0.549401
Plate05	STOP	13	21	RAD54	YGL163C	25	104	13109	7939	13488	8159	25	103	12878	7837	13261	8101	26	104	13250	7826	13573	8028	26	103	13003	7761	13312	8008	0.011838	-0.000995062	0.0448388	0.0215898	0.000700253	-0.00430419	0.037072	0.0236957	0.0193179	0.01	0.180037
Plate05	STOP	13	19	YRB30	YGL164C	25	108	14750	9134	14975	9377	25	107	15142	9325	15412	9562	26	108	14859	9153	15128	9408	26	107	14988	9248	15217	9405	-0.0641713	-0.0588776	-0.0564006	-0.0483809	-0.0627218	-0.063346	-0.0567568	-0.0626319	-0.0569576	-0.06	-0.735145
Plate05	STOP	13	17	NA	YGL165C	25	112	15306	9243	15570	9473	25	111	14808	9032	15023	9338	26	112	15141	9219	15488	9491	26	111	15159	9158	15397	9470	-0.0308208	-0.0533914	-0.0405848	-0.0444871	-0.0354365	-0.0396031	-0.0447585	-0.032447	-0.042321	-0.04	-0.453256
Plate05	STOP	13	15	CUP2	YGL166W	25	116	16078	9665	16406	9962	25	115	16071	9683	16350	9982	26	116	16128	9538	16377	9871	26	115	15364	9213	15754	9494	-0.0482343	-0.0557518	-0.0351778	-0.0195609	-0.0488715	-0.0525164	-0.0229731	-0.0253926	-0.0396812	-0.04	-0.445721
Plate05	STOP	13	13	PMR1	YGL167C	25	120	14954	8831	15451	9032	25	119	14283	8489	14832	8814	26	120	14652	8465	15084	8702	26	119	14663	8869	15100	9062	0.0360079	0.0214151	0.0636528	0.000994796	0.00914549	0.0125017	0.0503389	-0.0229199	0.0305177	0.01	0.155548
Plate05	STOP	13	11	HUR1	YGL168W	25	124	15069	8747	15629	9001	25	123	15080	8856	15681	9120	26	124	14651	8388	15182	8665	26	123	14767	8562	15207	8727	0.0562556	0.0394673	0.0788568	0.0697881	0.0342978	0.0152977	0.0646884	0.0424122	0.061092	0.04	0.481042
Plate05	STOP	13	9	SPO74	YGL170C	25	128	17024	9605	17515	9872	25	127	17249	9708	17669	10025	26	128	16798	9472	17233	9628	26	127	16839	9481	17294	9821	0.0462209	0.0306743	0.0685695	0.0396507	0.0301791	0.0275545	0.0378086	0.0391302	0.0462788	0.03	0.414438
Plate05	STOP	13	7	KEM1	YGL173C	25	132	16362	8564	16776	8745	25	131	17567	7949	18233	8350	26	132	17340	7772	18253	8040	26	131	17090	7573	17691	7819	0.19311	0.373229	0.43605	0.440717	0.172727	0.383411	0.403577	0.426716	0.360777	0.35	4.2
Plate05	STOP	13	5	BUD13	YGL174W	25	136	18555	10096	19041	10291	25	135	18401	9985	18911	10293	26	136	18148	9694	18629	9972	26	135	18983	10174	19517	10529	0.0729848	0.0647968	0.102098	0.0608751	0.0439179	0.0538429	0.0893451	0.0559181	0.0751887	0.06	0.742114
Plate05	STOP	13	3	SAE2	YGL175C	25	140	18054	9705	18576	10048	25	139	17903	9623	18329	9879	26	140	18433	9849	18884	10112	26	139	18200	10046	18742	10439	0.0857294	0.0990722	0.0938989	0.0300118	0.0813742	0.0862385	0.0797511	0.030696	0.0771781	0.07	0.848069
Plate05	STOP	15	23	NA	YGL176C	29	100	13792	8660	13994	8973	29	99	13936	8719	14094	9059	30	100	14726	9232	14974	9483	30	99	14610	9155	14946	9445	-0.0835358	-0.0889047	-0.0822488	-0.0782198	-0.0648417	-0.0618264	-0.0820561	-0.0785492	-0.0832273	-0.07	-0.861607
Plate05	STOP	15	21	NA	YGL177W	29	104	14259	8675	14544	8992	29	103	14203	8736	14410	9014	30	104	14783	8994	15081	9294	30	103	14808	9076	15084	9349	-0.0357679	-0.0517935	-0.0408837	-0.05006	-0.0238669	-0.0400801	-0.0349607	-0.0474467	-0.0446263	-0.04	-0.435441
Plate05	STOP	15	19	TOS3	YGL179C	29	108	14849	9118	15131	9337	29	107	14412	8743	14782	8989	30	108	15392	9256	15824	9591	30	107	15320	9249	15620	9483	-0.0440068	-0.0139465	-0.0305222	-0.0284707	-0.0514039	-0.0223709	-0.0307467	-0.0353566	-0.0292365	-0.03	-0.415856
Plate05	STOP	15	17	ATG1	YGL180W	29	112	15637	8491	16036	8701	29	111	15103	8409	15419	8639	30	112	16717	9135	17070	9444	30	111	15919	8727	16282	8943	0.143513	0.103883	0.0890058	0.118982	0.129325	0.100219	0.092716	0.107542	0.113846	0.11	1.30697
Plate05	STOP	15	15	GTS1	YGL181W	29	116	15757	9222	16180	9452	29	115	15762	9163	16066	9380	30	116	16281	9389	16737	9637	30	115	16084	9304	16570	9479	0.0211903	0.024782	0.0312847	0.0461923	0.00441424	0.0153722	0.0147971	0.0150708	0.0308623	0.01	0.157327
Plate05	STOP	15	13	HOS2	YGL194C	29	120	15253	9708	15689	9980	29	119	14683	9234	15092	9634	30	120	15130	9731	15643	10094	30	119	15421	9858	15961	10223	-0.106301	-0.0976372	-0.128634	-0.124861	-0.120516	-0.0861078	-0.134398	-0.132577	-0.114358	-0.12	-1.42509
Plate05	STOP	15	11	GCN1	YGL195W	29	124	18412	9427	19051	9708	29	123	17952	9211	18540	9542	30	124	19058	9755	19775	9943	30	123	18926	9752	19563	10008	0.174334	0.171653	0.176159	0.152483	0.154293	0.164305	0.134453	0.12711	0.168657	0.15	1.76168
Plate05	STOP	15	9	NA	YGL196W	29	128	17368	9674	17817	9885	29	127	17165	9640	17683	9826	30	128	17693	9876	18082	10129	30	127	17790	9956	18201	10256	0.0644397	0.0655412	0.0404098	0.0267211	0.0416419	0.0337748	0.0278109	0.0201891	0.049278	0.03	0.380399
Plate05	STOP	15	7	MDS3	YGL197W	29	132	17347	9386	17708	9634	29	131	17055	9323	17345	9618	30	132	17908	10011	18264	10317	30	131	17974	9930	18318	10120	0.100468	0.0781838	0.0205431	0.0571307	0.0916537	0.0827518	0.0182524	0.03658	0.0640813	0.06	0.700422
Plate05	STOP	15	5	YIP4	YGL198W	29	136	17809	9315	17955	9531	29	135	17651	9348	17920	9574	30	136	18446	9701	18751	10035	30	135	18663	9937	18945	10201	0.135221	0.125302	0.0988816	0.0824486	0.135729	0.119166	0.10688	0.0783305	0.110463	0.11	1.33813
Plate05	STOP	15	3	NA	YGL199C	29	140	19280	10051	19680	10439	29	139	19840	10283	20469	10497	30	140	20152	10816	20699	11283	30	139	20569	10443	21046	10927	0.0853449	0.119159	0.000876269	0.0769545	0.0947568	0.0855515	0.0107652	0.0965041	0.0705837	0.07	0.876853
Plate05	STOP	2	22	ARO8	YGL202W	3	102	13568	8104	13886	8338	3	101	13642	8137	14069	8385	4	102	13605	8264	14064	8567	4	101	12790	7655	13168	7907	0.0188962	0.0281068	-0.00531572	0.0252609	0.0161887	0.0172772	-0.0102441	0.0213062	0.0167371	0.01	0.141824
Plate05	STOP	2	20	KEX1	YGL203C	3	106	13950	8212	14382	8449	3	105	13825	8125	14186	8427	4	106	13438	7862	13949	8126	4	105	13255	7754	13623	8045	0.0461304	0.0316525	0.0642014	0.0467537	0.03303	0.037464	0.0494131	0.0515501	0.0471845	0.04	0.525682
Plate05	STOP	2	18	POX1	YGL205W	3	110	14179	8424	14512	8722	3	109	14021	8247	14431	8513	4	110	13702	8279	14036	8605	4	109	13789	8119	14223	8305	0.00894731	0.0390579	-0.0148089	0.0575295	0.0149386	0.0331979	-0.00352872	0.0351032	0.0226815	0.02	0.248224
Plate05	STOP	2	16	SIP2	YGL208W	3	114	14871	8935	15266	9252	3	113	14614	8819	15033	9235	4	114	14105	8554	14381	8889	4	113	13981	8497	14329	8759	-0.0179567	-0.0348378	-0.0326326	-0.0145293	-0.0167947	-0.0181827	-0.0159653	-0.0171351	-0.0249891	-0.02	-0.198718
Plate05	STOP	2	14	MIG2	YGL209W	3	118	14362	8945	14720	9255	3	117	14164	8807	14447	8966	4	118	14156	8710	14248	8984	4	117	14311	8632	14617	8919	-0.0655444	-0.0400493	-0.0615308	-0.016388	-0.0632484	-0.0564785	-0.0396917	-0.011263	-0.0458781	-0.04	-0.509011
Plate05	STOP	2	12	YPT32	YGL210W	3	122	15199	9279	15505	9702	3	121	14841	9117	15188	9411	4	122	14612	8979	14816	9331	4	121	14443	8909	14735	9230	-0.0748598	-0.051845	-0.0701062	-0.0599319	-0.0505623	-0.0519092	-0.0471462	-0.0495618	-0.0641857	-0.05	-0.595194
Plate05	STOP	2	10	NCS6	YGL211W	3	126	15034	8501	15317	8782	3	125	14673	8379	14986	8642	4	126	14677	8561	14893	8836	4	125	14375	8325	14670	8670	0.0692836	0.065917	0.0228938	0.0326456	0.0769646	0.0683441	0.0346771	0.0515646	0.047685	0.06	0.707416
Plate05	STOP	2	8	VAM7	YGL212W	3	130	16370	8330	16863	8672	3	129	NA	NA	NA	NA	4	130	15866	8033	16349	8302	4	129	4479	896	4449	870	0.213222	NA	0.243182	-0.042717	0.21842	NA	0.236786	-0.0404593	0.137896	0.14	1.67953
Plate05	STOP	2	6	SKI8	YGL213C	3	134	17714	9116	18193	9501	3	133	17788	9088	18099	9398	4	134	17546	9077	17930	9399	4	133	17504	9093	17896	9468	0.156356	0.168459	0.156941	0.142387	0.166039	0.176219	0.161879	0.156035	0.156036	0.17	2.00365
Plate05	STOP	2	4	NA	YGL214W	3	138	NA	NA	NA	NA	3	137	NA	NA	NA	NA	4	138	5028	1417	4690	1146	4	137	NA	NA	NA	NA	NA	NA	-0.0503666	NA	NA	NA	0.000796203	NA	-0.0503666	0	0.0167942
Plate05	STOP	2	2	CLG1	YGL215W	3	142	18315	9860	18806	10204	3	141	18033	9813	18504	10239	4	142	18090	9853	18375	10241	4	141	17675	9611	18085	10006	0.07345	0.048792	0.0403244	0.0614743	0.0704557	0.0608938	0.0574853	0.0733996	0.0560101	0.07	0.80021
Plate05	STOP	4	22	KIP3	YGL216W	7	102	13632	8161	13970	8369	7	101	13240	7655	13690	7939	8	102	12734	7376	13239	7611	8	101	13672	7865	13938	8096	0.0214433	0.0734507	0.0891773	0.0687196	0.0117568	0.0693378	0.0701512	0.0723545	0.0631977	0.06	0.683373
Plate05	STOP	4	20	NA	YGL217C	7	106	13618	8059	13931	8356	7	105	13232	7887	13679	8147	8	106	13622	8127	14014	8289	8	105	13574	7996	13883	8121	0.0200145	0.0334495	0.0403718	0.0586285	0.0297026	0.023457	0.0171925	0.0373476	0.0381161	0.03	0.332868
Plate05	STOP	4	18	NA	YGL218W	7	110	15041	9085	15393	9437	7	109	15165	9508	15681	9919	8	110	15412	9819	16106	10216	8	109	15452	9774	15900	10209	-0.0391847	-0.0968648	-0.112663	-0.127279	-0.02928	-0.0933216	-0.126686	-0.115876	-0.0939979	-0.09	-1.09716
Plate05	STOP	4	16	MDM34	YGL219C	7	114	14998	9191	15542	9632	7	113	14598	8781	15178	9104	8	114	15105	9102	15646	9337	8	113	15152	9063	15593	9269	-0.0600865	0.000323301	-0.00126362	0.00620958	-0.0517331	-0.0126999	-0.0269595	-0.0160663	-0.0137043	-0.03	-0.317813
Plate05	STOP	4	14	NIF3	YGL221C	7	118	15231	9236	15593	9585	7	117	14614	8863	15001	9209	8	118	15381	9219	15745	9524	8	117	15110	9081	15480	9374	-0.04801	-0.0331046	-0.0254069	-0.0212096	-0.0403397	-0.0261385	-0.0250773	-0.0227895	-0.0319328	-0.03	-0.338639
Plate05	STOP	4	12	EDC1	YGL222C	7	122	14025	8684	14312	8964	7	121	13787	8482	14174	8662	8	122	14545	8902	14742	9179	8	121	14859	9091	15080	9400	-0.0521151	-0.0118362	-0.0505361	-0.0591113	-0.0471455	-0.03289	-0.0392471	-0.0457524	-0.0433996	-0.04	-0.491935
Plate05	STOP	4	10	SDT1	YGL224C	7	126	14949	9793	15157	10146	7	125	15018	9466	15246	9740	8	126	15370	9822	15582	10165	8	125	15216	9705	15338	10012	-0.17632	-0.102459	-0.145021	-0.139738	-0.159735	-0.0981769	-0.130527	-0.122992	-0.140884	-0.13	-1.5395
Plate05	STOP	4	8	OST5	YGL226C-A	7	130	15794	9523	16049	9877	7	129	14933	9100	15259	9436	8	130	16047	9692	16253	9919	8	129	16020	9724	16227	10066	-0.061115	-0.0501535	-0.0525537	-0.0789168	-0.0458517	-0.0410624	-0.0558809	-0.0634424	-0.0606848	-0.05	-0.616539
Plate05	STOP	4	6	NA	YGL226W	7	134	16571	10522	17103	11057	7	133	16819	10552	17188	10983	8	134	17205	10928	17615	11434	8	133	17152	10834	17571	11256	-0.175154	-0.157821	-0.199653	-0.175032	-0.157508	-0.145246	-0.180457	-0.168775	-0.176915	-0.16	-1.96457
Plate05	STOP	4	4	VID30	YGL227W	7	138	17073	10003	17288	10323	7	137	16644	9811	16876	10197	8	138	17260	10147	17452	10433	8	137	16602	9737	16997	10107	-0.0449441	-0.0529722	-0.0518425	-0.029461	-0.0357157	-0.0326589	-0.0476403	-0.0228374	-0.044805	-0.03	-0.412753
Plate05	STOP	4	2	SHE10	YGL228W	7	142	16471	9453	16696	9789	7	141	16494	9479	16610	9790	8	142	16408	9420	16605	9745	8	141	16226	9377	16498	9686	0.00231787	-0.00417787	0.00309292	0.00518693	0.0175065	0.0145855	0.0187246	0.01281	0.00160496	0.02	0.199582
Plate05	STOP	6	22	SAP4	YGL229C	11	102	13345	8065	13770	8365	11	101	13173	7880	13558	8147	12	102	12766	7620	13135	7795	12	101	13381	8035	13840	8278	0.00253839	0.0212007	0.0428429	0.0253532	0.00112606	0.0186702	0.0255028	0.0104757	0.0229838	0.01	0.175836
Plate05	STOP	6	20	NA	YGL230C	11	106	14375	8309	14766	8467	11	105	14505	8405	14779	8700	12	106	14446	8434	14852	8595	12	105	14600	8609	14985	8844	0.0781468	0.0370724	0.062548	0.0295439	0.0545775	0.0483849	0.0376185	0.0189737	0.0518278	0.04	0.489687
Plate05	STOP	6	18	NA	YGL231C	11	110	15558	8913	15943	9125	11	109	14941	8647	15452	8903	12	110	15267	8838	15650	9068	12	109	15307	8927	15621	9129	0.0597142	0.058999	0.0461085	0.032978	0.0443676	0.0417802	0.0342446	0.0213247	0.0494499	0.04	0.435742
Plate05	STOP	6	16	TAN1	YGL232W	11	114	15499	9582	15943	9921	11	113	15345	9841	15646	10213	12	114	15285	9588	15810	9874	12	113	15341	9726	15629	9922	-0.0766385	-0.147735	-0.0792107	-0.101497	-0.0792133	-0.135731	-0.0973692	-0.116521	-0.10127	-0.11	-1.28972
Plate05	STOP	6	14	ADE5,7	YGL234W	11	118	15180	9187	15525	9485	11	117	15442	9254	15872	9523	12	118	15534	9431	15834	9695	12	117	15232	9183	15647	9449	-0.0365369	-0.015125	-0.0473384	-0.0204667	-0.0358607	-0.0263522	-0.0501641	-0.0308609	-0.0298668	-0.04	-0.426017
Plate05	STOP	6	12	NA	YGL235W	11	122	17049	10316	17464	10731	11	121	16728	10083	17240	10472	12	122	16832	10235	17169	10566	12	121	17037	10375	17470	10742	-0.0993192	-0.0726203	-0.0927298	-0.100682	-0.0904181	-0.0732957	-0.0917006	-0.101095	-0.0913378	-0.09	-1.07099
Plate05	STOP	6	10	MTO1	YGL236C	11	126	16674	10113	16971	10472	11	125	16334	9993	16693	10400	12	126	16584	10153	16911	10479	12	125	16573	10087	16986	10500	-0.0912515	-0.0992802	-0.0965953	-0.0947365	-0.0821763	-0.0861939	-0.0952883	-0.0849301	-0.0954659	-0.09	-1.04704
Plate05	STOP	6	8	HAP2	YGL237C	11	130	20586	11264	21275	11705	11	129	20587	11288	21352	11909	12	130	18907	10444	19300	10739	12	129	22316	11922	23124	12556	-0.0379415	-0.0663395	0.0134799	-0.0872095	-0.0416473	-0.0455439	0.00494531	-0.0677139	-0.0445027	-0.04	-0.446345
Plate05	STOP	6	6	KAP114	YGL241W	11	134	17108	10146	17476	10520	11	133	17129	10120	17461	10465	12	134	17312	10272	17713	10713	12	133	16546	9994	16805	10351	-0.0644308	-0.0564697	-0.0799663	-0.0833011	-0.057735	-0.0518883	-0.0653444	-0.0710693	-0.071042	-0.06	-0.7369
Plate05	STOP	6	4	NA	YGL242C	11	138	18292	10245	18648	10534	11	137	18630	10363	18904	10654	12	138	19266	10657	19616	10922	12	137	18923	10430	19365	10803	0.00848376	0.00417901	0.00147408	0.00670633	0.00206878	0.00240266	-0.0106051	0.00826864	0.00521079	0	0.0136194
Plate05	STOP	6	2	TAD1	YGL243W	11	142	16825	10281	17059	10619	11	141	16309	10360	16542	10610	12	142	16478	10507	16726	10854	12	141	16479	10286	16760	10666	-0.108846	-0.143925	-0.169439	-0.137278	-0.099901	-0.149456	-0.161589	-0.125014	-0.139872	-0.13	-1.61368
Plate05	STOP	8	22	RTF1	YGL244W	15	102	NA	9128	NA	9498	15	101	NA	9407	NA	9589	16	102	15386	11809	16311	12594	16	101	NA	9516	NA	9826	NA	NA	-0.456264	NA	NA	NA	-0.443001	NA	-0.456264	-0.44	-5.35172
Plate05	STOP	8	20	PDE1	YGL248W	15	106	14206	8539	14597	8765	15	105	13694	8172	13951	8364	16	106	14175	8545	14447	8766	16	105	14174	8634	14597	8877	0.00904172	0.0205057	-0.00485004	-0.0107983	-0.00382991	0.0157825	-0.0078035	-0.0242028	0.00347477	-0.01	-0.0534837
Plate05	STOP	8	18	ZIP2	YGL249W	15	110	14340	8329	14599	8460	15	109	14677	8761	14978	9035	16	110	14634	8644	14961	8855	16	109	14781	8822	15304	9078	0.0642197	-0.00482072	0.0254861	0.0155671	0.0475962	-0.00210226	0.0155366	-0.0041201	0.025113	0.01	0.179271
Plate05	STOP	8	16	NA	YGL250W	15	114	15477	9171	15943	9490	15	113	15140	8989	15503	9251	16	114	15232	8974	15650	9299	16	113	15395	9152	15808	9510	-0.00386218	0.0019536	0.00564462	-0.0179851	-0.00876454	-0.00376117	0.00660161	-0.0120087	-0.00356226	0	-0.0470695
Plate05	STOP	8	14	HFM1	YGL251C	15	118	16671	9735	17056	10071	15	117	16069	9457	16669	9697	16	118	16473	9660	16983	9896	16	117	15947	9340	16467	9756	-0.0192891	0.0160004	0.00495087	-0.00903599	-0.0175453	-0.0131985	-0.01876	-0.0018258	-0.00184347	-0.01	-0.148068
Plate05	STOP	8	12	RTG2	YGL252C	15	122	15923	9443	16404	9816	15	121	16290	9467	16825	9829	16	122	16450	9613	16881	9979	16	121	16188	9442	16721	9734	-0.0238992	0.00493386	-0.0163281	0.0135069	-0.0218791	0.00164726	-0.0122234	-0.00156589	-0.00544665	-0.01	-0.0957238
Plate05	STOP	8	10	HXK2	YGL253W	15	126	16182	9655	16418	9922	15	125	16183	9574	16372	9969	16	126	16656	9807	16839	10100	16	125	16379	9721	16628	10052	-0.040657	-0.0519408	-0.0395462	-0.0468324	-0.0393426	-0.0251472	-0.0311103	-0.0362366	-0.0447441	-0.03	-0.391537
Plate05	STOP	8	8	FZF1	YGL254W	15	130	17086	10129	17357	10466	15	129	17463	10293	17697	10668	16	130	17091	10142	17379	10511	16	129	17117	10103	17433	10440	-0.0636639	-0.0737584	-0.0695027	-0.0542706	-0.0563431	-0.0588964	-0.0582115	-0.0498086	-0.0652989	-0.06	-0.668017
Plate05	STOP	8	6	ZRT1	YGL255W	15	134	20183	9812	20962	10239	15	133	19797	9619	20744	10105	16	134	19898	9611	20880	10060	16	133	19644	9541	20511	10033	0.189769	0.201651	0.216831	0.201699	0.188241	0.202006	0.209174	0.207616	0.202488	0.2	2.4478
Plate05	STOP	8	4	ADH4	YGL256W	15	138	17479	10237	17823	10634	15	137	17523	10205	17782	10593	16	138	17374	10128	17639	10472	16	137	17465	10147	17747	10493	-0.0600147	-0.0560334	-0.0457147	-0.0420151	-0.0483728	-0.0400485	-0.0367813	-0.033989	-0.0509445	-0.04	-0.474263
Plate05	STOP	8	2	MNT2	YGL257C	15	142	16982	9983	17224	10374	15	141	16847	9834	17045	10162	16	142	17199	10031	17419	10375	16	141	16848	9911	17060	10201	-0.0577177	-0.035218	-0.0445605	-0.0406281	-0.038545	-0.0222669	-0.0319353	-0.035491	-0.0445311	-0.03	-0.380654
Plate05	STOP	10	22	VEL1	YGL258W	19	102	13807	8438	14111	8718	19	101	13707	8415	13995	8706	20	102	13876	8557	14219	8883	20	101	13912	8547	14143	8849	-0.0277624	-0.0367163	-0.0466306	-0.0478179	-0.0228667	-0.0282979	-0.0381018	-0.0328487	-0.0397318	-0.03	-0.362137
Plate05	STOP	10	20	YPS5	YGL259W	19	106	14491	8827	14806	9111	19	105	14130	8730	14489	8959	20	106	14592	9134	14841	9393	20	105	14283	8897	14565	9211	-0.033124	-0.0349953	-0.0784785	-0.071787	-0.0305262	-0.0457152	-0.0764166	-0.0617897	-0.0545962	-0.05	-0.641368
Plate05	STOP	10	18	NA	YGL260W	19	110	15054	9224	15441	9509	19	109	14957	9183	15311	9470	20	110	15241	9507	15568	9854	20	109	15436	9695	15646	9996	-0.0475034	-0.0516124	-0.0951194	-0.112342	-0.0528775	-0.0537671	-0.0869482	-0.103656	-0.0766442	-0.07	-0.891774
Plate05	STOP	10	16	NA	YGL261C	19	114	15533	9223	16028	9454	19	113	15681	9367	16052	9675	20	114	15769	9454	16092	9777	20	113	15758	9577	16058	9906	0.00900952	-0.0268949	-0.0410364	-0.0652593	-0.0135336	-0.027297	-0.0357177	-0.0580441	-0.0310452	-0.03	-0.399871
Plate05	STOP	10	14	NA	YGL262W	19	118	16569	9599	17101	9966	19	117	16498	9619	17014	9990	20	118	16572	9729	17124	10043	20	117	16195	9557	16672	9903	0.00150434	-0.00868723	-0.00981941	-0.0187013	-0.00111046	-0.00977262	-0.0236055	-0.021274	-0.00892591	-0.01	-0.161474
Plate05	STOP	10	12	COS12	YGL263W	19	122	16902	9601	17283	9954	19	121	16916	9633	17405	10005	20	122	16865	9705	17263	10090	20	121	17135	9902	17445	10223	0.0162744	0.016093	-0.00799653	-0.0176801	0.0223292	0.0176749	0.00145062	-0.0140736	0.0016727	0.01	0.0899685
Plate05	STOP	10	10	NA	YGR001C	19	126	17269	10189	17458	10531	19	125	17486	10236	17829	10575	20	126	17527	10277	17799	10646	20	125	17430	10203	17713	10557	-0.0674292	-0.0500343	-0.0635239	-0.054703	-0.0541735	-0.0477428	-0.0519942	-0.045836	-0.0589226	-0.05	-0.596909
Plate05	STOP	10	8	CUL3	YGR003W	19	130	16516	9822	16766	10159	19	129	16755	10009	16947	10271	20	130	16495	9637	16784	9918	20	129	16896	9935	17175	10249	-0.0545669	-0.0601293	-0.0130707	-0.0405405	-0.0437459	-0.0588095	-0.0131408	-0.0362681	-0.0420768	-0.04	-0.452407
Plate05	STOP	10	6	PEX31	YGR004W	19	134	17309	10117	17579	10506	19	133	16936	9904	17208	10222	20	134	17216	10056	17511	10365	20	133	17078	10027	17286	10287	-0.0552619	-0.0337856	-0.0367017	-0.0391487	-0.0392428	-0.0281461	-0.0350693	-0.0394867	-0.0412245	-0.04	-0.422106
Plate05	STOP	10	4	MUQ1	YGR007W	19	138	17628	10189	17844	10481	19	137	17040	9893	17337	10106	20	138	17492	10081	17828	10449	20	137	17951	10288	18300	10583	-0.0336887	-0.00556145	-0.0294799	-0.0211836	-0.030457	-0.0190449	-0.020912	-0.0265767	-0.0224784	-0.02	-0.286156
Plate05	STOP	10	2	STF2	YGR008C	19	142	18820	10574	19049	10922	19	141	18282	10408	18451	10740	20	142	19215	10780	19382	11118	20	141	18235	10306	18534	10603	-0.0310267	-0.0374189	-0.043484	-0.009901	-0.0221971	-0.0263354	-0.0341503	-0.0118848	-0.0304576	-0.02	-0.278828
Plate05	STOP	12	22	NMA2	YGR010W	23	102	14139	8742	14456	9049	23	101	14199	8794	14478	9102	24	102	14881	9139	15077	9511	24	101	14429	8981	14684	9249	-0.0536717	-0.0608505	-0.0782081	-0.0677001	-0.0470546	-0.050928	-0.0524049	-0.0636756	-0.0651076	-0.05	-0.640205
Plate05	STOP	12	20	NA	YGR011W	23	106	14877	9052	15146	9338	23	105	14678	8871	15010	9203	24	106	14859	9018	14962	9285	24	105	14959	8963	15287	9244	-0.0429056	-0.0312914	-0.0495579	-0.014806	-0.0372658	-0.0219681	-0.0327269	-0.0143253	-0.0346402	-0.03	-0.314267
Plate05	STOP	12	18	NA	YGR012W	23	110	14806	9186	15056	9459	23	109	14939	9270	15100	9525	24	110	14731	9087	14901	9392	24	109	14681	9068	14893	9354	-0.0711856	-0.0786277	-0.0731053	-0.067329	-0.0671086	-0.0706176	-0.0560293	-0.0569843	-0.0725619	-0.06	-0.751123
Plate05	STOP	12	16	MSB2	YGR014W	23	114	15555	9550	15921	9857	23	113	15149	9397	15412	9713	24	114	15309	9470	15590	9765	24	113	15121	9390	15341	9687	-0.0676916	-0.0842816	-0.078534	-0.0857602	-0.06924	-0.0753603	-0.0750124	-0.0764469	-0.0790668	-0.07	-0.888179
Plate05	STOP	12	14	NA	YGR015C	23	118	16889	10075	17162	10436	23	117	17048	10044	17487	10472	24	118	17085	10080	17500	10404	24	117	17055	9994	17450	10405	-0.0721222	-0.0558648	-0.0438544	-0.0473886	-0.060698	-0.0444495	-0.0480671	-0.0354059	-0.0548075	-0.05	-0.563262
Plate05	STOP	12	12	NA	YGR016W	23	122	16694	9621	17153	9983	23	121	17015	9908	17470	10248	24	122	16937	9657	17464	10044	24	121	17008	9762	17537	10171	0.00229798	-0.0201329	0.0135616	-0.00277565	0.00402957	-0.0233614	0.0149277	0.00149282	-0.00176225	0	-0.00164168
Plate05	STOP	12	10	NA	YGR017W	23	126	17343	9803	17845	10255	23	125	17862	10112	18407	10500	24	126	17694	9789	18168	10136	24	125	17464	9731	18104	10148	0.00376234	-0.000816208	0.0447948	0.0386299	0.0172845	-0.00214207	0.043131	0.0380639	0.0215927	0.02	0.298506
Plate05	STOP	12	8	NA	YGR018C	23	130	17797	9967	18240	10353	23	129	17354	9785	17784	10150	24	130	17642	9689	18122	10072	24	129	17272	9527	17923	9894	0.0130134	0.0173001	0.0526573	0.0699588	0.0187309	0.0211767	0.0573516	0.0611929	0.0382324	0.04	0.486352
Plate05	STOP	12	6	UGA1	YGR019W	23	134	NA	NA	NA	NA	23	133	NA	NA	NA	NA	24	134	4961	869	4943	825	24	133	4896	801	4886	784	NA	NA	0.237553	0.232233	NA	NA	0.223052	0.226205	0.234893	0.22	2.72444
Plate05	STOP	12	4	NA	YGR021W	23	138	17730	9992	18093	10436	23	137	17485	9880	18057	10256	24	138	17941	9977	18553	10223	24	137	17744	9767	18256	10107	-0.0101507	0.0174414	0.0545586	0.0553668	0.0100412	0.0133722	0.0262739	0.0502882	0.029304	0.02	0.309508
Plate05	STOP	12	2	NA	YGR022C	23	142	18860	10272	19348	10666	23	141	18469	10169	18903	10583	24	142	18699	10250	19170	10550	24	141	18047	10064	18493	10403	0.0283122	0.0158402	0.0371872	0.0206406	0.0316942	0.0260166	0.0259265	0.0179354	0.025495	0.03	0.314338
Plate05	STOP	14	22	MTL1	YGR023W	27	102	14163	8861	14390	9085	27	101	13970	8658	14192	9002	28	102	14194	8770	14455	9069	28	101	13878	8701	14118	8867	-0.0659248	-0.0698735	-0.0572292	-0.0533305	-0.0662678	-0.0475897	-0.0470553	-0.0640581	-0.0615895	-0.06	-0.673192
Plate05	STOP	14	20	NA	YGR025W	27	106	14810	9164	15112	9374	27	105	14695	9036	14962	9296	28	106	14782	8964	15091	9272	28	105	14744	8993	15045	9237	-0.0519535	-0.0514448	-0.0362451	-0.0341519	-0.0628819	-0.0500764	-0.0296693	-0.0381517	-0.0434488	-0.05	-0.539549
Plate05	STOP	14	18	NA	YGR026W	27	110	15129	8943	15524	9274	27	109	14310	8466	14676	8682	28	110	15062	8859	15474	9089	28	109	15302	9041	15671	9268	-0.000313276	0.031034	0.0278771	0.0127375	0.00362819	0.0192469	0.0132309	0.000291861	0.0178338	0.01	0.117237
Plate05	STOP	14	16	RPS25A	YGR027C	27	114	15325	8245	15733	8634	27	113	16155	8536	16551	8842	28	114	15042	8018	15329	8317	28	113	15406	8135	15910	8352	0.131089	0.158144	0.155736	0.19818	0.150445	0.162069	0.170231	0.178622	0.160787	0.17	2.00726
Plate05	STOP	14	14	MSP1	YGR028W	27	118	16620	9609	17017	10060	27	117	16741	9804	17191	10167	28	118	16195	9436	16631	9791	28	117	15983	9273	16576	9675	-0.0202051	-0.0258391	-0.00279865	0.012878	0.000818979	-0.0245463	2.08e-05	0.0128744	-0.0089912	0	-0.0255958
Plate05	STOP	14	12	NA	YGR031W	27	122	16355	9494	16781	9791	27	121	16020	9239	16420	9498	28	122	16649	9706	17020	10025	28	121	15994	9307	16426	9534	0.00818794	0.0316099	-0.0141349	0.0258477	0.00170501	0.0217997	-0.0140681	0.00765483	0.0128777	0	0.0588505
Plate05	STOP	14	10	GSC2	YGR032W	27	126	17953	9799	18476	10172	27	125	16947	9423	17498	9723	28	126	17252	9561	17771	9801	28	125	16750	9378	17231	9694	0.0583425	0.0706372	0.0757847	0.0570245	0.0582255	0.0571437	0.053762	0.0511512	0.0654472	0.06	0.673339
Plate05	STOP	14	8	FMP17	YGR033C	27	130	17539	9501	17949	9653	27	129	17145	9372	17543	9581	28	130	17599	9467	17877	9679	28	129	17527	9590	18030	10002	0.113401	0.0984027	0.104045	0.0585593	0.0839894	0.0802101	0.094133	0.0672668	0.0936021	0.08	0.991838
Plate05	STOP	14	6	RPL26B	YGR034W	27	134	18721	9449	18876	9645	27	133	18870	9556	19394	9830	28	134	18743	9298	19211	9538	28	133	18631	9469	18711	9695	0.174645	0.173616	0.214401	0.155474	0.169547	0.159139	0.198741	0.160322	0.179534	0.17	2.08705
Plate05	STOP	14	4	NA	YGR035C	27	138	19534	10046	19981	10480	27	137	18995	9991	19380	10371	28	138	19470	10216	19771	10484	28	137	19137	10056	19791	10312	0.0953599	0.0795358	0.0829094	0.113235	0.110166	0.0886963	0.0766471	0.0855798	0.0927601	0.09	1.09917
Plate05	STOP	14	2	ACB1	YGR037C	27	142	18787	9712	19192	10022	27	141	18747	9888	19139	10092	28	142	19897	10353	20388	10742	28	141	18920	9838	19567	10125	0.128056	0.112807	0.0735136	0.13245	0.125898	0.0920809	0.0764666	0.111371	0.111707	0.1	1.23443
Plate05	STOP	2	23	ORM1	YGR038W	3	100	13844	8251	14177	8495	3	99	13698	8215	13966	8436	4	100	12998	7666	13377	7896	4	99	13041	7743	13362	7950	0.0184474	0.00886945	0.0493727	0.0376557	0.0155007	0.00807618	0.0416237	0.0312205	0.0285863	0.02	0.298759
Plate05	STOP	2	21	NA	YGR039W	3	104	14059	8722	14442	9046	3	103	12983	7818	13398	8076	4	104	13185	8018	13534	8215	4	103	13092	7892	13548	8158	-0.0544264	0.0179092	0.00623661	0.0181514	-0.0508525	0.0105721	-0.00640309	0.00789629	-0.0030323	-0.01	-0.110137
Plate05	STOP	2	19	KSS1	YGR040W	3	108	13891	8177	14150	8446	3	107	14017	8264	14378	8516	4	108	13278	7899	13607	8128	4	107	13344	7868	13683	8129	0.0247643	0.0335775	0.0296941	0.0371879	0.0339835	0.0296181	0.0259068	0.0386573	0.031306	0.03	0.39476
Plate05	STOP	2	17	BUD9	YGR041W	3	112	13824	8510	14240	8842	3	111	14288	8664	14661	8879	4	112	13844	8414	14104	8646	4	111	13561	8323	13910	8708	-0.0374768	-0.00538071	-0.0156297	-0.0452627	-0.0344713	-0.0192108	-0.0148769	-0.0255758	-0.0259374	-0.02	-0.27752
Plate05	STOP	2	15	NA	YGR042W	3	116	14870	9317	15104	9623	3	115	14595	9030	14913	9301	4	116	14454	9192	14673	9556	4	115	14155	8900	14454	9173	-0.0947831	-0.0565398	-0.120617	-0.0752606	-0.0846719	-0.0577298	-0.0987246	-0.073978	-0.0868001	-0.08	-0.945773
Plate05	STOP	2	13	NA	YGR043C	3	120	14645	9089	14890	9335	3	119	14367	8960	14582	9337	4	120	14571	8989	14691	9286	4	119	14471	8899	14693	9205	-0.0643478	-0.0917741	-0.0734104	-0.0593497	-0.0638397	-0.0654753	-0.0525316	-0.045273	-0.0722205	-0.06	-0.679691
Plate05	STOP	2	11	RME1	YGR044C	3	124	15083	9050	15444	9375	3	123	15200	9187	15531	9497	4	124	14669	8891	15003	9220	4	123	14704	8934	15056	9302	-0.024346	-0.0380934	-0.0348319	-0.0443952	-0.0194956	-0.0342087	-0.0263629	-0.0310458	-0.0354167	-0.03	-0.328864
Plate05	STOP	2	9	NA	YGR045C	3	128	16045	9573	16372	9929	3	127	15703	9476	16128	9838	4	128	16186	9746	16604	10088	4	127	15488	9401	15797	9749	-0.0452666	-0.0485201	-0.0545613	-0.0593477	-0.0353593	-0.0447189	-0.0548035	-0.0485735	-0.0519239	-0.05	-0.547641
Plate05	STOP	2	7	SCM4	YGR049W	3	132	16222	9686	16668	10103	3	131	16483	9763	16781	10116	4	132	15825	9530	16115	9877	4	131	16046	9704	16230	10017	-0.0523834	-0.0463677	-0.0560447	-0.0705887	-0.0417466	-0.0359367	-0.0446761	-0.0580303	-0.0563461	-0.05	-0.538371
Plate05	STOP	2	5	NA	YGR050C	3	136	17147	9801	17614	10203	3	135	16555	9730	16849	10077	4	136	17365	10032	17785	10428	4	135	16388	9688	16648	9995	-0.00292551	-0.0350033	-0.0288471	-0.0358746	0.00428722	-0.0250051	-0.020937	-0.0298467	-0.0256626	-0.02	-0.209072
Plate05	STOP	2	3	NA	YGR051C	3	140	16708	9874	16988	10219	3	139	17654	10560	17837	10886	4	140	17307	10152	17453	10487	4	139	17591	10460	17750	10776	-0.0486683	-0.099643	-0.0605997	-0.0876774	-0.0389802	-0.0912058	-0.0453425	-0.0785968	-0.0741471	-0.06	-0.761361
Plate05	STOP	4	23	FMP48	YGR052W	7	100	12844	7675	13101	7882	7	99	12829	7594	13082	7751	8	100	13372	8065	13722	8325	8	99	13085	7767	13555	8013	0.0227894	0.0454871	0.0050517	0.0458037	0.023291	0.0374687	0.0038715	0.0312259	0.029783	0.02	0.297053
Plate05	STOP	4	21	NA	YGR053C	7	104	13612	8013	14042	8347	7	103	13386	7831	13851	8121	8	104	13677	8126	14090	8405	8	103	13296	7806	13609	7982	0.0324453	0.0554603	0.0264802	0.0571262	0.0378827	0.0501076	0.0228089	0.0457005	0.042878	0.04	0.480448
Plate05	STOP	4	19	NA	YGR054W	7	108	13885	8371	14220	8594	7	107	13601	8083	13941	8410	8	108	13916	8237	14364	8405	8	107	13754	8168	14045	8398	0.00467574	0.0111573	0.0524843	0.0234224	-0.00297371	0.0234519	0.0250594	0.0224076	0.0229349	0.02	0.212642
Plate14	STOP	2	18	MUP1	YGR055W	3	14	10755	9726	11668	9631	3	13	10053	8461	10632	8335	4	14	10496	9118	11394	9519	4	13	10534	8709	11180	8705	0.0211352	0.0388289	-0.00495111	0.0706298	-0.0922838	-0.0292213	-0.0521283	0.0110297	0.0314107	-0.04	-0.225695
Plate05	STOP	4	17	NA	YGR058W	7	112	13091	8120	13589	8437	7	111	12932	8109	13374	8302	8	112	13293	8131	13740	8342	8	111	13314	8222	13700	8488	-0.0285545	-0.0260312	0.00374588	-0.0266346	-0.0353906	-0.0500274	-0.0166248	-0.031524	-0.0193686	-0.03	-0.396769
Plate05	STOP	4	15	SPR3	YGR059W	7	116	14826	8972	15178	9269	7	115	15003	8823	15418	9159	8	116	15059	9043	15507	9391	8	115	15257	8934	15810	9301	-0.0283258	0.0109429	-0.0219155	0.018214	-0.0273135	0.0147819	-0.0202528	0.0159204	-0.0052711	0	-0.0438371
Plate14	STOP	2	16	ADE6	YGR061C	3	18	NA	NA	NA	NA	3	17	NA	NA	NA	NA	4	18	1110	553	937	330	4	17	NA	NA	NA	NA	NA	NA	-0.172489	NA	NA	NA	-0.376755	NA	-0.172489	-0.38	-2.25947
Plate05	STOP	4	13	NA	YGR066C	7	120	14210	8775	14505	9019	7	119	14303	8740	14684	9037	8	120	14733	9018	15034	9240	8	119	14200	8890	14621	9152	-0.0440069	-0.0310483	-0.0356142	-0.0566247	-0.0464926	-0.0316761	-0.0435721	-0.0680787	-0.0418235	-0.05	-0.566888
Plate14	STOP	2	14	NA	YGR067C	3	22	12889	12483	13417	12537	3	21	12438	10922	13408	11420	4	22	11986	11542	12289	11641	4	21	12106	11670	12599	11798	-0.053729	0.0547385	-0.116497	-0.0898462	-0.098089	0.00518853	-0.123873	-0.120779	-0.0513335	-0.08	-0.49035
Plate14	STOP	2	12	NA	YGR068C	3	26	10033	10162	10964	10652	3	25	9919	9856	10595	10255	4	26	9899	9831	10420	10441	4	25	10046	9856	10550	10087	-0.204534	-0.216854	-0.266492	-0.204228	-0.260966	-0.241768	-0.241922	-0.220871	-0.223027	-0.24	-1.44032
Plate05	STOP	4	11	NA	YGR069W	7	124	14555	9028	14765	9351	7	123	15086	9199	15392	9553	8	124	14964	9100	15273	9471	8	123	15135	9285	15396	9576	-0.0779757	-0.059	-0.0549473	-0.0625614	-0.0608856	-0.0457887	-0.0384399	-0.0568984	-0.0636211	-0.05	-0.603762
Plate05	STOP	4	9	ROM1	YGR070W	7	128	14937	9235	15167	9483	7	127	14565	9028	14694	9291	8	128	15512	9567	15685	9870	8	127	15450	9518	15626	9874	-0.0658663	-0.0739992	-0.0884261	-0.0937906	-0.0646314	-0.0600065	-0.0755876	-0.0720204	-0.0805206	-0.07	-0.816161
Plate05	STOP	4	7	NA	YGR071C	7	132	15782	9753	16124	10150	7	131	15862	9803	16098	10146	8	132	16738	10146	17057	10524	8	131	16550	10134	16842	10509	-0.100518	-0.101838	-0.0936741	-0.106307	-0.0865581	-0.0889902	-0.0832554	-0.0945026	-0.100584	-0.09	-1.0613
Plate05	STOP	4	5	UPF3	YGR072W	7	136	30069	9502	31026	9974	7	135	29954	9456	31147	9893	8	136	29801	9520	30588	9847	8	135	30177	9516	31109	9912	0.637739	0.657262	0.649183	0.652382	0.655274	0.661063	0.643139	0.655794	0.649141	0.65	7.91624
Plate05	STOP	4	3	PEX8	YGR077C	7	140	16882	9663	17326	10032	7	139	17090	9908	17532	10108	8	140	16294	9374	16778	9706	8	139	16067	9377	16444	9598	0.00609719	0.00743234	0.022459	0.0161942	0.0100081	-0.0181957	0.0184363	0.000791012	0.0130457	0	0.0405487
Plate05	STOP	6	23	PAC10	YGR078C	11	100	12567	7328	12960	7538	11	99	12730	7345	13230	7611	12	100	12688	7279	12919	7553	12	99	13076	7687	13400	7877	0.0730352	0.0882151	0.0656149	0.0553582	0.0610563	0.0759094	0.084492	0.0458251	0.0705558	0.07	0.815477
Plate05	STOP	6	21	NA	YGR079W	11	104	13930	8195	14238	8436	11	103	13548	7987	14066	8283	12	104	13902	8214	14290	8553	12	103	13733	8230	14149	8519	0.03495	0.0465152	0.0186466	0.0114446	0.034326	0.0364702	0.0280498	0.00867789	0.0278891	0.03	0.332336
Plate05	STOP	6	19	TWF1	YGR080W	11	108	14731	8563	15139	8809	11	107	14538	8472	14966	8713	12	108	14982	8777	15359	9044	12	107	14516	8595	14844	8810	0.0491729	0.0513372	0.026181	0.0231918	0.0390656	0.0388407	0.0213914	0.0140639	0.0374707	0.03	0.34999
Plate05	STOP	6	17	SLX9	YGR081C	11	112	16223	8868	16687	9012	11	111	4587	1194	4492	1062	12	112	NA	2415	NA	1945	12	111	NA	4190	NA	4013	0.137623	-0.113495	NA	NA	0.104958	-0.118434	NA	NA	0.0120637	-0.01	-0.0743492
Plate05	STOP	6	15	MRP13	YGR084C	11	116	17626	10739	18024	11144	11	115	17443	10436	17998	10847	12	116	17654	10552	18160	10921	12	115	17571	10513	18207	10925	-0.128624	-0.0830952	-0.0847126	-0.0824123	-0.122545	-0.0842168	-0.0898764	-0.0887298	-0.094711	-0.1	-1.15826
Plate05	STOP	6	13	RPL11B	YGR085C	11	120	16170	9650	16576	9977	11	119	15766	9256	16235	9562	12	120	16346	9666	16666	10003	12	119	16129	9444	16637	9829	-0.0381461	0.00649012	-0.0358964	-0.0087902	-0.0393696	-0.000945085	-0.029103	-0.00636417	-0.0190856	-0.02	-0.222016
Plate05	STOP	6	11	PIL1	YGR086C	11	124	16219	9791	16504	10133	11	123	15962	9639	16343	10033	12	124	15937	9733	16152	10025	12	123	16485	9921	16773	10232	-0.0693336	-0.0647448	-0.0778235	-0.0660997	-0.0601097	-0.0531388	-0.0712763	-0.0629871	-0.0695004	-0.06	-0.741361
Plate05	STOP	6	9	PDC6	YGR087C	11	128	16592	10110	16921	10436	11	127	16393	9881	16720	10245	12	128	17466	10452	17743	10819	12	127	16941	10215	17199	10636	-0.0889208	-0.0720437	-0.0950232	-0.101956	-0.0874687	-0.0627976	-0.0853838	-0.0808172	-0.0894859	-0.08	-0.949895
Plate05	STOP	6	7	CTT1	YGR088W	11	132	17193	10384	17486	10674	11	131	17180	10395	17367	10695	12	132	16875	10239	17141	10644	12	131	16834	10211	17082	10574	-0.0886937	-0.100044	-0.107213	-0.100015	-0.092089	-0.094796	-0.0894005	-0.0875258	-0.0989912	-0.09	-1.09307
Plate05	STOP	6	5	NNF2	YGR089W	11	136	16659	9573	17150	9836	11	135	17265	9847	17603	10243	12	136	17701	10134	18173	10514	12	135	17647	10187	18006	10503	0.0269844	-0.0103273	-0.0178856	-0.0267806	0.00995979	0.0043284	-0.0163103	-0.0288788	-0.0070023	-0.01	-0.0862875
Plate05	STOP	6	3	DBF2	YGR092W	11	140	14746	8000	15084	8283	11	139	14993	8393	15338	8683	12	140	15249	8453	15679	8750	12	139	15205	8467	15482	8682	0.140656	0.0889807	0.10545	0.101366	0.147511	0.093785	0.10431	0.0979446	0.109113	0.11	1.34854
Plate05	STOP	8	23	NA	YGR093W	15	100	14328	8182	14791	8376	15	99	13733	8203	13981	8356	16	100	13471	7873	13710	8106	16	99	13868	7967	14326	8281	0.0971449	0.0248859	0.0441756	0.0717313	0.0743035	0.0137558	0.0506363	0.071888	0.0594844	0.05	0.644008
Plate05	STOP	8	21	TPC1	YGR096W	15	104	14393	8417	14721	8652	15	103	14890	8702	15201	8903	16	104	14143	8172	14590	8347	16	103	14466	8383	14750	8560	0.0404907	0.037725	0.0841512	0.0597425	0.0359677	0.027243	0.0589294	0.0489753	0.0555273	0.04	0.524648
Plate05	STOP	8	19	ASK10	YGR097W	15	108	15492	9177	15839	9458	15	107	4494	1160	4436	1034	16	108	14756	8807	15207	9008	16	107	15425	8821	15814	9059	-0.00660439	-0.13032	0.0196473	0.0610492	-0.00862719	-0.152422	-0.00356813	0.0504012	-0.0140569	-0.03	-0.338249
Plate05	STOP	8	17	MDR1	YGR100W	15	112	14918	8838	15336	9130	15	111	14784	8769	15148	9031	16	112	15002	8938	15469	9089	16	111	14918	8788	15325	9064	0.00915113	0.0105539	0.0274613	0.019798	0.00479095	0.00578803	-0.0061678	0.0138997	0.0167411	0	0.0625384
Plate05	STOP	8	15	PCP1	YGR101W	15	116	16756	10028	17265	10488	15	115	16650	9985	17339	10520	16	116	16978	10113	17548	10437	16	115	16950	10309	17739	10753	-0.0735128	-0.0736757	-0.0460471	-0.0847012	-0.061979	-0.0621273	-0.0610136	-0.0959905	-0.0694842	-0.07	-0.842969
Plate05	STOP	8	13	VMA21	YGR105W	15	120	14155	7649	14520	8002	15	119	13866	7124	14085	7497	16	120	15037	7790	15549	8065	16	119	15406	8081	16101	8359	0.142363	0.198599	0.222538	0.212443	0.162034	0.241124	0.214906	0.189182	0.193986	0.2	2.44843
Plate05	STOP	8	11	NA	YGR106C	15	124	16121	9745	16356	10081	15	123	16054	9736	16307	10070	16	124	16044	9744	16204	10052	16	123	16187	9741	16439	10116	-0.0717155	-0.0735622	-0.0783427	-0.0713256	-0.0594772	-0.0629498	-0.0650803	-0.0538661	-0.0737365	-0.06	-0.722797
Plate05	STOP	8	9	NA	YGR107W	15	128	17694	10384	17985	10784	15	127	17589	10323	17866	10682	16	128	17590	10250	17825	10659	16	127	17088	10139	17311	10454	-0.0738022	-0.0649971	-0.0639359	-0.0648355	-0.0592098	-0.0557201	-0.0433055	-0.0579061	-0.0668927	-0.05	-0.646491
Plate05	STOP	8	7	CLB1	YGR108W	15	132	16980	9864	17266	10231	15	131	16630	9727	16946	10050	16	132	17125	10009	17431	10287	16	131	16943	9947	17210	10255	-0.0312669	-0.0235721	-0.0292405	-0.039106	-0.0181796	-0.0190882	-0.0331908	-0.0350635	-0.0307964	-0.03	-0.311956
Plate05	STOP	8	5	CLB6	YGR109C	15	136	18285	10417	18624	10740	15	135	18137	10457	18409	10740	16	136	18147	10400	18409	10656	16	135	18471	10456	18762	10764	-0.0268132	-0.0400152	-0.0263241	-0.0223719	-0.0276764	-0.0435525	-0.0333056	-0.0229715	-0.0288811	-0.03	-0.37844
Plate05	STOP	8	3	NA	YGR110W	15	140	17069	9837	17470	10175	15	139	16966	9823	17297	10249	16	140	17872	10303	18152	10568	16	139	17723	10196	18083	10630	-0.00798815	-0.0321128	-0.0280829	-0.0426054	-0.00734249	-0.0120449	-0.0341363	-0.0254844	-0.0276973	-0.02	-0.231773
Plate05	STOP	10	23	NA	YGR111W	19	100	14288	8610	14672	8924	19	99	14624	8522	14990	8776	20	100	14050	8562	14374	8856	20	99	14612	8696	14886	8995	-0.0123239	0.0421314	-0.0274817	-0.00583702	-0.00933321	0.0372222	-0.0225743	0.00404357	-0.000877802	0	0.0354639
Plate05	STOP	10	21	NA	YGR117C	19	104	13820	8434	14195	8678	19	103	14156	8544	14476	8860	20	104	14328	8700	14687	8870	20	103	13769	8433	14035	8676	-0.0127019	-0.0188088	-0.00145602	-0.0275597	-0.020878	-0.00938229	-0.0221336	-0.0256094	-0.0151316	-0.02	-0.228734
Plate05	STOP	10	19	RPS23A	YGR118W	19	108	15168	8926	15552	9168	19	107	14546	8521	14929	8667	20	108	14976	8843	15261	9023	20	107	14462	8598	14703	8786	0.0204677	0.0563644	0.0215996	0.0148803	0.00996949	0.030444	0.00883989	0.00866174	0.028328	0.01	0.182309
Plate05	STOP	10	17	MEP1	YGR121C	19	112	14796	8485	15219	8601	19	111	14722	8498	15080	8738	20	112	15127	8930	15500	9199	20	111	14806	8777	15205	9007	0.0937036	0.0568137	0.0107615	0.0196529	0.0593145	0.0503758	0.0058141	0.00623953	0.0452329	0.03	0.375339
Plate14	STOP	2	23	NA	YGR122C-A	3	4	11457	10373	11092	10914	3	3	11918	10999	11925	11195	4	4	11049	10205	11032	10355	4	3	11288	10404	11212	10729	-0.213917	-0.121367	-0.160263	-0.175312	-0.0676363	-0.074364	-0.107396	-0.0958725	-0.167715	-0.09	-0.502023
Plate14	STOP	2	10	NA	YGR122W	3	30	10280	9727	10914	9985	3	29	9765	8674	10614	9191	4	30	8802	7937	9445	8402	4	29	8790	8346	9367	8925	-0.134836	-0.0821375	-0.168999	-0.2561	-0.166666	-0.107823	-0.165718	-0.231047	-0.160518	-0.17	-0.995161
Plate05	STOP	10	15	PPT1	YGR123C	19	116	16584	9586	17120	9961	19	115	16438	9478	16882	9730	20	116	16853	9702	17297	10002	20	115	16764	9695	17297	9969	0.00368609	0.0259165	0.00914183	0.0147113	0.00225946	0.0106541	0.00112996	-0.00394341	0.0133639	0	0.0377073
Plate05	STOP	10	13	ASN2	YGR124W	19	120	16760	9772	17251	10120	19	119	16473	9749	16900	10000	20	120	16508	9813	16986	10149	20	119	16639	9649	17158	9994	-0.0138435	-0.0184882	-0.0372212	0.00079653	-0.0176471	-0.034237	-0.0427707	-0.00482671	-0.0171891	-0.02	-0.293689
Plate05	STOP	10	11	NA	YGR125W	19	124	16735	9844	17143	10218	19	123	16422	9574	16953	10016	20	124	16595	9740	17064	10083	20	123	16723	9677	17274	10159	-0.0376393	-0.0173852	-0.0207299	-0.0187557	-0.0318921	-0.00743739	-0.0238619	-0.00371346	-0.0236275	-0.02	-0.19517
Plate05	STOP	10	9	NA	YGR126W	19	128	17240	10084	17554	10489	19	127	17391	10177	17728	10493	20	128	17399	10146	17771	10538	20	127	17519	10221	17879	10611	-0.0541541	-0.0432661	-0.0477944	-0.0526394	-0.0382401	-0.0440004	-0.0381899	-0.0430296	-0.0494635	-0.04	-0.487172
Plate05	STOP	10	7	NA	YGR127W	19	132	17493	10235	17639	10561	19	131	17279	10222	17444	10526	20	132	17340	10223	17536	10510	20	131	17438	10131	17589	10464	-0.0602386	-0.0675573	-0.0587833	-0.0477312	-0.0471129	-0.0590968	-0.0551978	-0.0330436	-0.0585776	-0.05	-0.580895
Plate05	STOP	10	5	SYF2	YGR129W	19	136	18091	10491	18389	10814	19	135	17781	10235	18128	10521	20	136	17649	10276	17997	10611	20	135	17509	10256	17752	10558	-0.0532483	-0.0219047	-0.045018	-0.0523025	-0.0521255	-0.0283938	-0.0438775	-0.0496203	-0.0431184	-0.04	-0.519099
Plate05	STOP	10	3	NA	YGR130C	19	140	17901	10181	18301	10557	19	139	17498	10016	17815	10332	20	140	17463	9984	17803	10323	20	139	17780	10149	18088	10361	-0.0168534	-0.0110167	-0.0103145	0.00194564	-0.01149	-0.00933507	-0.00613308	-0.0137683	-0.00905976	-0.01	-0.116002
Plate05	STOP	12	23	NA	YGR131W	23	100	13945	8808	14216	9094	23	99	14122	8926	14424	9194	24	100	13773	8836	13991	9141	24	99	14354	8937	14587	9266	-0.0835169	-0.081585	-0.112682	-0.0792352	-0.0769789	-0.0816395	-0.098235	-0.0625385	-0.0892549	-0.08	-0.95874
Plate05	STOP	12	21	PHB1	YGR132C	23	104	14181	8878	14405	9161	23	103	14025	8828	14253	9129	24	104	14374	9013	14556	9264	24	103	14151	8875	14328	9106	-0.0776486	-0.0861014	-0.0816654	-0.0752315	-0.0676659	-0.0730915	-0.0742754	-0.0698746	-0.0801617	-0.07	-0.854452
Plate05	STOP	12	19	PEX4	YGR133W	23	108	13567	8298	13809	8488	23	107	13802	8639	14099	8903	24	108	13302	8033	13728	8288	24	107	14037	8717	14320	8937	-0.0158628	-0.0614135	0.0124076	-0.0466674	-0.0203355	-0.0600845	0.00280016	-0.0519984	-0.027884	-0.03	-0.384828
Plate05	STOP	12	17	CAF130	YGR134W	23	112	14698	9019	14906	9307	23	111	14309	8831	14557	9011	24	112	14502	8876	14664	9177	24	111	14163	8749	14341	9023	-0.0581739	-0.0379074	-0.0571039	-0.0596907	-0.0467853	-0.0475861	-0.038383	-0.0461083	-0.053219	-0.04	-0.533752
Plate05	STOP	12	15	PRE9	YGR135W	23	116	15967	8590	16592	8975	23	115	15387	8479	15768	8817	24	116	15296	8275	15947	8668	24	115	15113	8268	15647	8683	0.137106	0.10064	0.142376	0.114992	0.137069	0.110976	0.142215	0.127953	0.123778	0.13	1.57434
Plate05	STOP	12	13	LSB1	YGR136W	23	120	17345	10079	17702	10459	23	119	16884	9961	17328	10353	24	120	17160	9915	17647	10279	24	119	16659	9685	17147	10006	-0.0394114	-0.0471384	-0.0133629	-0.00199379	-0.0303381	-0.0415698	-0.0146129	-0.00968686	-0.0254766	-0.02	-0.283788
Plate05	STOP	12	11	NA	YGR137W	23	124	17144	9861	17561	10234	23	123	17094	9879	17553	10328	24	124	17143	9791	17719	10106	24	123	16913	9679	17447	10083	-0.0116551	-0.0277749	0.0203636	0.00584102	-0.00635441	-0.012905	0.0057567	0.00938042	-0.00330634	0	-0.00530383
Plate05	STOP	12	9	TPO2	YGR138C	23	128	17014	10005	17340	10401	23	127	16985	9968	17320	10374	24	128	16860	9692	17367	10014	24	127	17313	9999	17799	10414	-0.054195	-0.0511332	0.0119587	-0.0256216	-0.04011	-0.0357633	0.00337361	-0.0187444	-0.0297478	-0.02	-0.268777
Plate05	STOP	12	7	NA	YGR139W	23	132	17347	9779	17992	9969	23	131	17236	9950	17662	10377	24	132	17530	9799	18064	10057	24	131	17800	10107	18292	10532	0.0616899	-0.0285778	0.0514296	-0.0133101	0.0217543	-0.0154912	0.0305253	-0.00527054	0.0178079	0.01	0.102479
Plate05	STOP	12	5	VPS62	YGR141W	23	136	18388	10066	18898	10318	23	135	18666	10100	19262	10469	24	136	17942	9678	18473	10007	24	135	18348	9830	18879	10057	0.059791	0.0561282	0.0862507	0.103011	0.038907	0.0499444	0.07896	0.0778185	0.0762953	0.06	0.749995
Plate05	STOP	12	3	BTN2	YGR142W	23	140	18002	9966	18532	10337	23	139	18545	10186	19058	10524	24	140	18805	9974	19377	10310	24	139	18032	9687	18527	10006	0.0340897	0.0348906	0.0896964	0.0898375	0.0320908	0.0277024	0.0803806	0.0831659	0.0621286	0.06	0.682585
Plate05	STOP	14	23	SKN1	YGR143W	27	100	14664	8577	14985	8896	27	99	14643	8598	14978	8993	28	100	14254	8737	14481	9018	28	99	14729	8856	14950	9233	0.0202974	0.00255297	-0.0460123	-0.0416538	0.0305616	0.0248177	-0.0355942	-0.0148054	-0.0162039	0	0.0222223
Plate05	STOP	14	21	THI4	YGR144W	27	104	14271	8701	14569	8965	27	103	14159	8647	14512	8964	28	104	14323	8707	14733	8994	28	103	14027	8742	14320	9000	-0.0287885	-0.0337777	-0.019169	-0.0576359	-0.0275043	-0.0279605	-0.0238621	-0.057446	-0.0348428	-0.03	-0.406465
Plate05	STOP	14	19	NA	YGR146C	27	108	15113	8974	15341	9255	27	107	14803	8889	15127	9166	28	108	15634	8972	16014	9244	28	107	15050	8801	15375	9107	-0.0121856	-0.0148349	0.044404	0.0164516	-0.00331367	-0.0143501	0.0397251	0.0227916	0.00845876	0.01	0.142806
Plate05	STOP	14	17	RPL24B	YGR148C	27	112	15129	8967	15469	9205	27	111	14979	8878	15242	9119	28	112	15258	8977	15723	9252	28	111	15391	9193	15607	9348	0.00715133	0.00314201	0.0197394	-0.00633606	-0.000710417	0.00273784	0.00821158	-0.0196434	0.00592418	0	-0.0212781
Plate05	STOP	14	15	NA	YGR149W	27	116	15380	9170	15761	9455	27	115	15893	9453	16151	9753	28	116	15691	9336	16106	9678	28	115	15799	9422	16075	9688	-0.0123178	-0.0324556	-0.0232247	-0.0273162	-0.0164398	-0.0259454	-0.0210358	-0.0277628	-0.0238286	-0.02	-0.268595
Plate05	STOP	14	13	NA	YGR151C	27	120	16608	9558	16979	9843	27	119	15887	9416	16274	9798	28	120	16621	9657	17159	10101	28	119	16571	9578	17064	9893	0.0136448	-0.0306669	-0.0170722	0.0112207	0.00892417	-0.0198941	-0.00752133	0.00272469	-0.00571843	0	-0.0405186
Plate05	STOP	14	11	RSR1	YGR152C	27	124	17108	9863	17526	10187	27	123	16752	9421	17285	9812	28	124	17131	9801	17590	10149	28	123	16775	9576	17245	9737	-0.00619062	0.0405603	0.0044834	0.0506106	-0.00917054	0.0436044	0.00318858	0.0177388	0.0223659	0.01	0.174586
Plate05	STOP	14	9	TOS10	YGR153W	27	128	17235	9344	17661	9562	27	127	17234	9502	17869	9744	28	128	17263	9356	17829	9640	28	127	17287	9508	17730	9785	0.109844	0.0922156	0.107619	0.0757768	0.0915247	0.0630441	0.091292	0.0656154	0.0963638	0.08	0.949127
Plate05	STOP	14	7	NA	YGR154C	27	132	17744	9505	18139	9747	27	131	17616	9504	18099	9773	28	132	17944	9544	18225	9732	28	131	17754	9687	18117	9939	0.109594	0.10245	0.117832	0.0750122	0.0969556	0.0886162	0.103074	0.0650964	0.101222	0.09	1.07695
Plate05	STOP	14	5	CHO2	YGR157W	27	136	16623	8384	16834	8694	27	135	16110	8143	16434	8402	28	136	16087	8161	16457	8511	28	135	16428	8295	16812	8470	0.206943	0.230903	0.212164	0.247312	0.227226	0.234673	0.229299	0.229717	0.22433	0.23	2.79219
Plate05	STOP	14	3	RTS3	YGR161C	27	140	17822	9376	18285	9582	27	139	17656	9122	17981	9439	28	140	18545	9795	19031	10134	28	139	18298	9698	18867	9946	0.148059	0.153257	0.0990896	0.121395	0.125462	0.16101	0.0962547	0.0981386	0.13045	0.12	1.46139
Plate06	STOP	3	22	GTR2	YGR163W	37	6	6638	3514	6803	3620	37	5	6708	3606	6883	3736	38	6	6761	3647	6881	3768	38	5	6675	3608	6813	3695	-0.0390463	-0.0554056	-0.0658216	-0.0602349	-0.0468707	-0.0586217	-0.0581684	-0.067779	-0.0551271	-0.06	-0.747383
Plate06	STOP	3	20	NA	YGR164W	37	10	7310	3886	7481	4052	37	9	7347	3942	7539	4078	38	10	7266	3906	7456	4039	38	9	7214	3801	7386	3905	-0.00821745	-0.00270605	-0.0100924	0.0137462	0.00114411	-0.00721304	-0.0152068	0.00470696	-0.00181743	0	-0.0644379
[truncated: 2,672 more rows]

## Sheet: Column names legend
Plate	Plate ID
Reporter	Reporter construct used (OPT or STOP)
Row Deletion Array	Row coordinate on plate of quadruplicates for given gene (384-well format)
[truncated: 2,597 more rows]
