# Supplementary material for: Genetic screens in Saccharomyces cerevisiae identify a role for 40S ribosome recycling factors Tma20 and Tma22 in nonsense-mediated decay
Source: G3 (Bethesda). 2024 Jan 10;14(3):jkad295. doi: 10.1093/g3journal/jkad295 (PMC10917514; doi:10.1093/g3journal/jkad295)
Supplement: jkad295_Supplementary_Data [file jkad295_supplementary_data.zip › File_S3_G3-2023-404709.xlsx]

## Sheet: Sheet 1 - SGA
Combined SGA screen data (OPT and NMD)					Column names legend:
Sys Name	Gene	Z_LOG_OPT	Z_LOG_NMD		Gene	Gene standard name
YAL002W	VPS8	-0.245806	-1.26059		Sys Name	Gene systematic name
YAL004W		-0.214717	0.131461		Row.x	Row coordinate on plate of replicate x of 4 for given gene (1536-well format)
YAL005C	SSA1	-0.320855	0.377894		Z_LOG	Z-score of GFP/RFP ratio calculated using the formula Z_LOG = (Avg_meanlogratioNorm - Avg_meanlogratioNorm_ALL_GENES) / STDEV(Avg_meanlogratioNorm_ALL_GENES)
YAL007C	ERP2	-0.353604	-1.05675
YAL008W	FUN14	0.154169	-0.159093
YAL010C	MDM10	-0.853566	-1.31446
YAL011W	SWC3	-1.59989	-1.77766
YAL013W	DEP1	1.85878	1.49592
YAL014C	SYN8	0.238868	0.735815
YAL015C	NTG1	-0.736085	-0.721976
YAL017W	PSK1	-0.652749	-0.899221
YAL018C		0.865381	0.040469
YAL019W	FUN30	-0.381509	0.0419878
YAL020C	1	-0.0781354	0.454092
YAL022C	FUN26	0.120268	0.423212
YAL023C	PMT2	0.177927	1.72856
YAL024C	LTE1	-0.60571	0.488869
YAL026C	DRS2	-0.834554	0.544887
YAL027W		0.692265	0.871712
YAL028W	FRT2	-0.255945	0.604535
YAL029C	MYO4	-0.065873	-0.348135
YAL030W	SNC1	-0.181165	0.376357
YAL031C	FUN21	-0.914268	-0.77105
YAL034C	FUN19	-0.37794	0.503875
YAL036C	RBG1	1.23032	-0.169242
YAL037W		-0.422414	-1.62242
YAL040C	CLN3	-1.11855	-1.32308
YAL042W	ERV46	0.583566	-0.363984
YAL043C-A		-1.27011	-0.286408
YAL045C		-0.0188437	-1.08811
YAL046C		4.05321	-0.556939
YAL048C	GEM1	-0.624567	-1.64835
YAL049C		0.0761094	1.07595
YAL051W	OAF1	0.0383808	0.151068
YAL053W		-0.802811	-0.759705
YAL054C	ACS1	-0.511926	0.21504
YAL055W	PEX22	-1.01753	-0.837229
YAL056W	GPB2	0.758831	-0.882016
YAL058C-A		1.03103	0.28423
YAL058W	CNE1	0.258159	0.0859842
YAL059W	ECM1	0.678296	-0.836977
YAL060W	BDH1	0.188113	-0.938046
YAL061W		0.109829	0.490722
YAL062W	GDH3	-0.0342877	-1.10791
YAL064C-A		-0.0742829	0.663846
YAL065C		-0.10677	-0.19782
YAL066W		-0.556652	-0.530792
YAL067C	SEO1	-0.121158	-1.75621
YAL068C		-0.449346	-0.706627
YAR002C-A	ERP1	0.210938	-0.452683
YAR002W	NUP60	0.15006	-2.42264
YAR003W	SWD1	-1.2616	-1.34582
YAR014C	BUD14	-0.305641	-1.31841
YAR015W	ADE1	0.169787	-0.490229
YAR018C	KIN3	-0.0285132	1.32823
YAR020C	PAU7	-0.22521	-1.20707
YAR023C		-0.348147	-0.589918
YAR027W	UIP3	-0.154644	0.863779
YAR028W		1.14063	-0.476607
YAR029W		0.00131582	-0.13586
YAR030C		0.36844	-0.00992477
YAR031W	PRM9	1.00713	-0.863229
YAR035W	YAT1	0.695175	-0.190421
YAR037W		0.293496	-0.266135
YAR040C		0.876428	0.985822
YAR042W	SWH1	1.07825	1.5531
YAR043C		-0.0473573	-0.201313
YAR044W	OSH1	0.0184467	-0.0897842
YAR047C		0.34154	0.573102
YAR050W	FLO1	0.765356	-1.34754
YBL001C	ECM15	2.14446	-0.217223
YBL003C	HTA2	0.625703	0.160768
YBL005W	PDR3	0.618091	-0.678785
YBL007C	SLA1	-0.02669	-1.4927
YBL008W	HIR1	1.75821	0.933517
YBL009W		-0.170771	-0.0686736
YBL010C		0.291088	0.0564271
YBL011W	SCT1	0.569225	0.686238
YBL013W	FMT1	-0.586112	0.00382271
YBL015W	ACH1	-0.043182	1.14369
YBL016W	FUS3	-0.00533513	0.728489
YBL017C	PEP1	0.0670242	0.858328
YBL019W	APN2	0.545266	0.471683
YBL021C	HAP3	-0.378965	0.970022
YBL024W	NCL1	-0.583455	-0.73081
YBL025W	RRN10	-1.99023	-2.32515
YBL027W	RPL19B	-2.76388	0.399644
YBL028C		-0.0830993	-0.251833
YBL029W		-0.0435361	0.359696
YBL031W	SHE1	-0.0816553	0.967795
YBL032W	HEK2	-0.341772	-0.11066
YBL036C		0.276762	0.135548
YBL037W	APL3	0.977496	1.4549
YBL039C	URA7	-0.00932438	-0.176518
YBL042C	FUI1	-2.2068	-1.20362
YBL043W	ECM13	0.2233	0.645723
YBL046W		0.813184	-0.4406
YBL047C	EDE1	-0.591528	-0.316617
YBL048W		0.256659	1.08022
YBL049W	MOH1	-0.130726	-0.24441
YBL051C	PIN4	0.645622	-1.50164
YBL052C	SAS3	-0.245354	-0.413928
YBL053W		-0.490115	-0.259124
YBL054W		0.24309	-0.0153764
YBL055C		0.354366	-1.09371
YBL056W	PTC3	-0.437634	-1.03231
YBL057C	PTH2	1.00928	-0.533008
YBL059W		0.139668	-1.52164
YBL060W		-0.150361	0.636568
YBL061C	SKT5	-0.566381	-0.770263
YBL062W		-0.0961502	0.953478
YBL063W	KIP1	-0.370018	-0.602134
YBL064C	PRX1	-1.06511	-0.97157
YBL065W		-1.48852	-2.12929
YBL066C	SEF1	-1.66412	-0.964651
YBL067C	UBP13	0.715543	-0.361505
YBL068W	PRS4	1.32574	0.9594
YBL069W	AST1	0.0630209	0.0869502
YBL070C		-0.0929774	0.39488
YBL071C		0.74251	-0.542477
YBL072C	RPS8A	1.20201	2.84867
YBL075C	SSA3	0.46035	-0.597434
YBL078C	ATG8	-1.1141	1.0305
YBL079W	NUP170	0.235271	-0.194456
YBL081W		0.234809	0.0359091
YBL082C	RHK1	0.942059	0.157043
YBL083C		1.14002	-0.798917
YBL085W	BOI1	0.391607	-0.388933
YBL086C		1.22047	0.732833
YBL087C	RPL23A	1.26763	1.38648
YBL088C	TEL1	-0.304144	-0.457858
YBL089W	AVT5	-1.06375	-0.593201
YBL091C	MAP2	0.834152	1.40057
YBL091C-A	SCS22	-0.443526	0.367224
YBL094C		-0.37236	-0.43651
YBL095W		1.2704	-1.18129
YBL096C		0.0727449	-0.4346
YBL098W	BNA4	-0.542652	-0.10027
YBL100C		0.45789	-1.09902
YBL101C	ECM21	0.566953	-1.01635
YBL102W	SFT2	0.517945	0.12886
YBL103C	RTG3	-0.415607	0.0302793
YBL103C	RTG3	-0.415607	-0.249841
YBL103C	RTG3	1.18677	0.0302793
YBL103C	RTG3	1.18677	-0.249841
YBL104C		-0.163537	-0.222466
YBL106C	SRO77	0.823681	1.63669
YBL107C		-0.400878	-0.305684
YBR001C	NTH2	0.151756	-0.0233722
YBR005W	RCR1	0.83767	-1.64097
YBR006W	UGA2	-0.25292	-0.44131
YBR007C	DSF2	1.88464	-0.754522
YBR008C	FLR1	0.0509661	0.0687504
YBR009C	HHF1	0.914688	1.31313
YBR010W	HHT1	2.15348	1.98645
YBR012C		0.473181	0.73348
YBR013C		0.248766	0.273328
YBR014C		1.06237	1.3802
YBR015C	MNN2	0.502294	1.31905
YBR016W		-0.11082	0.292229
YBR020W	GAL1	-0.02746	0.473543
YBR020W	GAL1	-0.02746	0.323347
YBR020W	GAL1	0.435301	0.473543
YBR020W		0.435301	0.323347
YBR022W	POA1	0.302479	1.03289
YBR023C	CHS3	-0.23165	0.235346
YBR024W	SCO2	-0.0527919	0.636913
YBR025C		0.369493	2.38583
YBR026C	ETR1	0.176804
YBR027C		-0.470236	0.195841
YBR028C		-0.702537	0.133843
YBR030W		-0.775329	-0.415879
YBR031W	RPL4A	-0.0756529	0.0792352
YBR032W		0.920277	2.56242
YBR033W	EDS1	-0.63609	0.850839
YBR034C	HMT1	-0.459746	0.119227
YBR040W	FIG1	0.580803	0.605118
YBR041W	FAT1	-0.587543	1.26266
YBR042C		-0.393745	1.18407
YBR043C	QDR3	-0.382473	0.683986
YBR044C	TCM62	-0.447661	1.29928
YBR045C	1	-0.142026	-0.212702
YBR046C	ZTA1	0.503639	-0.656929
YBR047W	FMP23	0.615839	0.541343
YBR048W	RPS11B	0.108819	0.928673
YBR050C	REG2	-0.0284244	0.213299
YBR051W		0.930943	-0.776704
YBR052C		-0.339551	0.326994
YBR053C		-0.0734287	-0.762903
YBR054W	YRO2	-0.00399847	0.7182
YBR056W		0.341573	1.6389
YBR057C	MUM2	-2.22408	-1.27588
YBR058C	UBP14	-2.84653	-0.595189
YBR059C	AKL1	1.1423	2.18295
YBR061C	TRM7	-0.0222655	-0.819679
YBR061C	TRM7	-0.0222655	0.0887768
YBR061C	TRM7	0.260153	-0.819679
YBR061C	TRM7	0.260153	0.0887768
YBR062C		0.465913	0.362137
YBR063C		0.283293	-1.28552
YBR064W		0.511889	-1.03253
YBR065C	ECM2	0.162575	0.473247
YBR066C	NRG2	-0.497798	0.145804
YBR067C	TIP1	-0.132768	-0.673472
YBR068C	BAP2	-0.548912	-0.845066
YBR069C	TAT1	-1.68417	-2.30469
YBR071W		-0.621438	0.377102
YBR072W	HSP26	0.438785	-1.169
YBR073W	RDH54	0.180051	-0.474313
YBR074W		-0.0242493	-0.284752
YBR075W		0.241858	-0.869599
YBR075W		0.241858	0.743924
YBR075W		0.672087	-0.869599
YBR075W		0.672087	0.743924
YBR076W	ECM8	0.443189	1.46475
YBR077C	SLM4	0.506226	-0.0205338
YBR078W	ECM33	-0.177103	0.17707
YBR082C	UBC4	-0.866654	-0.0742222
YBR082C	UBC4	-0.866654	0.391715
YBR082C	UBC4	0.0177299	-0.0742222
YBR082C	UBC4	0.0177299	0.391715
YBR083W	TEC1	0.400464	0.437157
YBR084C-A	RPL19A	-1.62574	0.157495
YBR084W	MIS1	-1.23165	-0.0592007
YBR085W	AAC3	-0.505207	0.464816
YBR086C	IST2	0.217741	1.00842
YBR090C		0.212514	0.469964
YBR090C-A		0.0992125	-0.848843
YBR092C	PHO3	0.509695	-0.281464
YBR093C	PHO5	0.421032	0.240185
YBR094W		0.276135	-1.26747
YBR095C	RXT2	-0.110847	-1.06486
YBR095C	RXT2	-0.110847	0.138479
YBR095C	RXT2	1.40365	-1.06486
YBR095C	RXT2	1.40365	0.138479
YBR098W	MMS4	-0.593974	-1.59448
YBR099C		0.0342833	-0.00595941
YBR100W		0.526664	0.719819
YBR101C	FES1	0.755482	0.967729
YBR103W	SIF2	-7.24441	-3.85571
YBR104W	YMC2	-1.23538	-0.102253
YBR105C	VID24	1.21915	-0.310071
YBR106W	PHO88	-0.312717	-1.56617
YBR107C	IML3	0.448883	-0.290055
YBR108W		1.5425	0.646102
YBR111C	YSA1	0.532147	-0.203931
YBR113W		0.525126	-0.613296
YBR114W	RAD16	0.362361	0.36575
YBR115C	LYS2	-0.299392	-0.810084
YBR115C	LYS2	-0.299392	4.27785
YBR115C	LYS2	1.82992	-0.810084
YBR115C	LYS2	1.82992	4.27785
YBR116C		0.156198	0.528461
YBR118W	TEF2	1.56819	-0.195863
YBR119W	MUD1	-0.00261328	0.0819364
YBR121C	GRS1	-1.08467	1.46115
YBR122C	MRPL36	-1.13796	0.488755
YBR125C	PTC4	-0.98577	-0.189328
YBR126C	TPS1	-0.102461	2.1811
YBR128C	ATG14	0.904641	2.11027
YBR129C	OPY1	-0.132642	1.20802
YBR130C	SHE3	0.188776	-0.477028
YBR131W	CCZ1	0.00834014	0.921926
YBR132C	AGP2	-0.420345	-0.362517
YBR134W		-0.360383	-0.29566
YBR137W		0.0487744	1.11936
YBR138C	HDR1	-0.703974	-0.112347
YBR139W		0.156434	-0.252475
YBR141C		-0.695727	0.378671
YBR144C		0.532198	0.093344
YBR145W	ADH5	-0.00514606	0.711297
YBR146W	MRPS9	0.00655908	-0.0988132
YBR147W		0.214177	-0.452179
YBR148W	YSW1	-0.49249	-0.801504
YBR149W	1	0.710141	1.74987
YBR150C	TBS1	-0.238005	0.722929
YBR151W	APD1	-2.63555	-1.20054
YBR156C	SLI15	-0.834494	0.0654716
YBR157C	ICS2	0.530374	0.737331
YBR158W	AMN1	0.467078	-0.117677
YBR159W		0.476965	-0.517563
YBR161W	CSH1	0.366735	-0.568135
YBR162C	TOS1	0.31699	0.665735
YBR162W-A	YSY6	0.11006	0.000966065
YBR164C	1	0.0596859	0.149519
YBR165W	UBS1	-0.160023	-0.174524
YBR165W	UBS1	-0.160023	-0.766629
YBR165W	UBS1	0.154678	-0.174524
YBR165W	UBS1	0.154678	-0.766629
YBR166C	TYR1	0.149473	1.12255
YBR168W	PEX32	-1.32625	-0.129381
YBR169C	SSE2	-0.39854	-0.429683
YBR170C	NPL4	-0.988321	-0.367147
YBR171W	SEC66	2.04956	2.05492
YBR172C	SMY2	0.868188	0.856275
YBR174C		-1.19241	-0.667566
YBR175W	SWD3	-1.45067	-1.1599
YBR176W	ECM31	0.527716	-0.0811866
YBR177C	EHT1	0.275341	-1.27758
YBR178W		0.456568	-0.768726
YBR180W	DTR1	0.195199	0.039487
YBR181C	RPS6B	0.28026	1.60583
YBR182C	SMP1	-0.0814033	0.780836
YBR183W	YPC1	0.946862	-1.32588
YBR184W		0.333	0.181416
YBR185C	MBA1	-0.377218	-2.80848
YBR186W	PCH2	0.430251	0.215026
YBR187W		-0.270691	0.324772
YBR188C	NTC20	1.14688	1.20692
YBR194W	SOY1	-2.31178	-1.18325
YBR195C	MSI1	-0.364306	-0.477556
YBR197C		-0.501731	0.702512
YBR199W	KTR4	0.640419	1.42372
YBR200W	BEM1	-1.6288	-1.41324
YBR201W	DER1	0.717184	-0.683303
YBR203W	COS111	0.996121	-1.01941
YBR204C		0.268792	-1.17439
YBR205W	KTR3	0.638591	0.647348
YBR206W		1.0277	0.519416
YBR207W	FTH1	0.686314	0.671741
YBR208C	DUR1,2	0.968825	0.945385
YBR209W		-2.10744	-0.70225
YBR210W	ERV15	0.258002	-0.448905
YBR212W	NGR1	0.183738	0.0230085
YBR213W	MET8	-7.18104	-2.60687
YBR214W	SDS24	1.0059	0.766436
YBR215W	HPC2	1.69498	0.717144
YBR216C	YBP1	0.086173	-0.479873
YBR217W	ATG12	1.20842	-0.145863
YBR218C	PYC2	1.31605	1.26035
YBR219C		1.44679	1.62933
YBR220C		1.07277	1.39616
YBR221C	PDB1	-1.46079	-0.728424
YBR222C	PCS60	-0.0827283	-0.127172
YBR223C	TDP1	-0.296704	0.319084
YBR224W		0.423352	-0.150347
YBR225W		-0.00554648	0.259926
YBR226C		-0.0854017	0.0142419
YBR227C	MCX1	-0.645513	-0.383199
YBR228W	SLX1	-0.472278	0.361763
YBR229C	ROT2	-0.747778	0.220355
YBR230C		0.341166	-0.293551
YBR231C	SWC5	-2.12709	-0.982835
YBR232C		0.0437237	-0.251717
YBR233W	PBP2	0.908815	-0.196314
YBR235W		0.922277	0.118382
YBR238C		0.635433	0.169304
YBR239C		-0.291309	-0.431915
YBR240C	THI2	-0.473586	0.43291
YBR241C		-0.140864	0.286365
YBR242W		-0.141807	0.0180952
YBR244W	GPX2	-0.609506	-1.41289
YBR245C	ISW1	0.095423	0.162586
YBR246W		1.45014	1.65318
YBR248C	HIS7	-2.63722	3.22381
YBR249C	ARO4	0.0243394	-0.624164
YBR250W		1.08129	0.56745
YBR255W		0.190633	-0.101716
YBR258C	SHG1	0.124428	0.308993
YBR259W		0.0233753	-0.40478
YBR260C	RGD1	-0.674138	-0.168414
YBR261C		-0.83453	-0.00153772
YBR262C	FMP51	-0.0761021	-0.439965
YBR263W	SHM1	0.401959	-0.257188
YBR264C	YPT10	-0.118496	0.265716
YBR266C		0.496139	0.751271
YBR267W	REI1	-1.77463	2.5386
YBR269C	FMP21	0.67138	-0.0233273
YBR270C	BIT2	1.02745	-0.840901
YBR271W		-0.114045	-0.17674
YBR272C	HSM3	0.445439	-0.356214
YBR273C	UBX7	-1.21917	-1.65822
YBR274W	CHK1	-0.106688	-0.308261
YBR275C	RIF1	-0.562137	-0.0202237
YBR276C	PPS1	-0.779945	-0.542846
YBR277C		-0.867923	-0.416754
YBR278W	DPB3	-0.271745	0.183423
YBR280C		0.079781	-0.806253
YBR281C		0.743612	0.367326
YBR283C	SSH1	-0.127016	-0.526956
YBR284W		0.269395	-0.219703
YBR285W		0.326565	-0.0864463
YBR286W	APE3	0.344835	0.298901
YBR287W	ZSP1	0.349611	0.569743
YBR288C	APM3	0.641547	0.673598
YBR290W	2	0.379584	0.0313915
YBR291C	CTP1	0.417976	0.766149
YBR292C		0.582119	-0.385514
YBR293W	VBA2	0.948704	0.605952
YBR294W	SUL1	1.62734	-2.84653
YBR295W	PCA1	0.22492	-0.828729
YBR296C	PHO89	0.287254	0.200336
YBR297W	MAL33	0.242992	-0.282377
YBR298C	MAL31	-0.0257479	0.848969
YBR299W	MAL32	-3.75776	0.784675
YBR300C		-0.224175	-0.000636513
YBR301W	DAN3	0.420412	0.371737
YCL001W	RER1	0.741309	1.12114
YCL001W-A		-0.120593	-0.285774
YCL002C		0.500013	0.223687
YCL006C		0.408518	0.377051
YCL009C	ILV6	0.259655	-0.565506
YCL010C	SGF29	0.300892	2.61819
YCL011C	GBP2	0.452049	-0.679135
YCL012W		0.562441	-7.3e-05
YCL013W		0.245715	-0.155389
YCL014W	BUD3	-0.0981877	0.556013
YCL016C	DCC1	-0.0143841	0.0475577
YCL022C		-1.07298	-2.14903
YCL023C		0.350312	0.151869
YCL024W	KCC4	0.827359	0.266301
YCL025C	AGP1	-0.365027	1.80029
YCL026C		0.0439813	-1.03038
YCL026C-A	FRM2	0.15548	-0.393251
YCL027W	FUS1	-0.708558	-0.449673
YCL028W	RNQ1	-0.763727	-0.545875
YCL029C	BIK1	-0.301214	-0.304064
YCL030C	HIS4	-0.773151	-0.319979
YCL032W	STE50	-0.134023	2.35876
YCL033C		0.634114	-0.0430714
YCL034W	LSB5	-0.290412	-0.338371
YCL035C	GRX1	0.46428	-0.47
YCL036W	GFD2	1.32558	-0.670123
YCL037C	SRO9	-2.49825	2.25285
YCL038C	ATG22	-0.203125	-0.125617
YCL039W	GID7	0.492471	0.14076
YCL040W	GLK1	-0.559912	-0.305385
YCL042W		-0.233723	0.0346655
YCL044C		-0.971392	-0.713122
YCL045C		0.127992	0.501058
YCL046W		0.282975	-0.0502258
YCL047C		-0.102055	-0.679082
YCL048W	SPS22	0.885789	0.156473
YCL049C		1.3527	0.383527
YCL050C	APA1	0.0138031	-0.558561
YCL051W	LRE1	0.645093	-0.692665
YCL055W	KAR4	-0.111906	0.197864
YCL056C		-0.108728	-0.368935
YCL057W	PRD1	-0.196164	0.311015
YCL060C		0.021323	0.345324
YCL061C	MRC1	-0.328584	-0.158558
YCL062W		0.0466357	-0.290967
YCL063W	VAC17	0.428302	-0.587848
YCL064C	CHA1	0.430757	-0.331391
YCL069W	VBA3	0.595413	-0.805061
YCL074W		1.65798	0.0501267
YCL075W		0.283785	-0.244504
YCL076W		0.434072	0.399
YCR001W		0.0108387	-0.00771003
YCR005C	CIT2	-0.253129	0.113933
YCR006C		0.831291	0.0448403
YCR007C		-0.173158	0.2554
YCR008W	SAT4	0.418763	0.221609
YCR009C	RVS161	-0.952572	0.0750339
YCR010C	ADY2	0.246521	-0.632471
YCR011C	1	0.243748	0.169408
YCR014C	POL4	0.638304	0.313927
YCR015C		0.363446	0.378354
YCR016W		0.774683	1.09965
YCR017C	CWH43	0.406405	0.526695
YCR019W	MAK32	-0.0479372	-0.131957
YCR020C	PET18	-0.225847	0.273501
YCR020C-A	MAK31	-1.20582	-0.87306
YCR021C	HSP30	-0.141383	0.141241
YCR022C		0.198987	-0.403135
YCR023C		0.0760561	-0.380064
YCR024C-A	PMP1	0.412364	-0.393991
YCR025C		0.751807	0.657317
YCR026C	NPP1	0.450888	0.395911
YCR027C	RHB1	-0.170358	-0.409359
YCR028C-A	RIM1	-6.10523	-3.58721
YCR030C	1	0.862558	0.351743
YCR031C	RPS14A	-0.540199	0.8463
YCR032W	BPH1	-0.209731	0.021868
YCR033W	SNT1	-6.18867	-3.65528
YCR034W	FEN1	1.50839	0.502925
YCR036W	RBK1	0.0102625	-0.237906
YCR037C	PHO87	0.784957	0.528427
YCR043C		0.465348	-0.57178
YCR044C	PER1	0.693658	-0.149221
YCR045C		-0.365518	-0.574745
YCR048W	ARE1	0.619553	0.38696
YCR049C		0.319798	-0.138516
YCR050C		-0.517417	-0.0727891
YCR051W		0.0756651	-0.0329413
YCR053W	THR4	-0.217646	0.760066
YCR059C	YIH1	0.384827	-0.101597
YCR060W	TAH1	0.28834	-0.16665
YCR061W		0.608608	0.707046
YCR062W		-0.0386273	0.231477
YCR065W	HCM1	0.21085	-0.288875
YCR067C	SED4	-0.118901	0.312545
YCR068W	ATG15	-0.478511	1.15191
YCR069W	CPR4	-0.310191	0.828148
YCR071C	IMG2	-4.0105	-3.49324
YCR073C	SSK22	-0.610774	-0.34109
YCR073W-A	SOL2	-0.055611	-0.675728
YCR075C	ERS1	1.07749	0.943823
YCR076C		0.439009	0.424184
YCR077C	PAT1	-2.10991	-4.499
YCR079W		0.561682	-1.4065
YCR082W	AHC2	-0.0088162	0.018339
YCR083W	TRX3	-0.307583	-0.288353
YCR085W		0.00848558	0.473533
YCR086W	CSM1	0.343959	-0.0181528
YCR087C-A		-0.821753	-1.29703
YCR087W		0.353863	-0.502412
YCR088W	ABP1	0.700505	-0.0204435
YCR089W	FIG2	0.174321	0.172633
YCR090C		0.350833	-0.860647
YCR091W	KIN82	-1.85699	-2.19111
YCR092C	MSH3	-0.539681	-0.456385
YCR095C		-0.598266	0.830216
YCR098C	GIT1	-0.22192	0.335932
YCR099C		-0.118992	-0.450048
YCR100C		0.328316	0.0414331
YCR101C		0.273162	-0.1842
YCR102C		0.335282	-0.508954
YCR102W-A		0.853919	-0.0980496
YCR105W	ADH7	0.120957	-0.650759
YCR106W	RDS1	0.909619	-0.829627
YCR107W	AAD3	0.347228	0.321515
YDL001W	RMD1	-0.284113	-0.55623
YDL002C	NHP10	-1.28695	1.79885
YDL006W	PTC1	-2.20724	0.893882
YDL010W		-0.0960098	-0.178396
YDL011C		-0.541327	0.468577
YDL012C		-0.0026275	-0.114794
YDL013W	HEX3	-1.42732	0.823904
YDL018C	ERP3	-0.0546131	-0.150749
YDL019C	OSH2	0.168593	-0.0189432
YDL020C	RPN4	-1.60498	3.22958
YDL023C	SRF4	1.37149	-0.102997
YDL024C	DIA3	0.415404	0.381394
YDL025C		0.915021	0.0611166
YDL026W		0.00252952	-0.0906815
YDL027C		-0.0461743	0.645208
YDL033C	SLM3	-3.68137	-1.86961
YDL034W		0.132962	1.16374
YDL035C	GPR1	0.221768	0.662707
YDL036C		-0.171346	0.0529898
YDL037C	BSC1	0.148936	-0.375457
YDL038C		0.845623	-0.213897
YDL039C	PRM7	1.06458	0.637249
YDL040C	NAT1	0.582422	0.376539
YDL041W		-0.618252	-0.970851
YDL042C	SIR2	0.276426	3.86881
YDL046W	NPC2	0.37771	-0.0142903
YDL048C	STP4	0.452041	1.36616
YDL050C		0.432593	0.174744
YDL051W	LHP1	0.504752	-0.0136572
YDL052C	SLC1	-0.475704	-0.376427
YDL053C	PBP4	0.0776756	-0.754547
YDL054C	MCH1	0.71271	1.18631
YDL056W	MBP1	0.894854	-0.0493597
YDL059C	RAD59	0.230287	-0.244841
YDL061C	RPS29B	0.764681	0.399854
YDL062W		0.9291	0.856416
YDL065C	PEX19	-0.688239	-0.194028
YDL066W	IDP1	-0.253577	0.362992
YDL070W	BDF2	-0.121828	-0.143594
YDL071C		0.0574288	0.0761569
YDL074C	1	0.499982	-2.89077
YDL074C	1	0.499982	-2.61067
YDL076C	RXT3	1.52622	-0.570078
YDL078C	MDH3	-0.684451	-1.18305
YDL079C	MRK1	-0.747594	-0.288992
YDL080C	THI3	0.215202	0.907668
YDL081C	RPP1A	1.10441	2.93913
YDL082W	RPL13A	-0.620858	1.49471
YDL083C	RPS16B	-0.773735	1.64908
YDL085W	NDE2	-0.0891103	-0.0555563
YDL086W		0.562964	-0.298631
YDL088C	ASM4	-0.105064	0.468843
YDL089W		0.185568	-0.739754
YDL090C	RAM1	-6.79928	3.05841
YDL091C	UBX3	-0.374263	-1.07656
YDL093W	PMT5	-0.453761	-0.712165
YDL094C		-0.518651	-0.438012
YDL095W	PMT1	-0.0619105	-0.00932074
YDL096C		0.10488	0.184382
YDL099W		-0.508665	-0.500893
YDL100C	ARR4	0.615601	0.265903
YDL104C	QRI7	-1.21985	-1.52739
YDL106C	PHO2	0.903726	0.108122
YDL109C		0.329101	-0.89562
YDL110C		0.999477	-0.389382
YDL112W	TRM3	-0.396993	-0.663671
YDL113C	ATG20	0.904963	0.304811
YDL114W		-0.875776	-0.339676
YDL117W	CYK3	-0.157358	0.0669174
YDL118W		-0.519131	-0.314759
YDL119C		-2.30206	-2.51592
YDL121C		0.948525	0.212981
YDL122W	UBP1	-0.10016	-0.104149
YDL123W	SNA4	-0.0771445	-0.436395
YDL124W		0.608558	-0.0954384
YDL125C	HNT1	1.22428	-0.373553
YDL127W	PCL2	0.245224	-0.239782
YDL128W	VCX1	-0.934051	-1.7803
YDL129W		-0.370938	-0.0646346
YDL130W	RPP1B	-0.343322	1.40908
YDL130W-A	STF1	-0.0657106	-0.168768
YDL131W	LYS21	-0.251209	0.856511
YDL133C-A	RPL41B	-0.304754	-0.139663
YDL133W		-0.0310489	-0.473542
YDL134C	PPH21	-9.12e-06	-0.206236
YDL134C-A		0.439801	-0.320954
YDL135C	RDI1	0.751319	-0.146588
YDL136W	RPL35B	1.65567	0.976989
YDL137W	ARF2	0.119998	-0.12094
YDL138W	RGT2	0.269925	0.822218
YDL142C	CRD1	-0.553033	-0.227656
YDL144C		-0.238511	0.0821823
YDL146W		0.136517	0.279463
YDL149W	ATG9	-0.248043	1.46959
YDL154W	MSH5	0.032199	0.393682
YDL155W	CLB3	-0.0792434	-0.235026
YDL156W		0.374838	0.118008
YDL157C		-0.172902	-0.129702
YDL159W	STE7	-0.487642	-3.34939
YDL161W	ENT1	0.5854	0.275699
YDL162C		-0.605328	0.471709
YDL167C	NRP1	0.236468	0.754447
YDL168W	SFA1	0.344075	0.402846
YDL169C	2	0.516352	0.892502
YDL170W	UGA3	-0.138409	-0.153521
YDL171C	GLT1	-0.474413	0.311805
YDL172C		1.40031	0.903819
YDL173W		2.23535	0.813122
YDL174C	DLD1	1.77831	0.575639
YDL175C	AIR2	0.849006	-0.677613
YDL176W		0.148722	-0.499118
YDL177C		1.02743	0.519575
YDL178W	DLD2	0.301427	-0.0707202
YDL179W	PCL9	0.407756	0.580047
YDL180W		0.827013	-0.572096
YDL181W	INH1	0.651364	0.339783
YDL182W	LYS20	1.26141	1.26638
YDL183C		0.805511	0.322423
YDL184C	RPL41A	1.01122	0.774172
YDL185W	TFP1	-0.635942	0.984242
YDL186W		-1.22903	-0.286643
YDL187C		-0.556872	-0.333095
YDL188C	PPH22	-0.687772	-0.419188
YDL189W	RBS1	-0.0885445	0.677544
YDL190C	UFD2	-0.00379701	-1.40238
YDL191W	RPL35A	-0.91867	-1.03534
YDL192W	ARF1	0.591313	0.125876
YDL194W	SNF3	-0.346914	-0.21712
YDL197C	ASF2	0.859357	0.0584935
YDL199C		1.02921	0.217355
YDL200C	MGT1	-1.26647	-0.0192806
YDL201W	TRM8	-1.39583	-0.319532
YDL203C		-1.15112	-0.546365
YDL204W	RTN2	-0.966772	0.615215
YDL206W		-0.706045	0.908184
YDL210W	UGA4	-0.183893	-0.258031
YDL211C		0.20585	-1.46669
YDL213C	NOP6	0.439452	-0.354868
YDL214C	PRR2	0.307027	-0.260025
YDL215C	GDH2	1.39722	-0.210165
YDL216C	RRI1	1.41118	0.476819
YDL218W		-0.883469	0.409011
YDL219W	DTD1	-0.811583	0.540153
YDL222C	FMP45	-1.10473	0.599052
YDL223C	HBT1	-0.536646
YDL224C	WHI4	-0.405551	1.05095
YDL226C	GCS1	-0.55122	0.305906
YDL227C	HO	0.2391	0.722027
YDL229W	SSB1	-0.309507	-0.588788
YDL230W	PTP1	0.48773	0.366495
YDL231C	4	0.986903	-0.199836
YDL232W	OST4	1.36916	-1.91003
YDL233W		-0.94984	0.520939
YDL234C	GYP7	-0.772543	-0.416982
YDL236W	PHO13	-0.542375	0.859291
YDL237W		0.120382	1.29224
YDL238C	GUD1	0.204371	0.0865804
YDL239C	ADY3	-0.367059	0.70544
YDL240W	LRG1	0.281315	0.112458
YDL241W		0.78038	1.01609
YDL242W		0.83739	-0.221863
YDL243C	AAD4	0.883374	-0.832003
YDR001C	NTH1	1.85409	0.588391
YDR003W	RCR2	-0.881495	-0.0667976
YDR004W	RAD57	-1.6752	0.135037
YDR005C	1	-0.571275	-0.695854
YDR006C	SOK1	-0.350705	-0.331176
YDR007W	TRP1	-0.83108	0.721398
YDR008C		0.335581	0.140045
YDR009W	GAL3	-3.21353	2.12393
YDR010C		0.470206	-0.133916
YDR011W	SNQ2	0.334692	0.77663
YDR014W	RAD61	1.36948	0.371654
YDR015C		1.50865	-0.197745
YDR018C		-0.323512	0.171651
YDR019C	GCV1	-0.836147	0.0733643
YDR020C		-0.277479	-0.11701
YDR022C	CIS1	0.517794	-0.641598
YDR024W	FYV1	-0.396076	-0.1501
YDR025W	RPS11A	-0.48469	-0.956681
YDR026C		-0.030255	-0.00502034
YDR029W		-0.220542	-0.769035
YDR030C	RAD28	-0.608976	0.276433
YDR031W		0.181672	-0.522137
YDR032C	PST2	-0.924777	0.039548
YDR033W	MRH1	0.340424	-0.0329147
YDR034C	LYS14	-0.209265	-1.06815
YDR035W	ARO3	4.20664	-0.307602
YDR036C	EHD3	0.362231	0.515368
YDR042C		-0.0568573	-0.464939
YDR043C	NRG1	0.135348	-1.16521
YDR046C	BAP3	1.52651	0.440944
YDR048C		-0.230203	0.812368
YDR049W		0.00958355	0.0708401
YDR051C		1.04609	1.29446
YDR055W	PST1	1.36382	-0.00718856
YDR056C		1.61679	1.36382
YDR057W	YOS9	0.101196	0.216766
YDR058C	TGL2	-0.616175	0.822782
YDR059C	UBC5	0.175109	-0.3532
YDR061W		0.553356	-0.0345172
YDR063W		0.379407	-0.0989883
YDR066C		1.77198	0.0675315
YDR067C		0.388737	0.500016
YDR068W	DOS2	1.09443	1.30222
YDR070C	FMP16	1.1605	0.522651
YDR071C	PAA1	1.53799	1.31911
YDR072C	IPT1	2.33494	0.00386059
YDR073W	SNF11	-1.22833	-0.778689
YDR074W	TPS2	-1.64968
YDR075W	PPH3	-0.23912	0.220289
YDR076W	RAD55	-1.11315	-1.07449
YDR077W	SED1	-1.04431	-0.789799
YDR080W	VPS41	-0.346104
YDR083W	RRP8	-0.0744686	-0.474952
YDR084C	TVP23	0.0748776	-0.372895
YDR085C	AFR1	0.273143	-0.433547
YDR089W		0.262528	-0.0579524
YDR090C		1.1744	-1.47236
YDR092W	UBC13	-0.656672	0.676392
YDR093W	DNF2	-1.12459	0.30983
YDR094W		-1.01291	0.112826
YDR095C		-0.381209	0.137801
YDR096W	GIS1	-0.748333	-0.911513
YDR097C	MSH6	-0.981951	0.384487
YDR098C	GRX3	-0.0568356	-0.642269
YDR099W	BMH2	-0.702669	-0.558113
YDR100W	TVP15	0.303479	-0.921496
YDR101C	ARX1	0.927595	-0.957557
YDR102C		1.42055	0.367495
YDR103W	STE5	1.97714	-0.884978
YDR104C	SPO71	-0.488401	0.365472
YDR105C	TMS1	-0.968399	0.292092
YDR107C		-0.215802	0.505333
YDR108W	GSG1	-0.354786	0.154162
YDR109C		0.117332	-0.195701
YDR110W	FOB1	-0.346547	-0.54834
YDR111C	ALT2	0.418542	0.208371
YDR112W		0.515335	-0.433678
YDR116C	MRPL1	-0.455036	-2.89541
YDR117C	RBF64	0.831342	-0.780944
YDR119W		-0.750362	0.45337
YDR120C	TRM1	-1.24886	-0.99711
YDR121W	DPB4	-0.155778	0.183485
YDR122W	KIN1	-0.303688	-0.0497743
YDR124W		-0.292006	0.0323124
YDR125C	ECM18	-0.0298883	0.0200626
YDR126W	SWF1	0.764904	-0.505984
YDR127W	ARO1	-0.853285
YDR128W		1.92752	0.533113
YDR130C	FIN1	1.42643	0.316264
YDR131C		-0.810439	0.651451
YDR132C		-0.949339	0.820952
YDR133C		-0.304443	-0.560872
YDR134C		-0.397143	-0.360831
YDR135C	YCF1	0.180326	0.210257
YDR139C	1	-0.605438	0.352582
YDR142C	PEX7	-0.266855	0.736626
YDR143C	SAN1	0.900463	1.41072
YDR144C	MKC7	0.789723	0.0840588
YDR146C	SWI5	0.302542	-0.424116
YDR147W	EKI1	1.35296	0.303852
YDR148C	KGD2	-0.0978658	-0.22235
YDR149C		-1.64057	-0.882911
YDR150W	NUM1	-0.991774	-0.0997653
YDR151C	CTH1	-0.545747	0.332296
YDR152W	GIR2	0.0826547	1.08688
YDR153C	ENT5	-0.282446	0.031675
YDR154C		0.510144	-0.530554
YDR155C	CPR1	0.493295	-0.587687
YDR156W	RPA14	2.33521	1.49099
YDR157W		2.11745	0.525944
YDR158W	HOM2	0.787705
YDR159W	SAC3	0.00603024	1.10677
YDR161W	TCI1	-1.23476	0.35764
YDR162C	NBP2	-1.87456
YDR163W	CWC15	0.421739	0.313694
YDR165W	TRM82	-0.502856	1.39253
YDR169C	STB3	-0.417468	-0.259276
YDR171W	HSP42	0.322945	0.361289
YDR174W	HMO1	-2.29118	0.520518
YDR178W	SDH4	1.34514	0.929323
YDR179C	CSN9	1.53439	0.895876
YDR179W-A		-1.56511	-0.842126
YDR181C	SAS4	-1.36142	-0.830024
YDR183W	PLP1	-1.55308	-0.123411
YDR184C	ATC1	-0.587908	0.266275
YDR185C		0.825045	0.881109
YDR186C		-0.156271	0.743785
YDR191W	HST4	0.905822	0.208587
YDR192C	NUP42	0.673964	0.00834389
YDR193W		0.242899	0.520431
YDR198C		0.798065	-0.272888
YDR199W		0.496608	-0.648753
YDR202C	RAV2	-1.09431	-2.12535
YDR203W		-0.846021	-0.727125
YDR205W	MSC2	-0.763312	0.939883
YDR206W	EBS1	-0.858712	4.20085
YDR207C	UME6	-1.04855
YDR209C		-0.506153	0.496444
YDR210W		0.224236	-0.863847
YDR213W	UPC2	0.594719	0.323665
YDR214W	AHA1	0.0558439	-1.13724
YDR215C		0.763993	-0.890705
YDR216W	ADR1	1.29941	0.578724
YDR217C	RAD9	-1.69189	0.199219
YDR218C	SPR28	-1.31387	-0.0914507
YDR219C		-0.977473	0.716946
YDR220C		-0.586794	-0.308936
YDR221W		-0.369658	1.25965
YDR222W		-0.256267	0.688656
YDR223W	CRF1	0.270666	0.365822
YDR225W	HTA1	-0.358005	-4.53407
YDR227W	SIR4	-0.0792614	-0.402303
YDR229W	IVY1	0.828215	-0.940447
YDR233C	RTN1	1.83582	-0.0705425
YDR234W	LYS4	0.624002	-2.31753
YDR239C		-1.09301	0.530075
YDR241W	BUD26	-0.489712	0.159808
YDR242W	2	0.879586	0.105878
YDR244W	PEX5	-0.984982	0.206942
YDR245W	MNN10	-0.667419	-0.377272
YDR247W	VHS1	0.12593	0.238446
YDR248C		-0.353992	0.0370892
YDR249C		0.429257	0.623877
YDR250C		0.766738	0.426952
YDR251W	PAM1	1.39119	0.440952
YDR252W	BTT1	1.42328	0.536071
YDR253C	MET32	-1.07099	-0.631883
YDR254W	CHL4	-1.48958	0.610634
YDR255C	RMD5	-1.00134	-1.19074
YDR256C	CTA1	0.135681	-0.0322492
YDR257C	SET7	-0.420579	-0.714742
YDR258C	HSP78	0.0231939	-0.432487
YDR259C	YAP6	0.404886	0.940376
YDR260C	SWM1	0.336079	0.324122
YDR261C	EXG2	0.783845	-0.209713
YDR262W		0.808862	-0.680185
YDR263C	DIN7	1.60444	0.745875
YDR265W	PEX10	-1.9324	-0.734756
YDR266C	HEL2	-0.595074	-0.459091
YDR269C		0.175694	0.907915
YDR270W	CCC2	0.614329	0.131271
YDR271C		0.358447	0.7112
YDR272W	GLO2	0.0478999	0.731095
YDR273W	DON1	0.342025	0.879182
YDR274C		0.495783	0.0262025
YDR275W	BSC2	0.891529	1.01347
YDR276C	PMP3	0.232938	-0.563418
YDR277C	MTH1	1.84967	1.5044
YDR278C		0.63556	-1.0089
YDR279W	RNH202	1.50017	-0.0655954
YDR281C	PHM6	-0.941287	-0.534757
YDR282C		-0.665059	-0.45323
YDR284C	DPP1	-0.0223703	1.40379
YDR285W	ZIP1	0.744181	0.840072
YDR286C		0.315561	-0.0988425
YDR287W		0.255649	1.33701
YDR289C	RTT103	1.33208	-0.925008
YDR290W		2.68258	-0.550237
YDR291W		1.24775	0.0976729
YDR293C	SSD1	1.9115	-1.4999
YDR294C	DPL1	1.66594	0.200515
YDR297W	2	2.12624	0.501454
YDR304C	CPR5	-1.16334	0.172671
YDR305C	HNT2	-0.793629	0.0414635
YDR306C		-1.31771	-0.0803245
YDR307W		-1.16658	-0.657496
YDR309C	GIC2	-0.916041	0.379002
YDR310C	SUM1	-0.81144	-1.74966
YDR312W	SSF2	-0.805553	-0.368918
YDR313C	PIB1	0.277262	-0.408872
YDR314C		0.170783	0.0393784
YDR315C	IPK1	-0.465103	-1.45052
YDR316W	OMS1	0.325307	-1.91731
YDR317W		-1.14454	-0.610101
YDR318W	MCM21	-1.41017	-0.401947
YDR319C		-1.1992	-0.0519851
YDR320C	SWA2	-0.968358	0.113094
YDR321W	ASP1	-0.622429	0.397729
YDR326C		0.247841	0.1957
YDR329C	PEX3	-0.666467	-0.967646
YDR330W	UBX5	0.0371609	-1.37502
YDR332W		-0.0219055	-0.69332
YDR333C		-0.0323222	-1.20192
YDR334W	SWR1	0.343751	-1.64199
YDR335W	MSN5	1.23847	0.150173
YDR336W		-0.419522	0.404667
YDR338C		-1.47445	-1.38942
YDR340W		-0.733617	-0.758495
YDR344C		-1.1059	0.352795
YDR345C	HXT3	-0.740897	0.684979
YDR346C	SVF1	-0.678937	0.738224
YDR348C		-0.682345	0.603178
YDR349C	YPS7	-0.269017	-0.981859
YDR351W	SBE2	0.0611133	-1.17616
YDR352W		0.317361	-1.11088
YDR354W	TRP4	0.888997	-0.0436397
YDR357C		-0.81466	-0.402278
YDR358W	GGA1	-1.54594	-0.531882
YDR359C	VID21	-0.325333	-0.683215
YDR360W		-0.488302	-1.46263
YDR363W	ESC2	-1.17964	0.988038
YDR363W-A	SEM1	0.00366906	1.63768
YDR368W	YPR1	-0.268439	0.853635
YDR369C	XRS2	0.0599905	0.913905
YDR370C		0.376809	0.656772
YDR371W	CTS2	0.431715	0.271806
YDR372C	VPS74	0.971394	0.939447
YDR374C		-0.833367	0.707516
YDR375C	BCS1	-0.817874	-4.25044
YDR378C	6	-0.80611	-4.45711
YDR379W	RGA2	-0.378599	0.883356
YDR380W	ARO10	0.296814	1.40213
YDR382W	RPP2B	-0.297004	0.799239
YDR383C	NKP1	0.34539	0.607763
YDR384C	ATO3	0.0252743	0.545293
YDR385W	EFT2	1.04882	0.81604
YDR386W	MUS81	0.83736	-0.956643
YDR387C		1.45374	-0.36142
YDR389W	SAC7	-1.12389	0.257332
YDR391C		-0.48724	-0.47482
YDR392W	SPT3	6.48851	4.21349
YDR393W	SHE9	-1.6047	-0.115167
YDR395W	SXM1	-0.41206	-1.03412
YDR399W	HPT1	0.00820087
YDR400W	URH1	0.616221	0.933067
YDR401W		0.623482	0.87537
YDR402C	DIT2	0.063212	-0.438595
YDR403W	DIT1	1.4063	0.50767
YDR406W	PDR15	-0.345407	1.00366
YDR408C	ADE8	0.629737	1.11196
YDR409W	SIZ1	-0.55369	0.762025
YDR410C	STE14	-0.00199526	-1.54345
YDR411C	DFM1	0.309501	1.18456
YDR414C	ERD1	-0.0881169	-0.0828302
YDR415C		0.956112	1.72393
YDR419W	RAD30	1.28803	-0.247621
YDR420W	HKR1	1.24414	1.53503
YDR421W	ARO80	0.952916	1.13111
YDR422C	SIP1	1.54754	1.09344
YDR423C	CAD1	0.348973	0.676004
YDR424C	DYN2	0.273816	0.868094
YDR425W	SNX41	-0.32806	0.0973736
YDR426C		-0.666509	-0.0403179
YDR428C		0.563489	-0.329165
YDR430C	CYM1	0.191788	-1.0112
YDR431W		-1.00783	-2.73018
YDR435C	PPM1	-0.757894	0.279778
YDR436W	PPZ2	-0.363664	-0.808192
YDR438W		-0.706249	-0.809156
YDR439W	LRS4	-0.80606	-0.262893
YDR440W	DOT1	0.749685	0.796447
YDR441C	APT2	0.755621	2.01197
YDR444W		0.39703	0.550576
YDR445C		0.0884113	0.377508
YDR446W	ECM11	0.276833	0.192064
YDR447C	RPS17B	0.553745	-0.518775
YDR451C	YHP1	-0.277237	-0.883397
YDR452W	PPN1	-0.207595	-1.39979
YDR453C	TSA2	-0.206426	-1.30365
YDR455C		-0.903463	0.552872
YDR458C		-0.481906	-0.594709
YDR459C		-0.16579	0.470495
YDR461W	MFA1	0.555262	1.11803
YDR463W	STP1	1.32596	1.37677
YDR465C	RMT2	1.35746	1.06001
YDR466W	PKH3	0.684732	0.479109
YDR467C		0.223429	0.364146
YDR469W	SDC1	-1.99439	-2.03181
YDR471W	RPL27B	0.530854	0.426678
YDR474C		-0.0189497	-1.11002
YDR475C	JIP4	-0.410447	-1.24268
YDR476C		0.367779	0.363027
YDR477W	SNF1	0.136577	0.328678
YDR479C	PEX29	-0.713892	-0.061453
YDR480W	DIG2	-0.793091	-0.221838
YDR481C	PHO8	0.6966	0.471332
YDR482C	CWC21	0.894169	0.277525
YDR483W	KRE2	-0.669789	-0.483752
YDR483W	KRE2	-0.669789	1.32638
YDR483W	KRE2	-0.0210216	-0.483752
YDR483W	KRE2	-0.0210216	1.32638
YDR485C	VPS72	-0.524894	-0.746592
YDR486C	VPS60	-0.113977	-0.234653
YDR488C	PAC11	0.685868	0.443235
YDR490C	PKH1	-0.534586	-1.63304
YDR491C		-0.602593	-0.61725
YDR492W	IZH1	-1.09603	-0.982954
YDR493W	FMP36	2.06371	0.418634
YDR494W	RSM28	-1.13245	-0.957785
YDR496C	PUF6	-0.83903	1.41173
YDR497C	ITR1	1.55239	1.31452
YDR500C	RPL37B	-1.85802	1.36782
YDR501W	PLM2	0.786672	-0.697852
YDR502C	SAM2	0.143024	1.14398
YDR503C	LPP1	0.46632	-0.65602
YDR504C	SPG3	0.165861	-0.573194
YDR505C	PSP1	-0.237142	-0.0531065
YDR506C		0.181071	0.793754
YDR508C	GNP1	0.235709	0.022496
YDR509W		-0.481428	-0.127854
YDR511W	ACN9	-1.05127	-0.6835
YDR512C	EMI1	-3.3197	-1.93188
YDR513W	TTR1	1.21767	-0.500846
YDR514C		0.302392
YDR515W	SLF1	-0.103316	1.41993
YDR516C	EMI2	0.607985	-0.408644
YDR517W	GRH1	0.406026	-0.82637
YDR519W	FPR2	0.514994	-0.383934
YDR520C		0.724764	-0.220557
YDR522C	SPS2	-0.260906	0.109192
YDR524C	AGE1	-0.549764	0.623075
YDR525W	API2	-0.430789	0.375583
YDR525W-A	SNA2	-0.0103079	0.762186
YDR528W	HLR1	-0.694537	1.36655
YDR530C	APA2	1.09182	0.139068
YDR532C		-0.554556	-0.512771
YDR533C	HSP31	0.637002	0.0418115
YDR534C	FIT1	0.204841	-0.237338
YDR535C		0.541508	0.0440306
YDR536W	STL1	0.077757	0.529837
YDR537C		-0.329793	1.70241
YDR538W	PAD1	0.00918751	1.81762
YDR539W		0.974029	2.35568
YDR540C		-1.23649	0.77039
YDR541C		-1.20046	1.05803
YEL001C		0.659255	0.648515
YEL003W	GIM4	0.637341	0.508266
YEL004W	YEA4	0.762806	1.04584
YEL005C	VAB2	0.603281	0.0967704
YEL006W		0.232592	-0.728974
YEL007W	TOS9	0.15555	-2.40591
YEL008W		-0.435605	-0.497161
YEL010W		-0.0728352	-0.543741
YEL011W	GLC3	0.0250636	-0.748148
YEL012W	UBC8	-0.613624	-0.0244814
YEL013W	VAC8	-2.08193	0.377772
YEL014C		0.484072	0.508872
YEL015W	EDC3	1.00119	1.03652
YEL016C	NPP2	0.186217	0.258158
YEL017C-A	PMP2	0.80491	0.498519
YEL017W	GTT3	0.444471	-0.498547
YEL020C		0.13465	-1.00992
YEL023C		0.164623	-0.598536
YEL025C	SRI1	-0.0204431	-0.519894
YEL028W		-0.146422	-0.613351
YEL030W	ECM10	-0.277692	-0.482909
YEL031W	SPF1	-0.53319	0.244951
YEL033W		2.52429	2.81788
YEL037C	RAD23	0.389134	0.570196
YEL038W	UTR4	1.12345	0.931361
YEL039C	CYC7	0.827248	0.638496
YEL040W	UTR2	0.669896	0.073133
YEL041W		-0.18804	-0.584801
YEL042W	GDA1	-0.112072	-0.700698
YEL043W		-0.218921	-0.911248
YEL047C		-0.00070059	-0.945897
YEL048C		0.0474073	0.535839
YEL049W	PAU2	-0.756251	-0.0179535
YEL052W	AFG1	0.804599	0.262954
YEL053C	MAK10	0.837321	-1.48887
YEL056W	HAT2	0.414777	0.217123
YEL057C		0.804094	0.174321
YEL059W		0.697986	-0.612223
YEL060C	PRB1	0.282858	0.0241442
YEL061C	CIN8	-0.629777	-1.04547
YEL062W	2	-1.12546	-3.81019
YEL063C	CAN1	-1.01087	1.4849
YEL064C	AVT2	1.11656	0.566634
YEL065W	1	-0.178882	-0.0356105
YEL066W	HPA3	0.684956	0.698039
YEL067C		0.939922	0.238474
YEL068C		0.865267	-0.00612441
YEL071W	DLD3	0.446048	-0.832017
YER001W	MNN1	0.240365	-0.683699
YER002W	NOP16	0.294781	-0.602214
YER004W	FMP52	-0.109026	0.147088
YER005W	YND1	-0.616233	-0.0671815
YER007C-A	RBF20	0.284958	2.30988
YER007W	PAC2	-0.505401	-0.396364
YER010C		-0.601788	-0.656515
YER011W	TIR1	1.04535	0.00290805
YER016W	BIM1	1.02458	-0.209457
YER019C-A	SBH2	0.685712	-0.19137
YER019W	ISC1	1.35823	1.73362
YER020W	GPA2	1.20976	0.369684
YER024W	YAT2	0.431494	0.0584663
YER027C	GAL83	1.09275	0.109887
YER028C	MIG3	-0.0494216	0.577222
YER030W		-0.385709	1.83392
YER031C	YPT31	-1.05006	0.0906055
YER032W	FIR1	-0.805069	0.75065
YER033C	ZRG8	1.13998	0.675359
YER034W		0.867915	-0.296628
YER035W	EDC2	1.13787	-0.392291
YER038W-A	FMP49	0.969172	0.223696
YER039C	HVG1	0.127973	-0.0103048
YER039C-A		-0.501748	0.765546
YER041W	YEN1	-0.073165	0.803633
YER042W	MXR1	-0.266474	0.428582
YER044C-A	MEI4	-0.609389	1.3884
YER045C	ACA1	-0.93765	1.20011
YER046W	SPO73	-1.18095	0.0491754
YER046W-A		0.215446	0.497081
YER047C	SAP1	0.871362	0.364321
YER048C	CAJ1	0.190941	0.0480383
YER049W		0.231486	-0.283331
YER051W		0.128663	-0.347988
YER052C	HOM3	-1.86635	-2.01722
YER053C	PIC2	-0.173961	-0.768002
YER054C	2	0.212791	-0.730188
YER055C	HIS1	-2.86764	-1.8898
YER056C-A	RPL34A	-0.753407	-1.19158
YER057C	HMF1	-0.273458	1.55999
YER059W	PCL6	0.698213	0.218961
YER060W	FCY21	0.556323	0.790473
YER060W-A	FCY22	0.00753154	0.951305
YER061C	CEM1	1.03476	0.389615
YER062C	HOR2	-0.0735053	-1.1949
YER063W	THO1	-0.0688203	-1.24937
YER064C		-0.646793	-1.45312
YER065C	ICL1	-0.207531	-1.01357
YER066C-A		-0.402501	-0.72853
YER066W		-1.73295	-1.17502
YER067C-A		0.623101	0.869273
YER067W		0.739328	-0.130105
YER069W	ARG5,6	-2.39546	0.663251
YER071C		0.320686	0.0171197
YER072W	VTC1	0.129026	-0.0318967
YER073W	ALD5	0.229134	-0.704905
YER074W	RPS24A	-0.773003	-2.27844
YER075C	PTP3	-0.552676	-0.949636
YER077C		-0.894841	-1.18782
YER078C		-2.16787	-1.77406
YER079W		-0.501946	-0.295997
YER080W	FMP29	0.586335	1.39398
YER081W	SER3	0.328895	0.375818
YER083C	RMD7	0.450204	0.634946
YER084W		0.438676	0.347183
YER085C		-0.0267987	0.220398
YER087C-A		0.362047	-0.0184811
YER088C	DOT6	0.90196	-1.16779
YER089C	PTC2	-0.9811	0.815984
YER090W	TRP2	-0.622557	-0.909256
YER091C	MET6	-1.8501
YER092W	IES5	-1.03554	2.11826
YER093C-A		0.300499	-0.175927
YER095W	RAD51	1.08961	1.52377
YER096W	SHC1	0.720711	-0.369822
YER097W		0.335554	-0.630703
YER098W	UBP9	0.238677	-0.0830779
YER101C	AST2	0.705566	0.681602
YER106W	MAM1	-0.584966	0.269209
YER108C		-0.172573	-0.302575
YER109C	FLO8	-0.242066	-0.676981
YER111C	SWI4	-0.937055	-1.23393
YER113C		-0.328431	0.38101
YER114C	BOI2	0.853329	-0.244759
YER115C	SPR6	1.47653	0.226429
YER116C	SLX8	0.452946	0.690954
YER117W	RPL23B	0.552968	-0.423754
YER118C	SHO1	-0.0769866	-0.968659
YER119C	AVT6	0.0834021	-0.171624
YER119C-A		-0.388181	-0.366942
YER120W	SCS2	-0.277424	-0.446644
YER121W		-0.616018	0.191713
YER123W	YCK3	0.347885	1.4602
YER124C	DSE1	-0.936965	0.872076
YER128W		0.737177	0.117856
YER129W	PAK1	1.62533	-0.496238
YER130C		0.605062	-0.551314
YER131W	RPS26B	0.932134	1.13304
YER132C	PMD1	-0.139673	-0.176178
YER134C		0.0731202	0.00765955
YER135C		-0.32958	-0.030294
YER137C		-0.577277	0.210811
YER139C		-0.573713	0.440051
YER140W		-1.34369	0.834056
YER142C	MAG1	-0.692019	1.14931
YER143W	DDI1	0.361533	0.328518
YER144C	UBP5	0.436644	0.723386
YER145C	FTR1	2.55022	3.86425
YER149C	PEA2	-0.00154206	0.0474381
YER150W	SPI1	-0.36947	-0.426001
YER151C	UBP3	-9.23375	-2.93305
YER152C		0.210068	-0.132899
YER153C	PET122	-5.57679	-4.37291
YER155C	BEM2	-0.945575	-0.155745
YER156C		-0.0850551	0.215782
YER158C		-0.330537	-0.253294
YER161C	SPT2	-0.156091	0.892499
YER162C	RAD4	-0.98023	-0.464199
YER163C		0.888254	0.3817
YER164W	CHD1	0.504182	1.70618
YER166W	DNF1	0.886185	0.466403
YER167W	BCK2	-0.0162209	-0.640804
YER170W	ADK2	-0.747037	-0.93166
YER173W	RAD24	0.21271	-0.580244
YER174C	GRX4	-0.171001	-0.948679
YER175C	1	-0.521922	-0.387192
YER176W	ECM32	-0.0616364	0.196581
YER177W	BMH1	-0.475452	2.59274
YER178W	PDA1	0.768108	1.88236
YER179W	DMC1	0.737793	1.20236
YER180C	ISC10	0.340358	0.51765
YER181C		0.665712	-0.403699
YER182W	FMP10	0.325233	-0.236802
YER183C	FAU1	0.810863	-0.228892
YER184C		-0.149921	-0.885534
YER185W		-0.380835	-1.0279
YER186C		-0.306629	-0.412313
YER187W		-0.68808	-0.48833
YER188W		0.657131	0.373505
YFL001W	DEG1	0.251353	-1.80668
YFL003C	MSH4	0.50255	-0.278932
YFL004W	VTC2	0.756033	-0.492643
YFL006W		0.77031	0.736711
YFL007W	BLM3	-0.037858	-0.729107
YFL010C	WWM1	0.718113	-3.44806
YFL010W-A	AUA1	0.0353129	-0.75383
YFL011W	HXT10	0.758911	0.363269
YFL012W		-0.440456	0.0701297
YFL013C	IES1	0.582479	-0.84111
YFL013W-A		-0.167778	1.67841
YFL014W	HSP12	0.352692	0.376535
YFL015C		-0.0458361	-0.648544
YFL018C	LPD1	0.853752	-1.82076
YFL019C		-0.386248	-1.35361
YFL020C	PAU5	-0.22263	-0.230753
YFL021W	GAT1	-0.658396	-0.705424
YFL023W	BUD27	-0.440138	-1.0732
YFL025C	BST1	1.07748	0.379764
YFL026W	STE2	1.64868	1.7621
YFL027C	GYP8	0.723753	-0.182139
YFL028C	CAF16	0.83894	-0.188018
YFL030W	AGX1	0.558725	0.368999
YFL031W	HAC1	0.121639	-0.137485
YFL032W		-0.825551	-0.460384
YFL033C	RIM15	-0.0808106	0.261177
YFL034C-A	RPL22B	-0.400271	-0.329764
YFL034W		0.100106	1.21663
YFL035C-B		-1.03916	-0.843804
YFL036W	RPO41	0.140813	0.494538
YFL040W		1.29389	-0.440786
YFL041W	FET5	0.899135	0.0890941
YFL042C		0.522416	-0.37871
YFL043C		0.766208	-0.237418
YFL044C	YOD1	0.47246	-0.199181
YFL046W	FMP32	0.276931	-0.442387
YFL047W	RGD2	0.391438	0.364788
YFL048C	EMP47	-0.302212	-0.236237
YFL049W		-0.143297	0.450096
YFL050C	ALR2	-0.474151	0.266917
YFL051C		0.126083	0.733045
YFL052W		1.30982	0.163318
YFL053W	DAK2	1.36778	0.173612
YFL054C		0.421507	-1.07815
YFL055W	AGP3	0.462048	-0.418039
YFL056C	AAD6	-0.26485	-0.595583
YFL063W		0.220344	0.824841
YFR006W		0.83748	-0.092906
YFR007W		0.163961	0.1445
YFR008W	FAR7	-0.493052	0.479325
YFR009W	GCN20	-1.03682	0.92019
YFR010W	UBP6	0.220314	4.35881
YFR011C		-0.334306	1.67443
YFR012W		-3.39234	0.360519
YFR013W	IOC3	0.991324	-0.761503
YFR014C	CMK1	0.843033	0.0591235
YFR015C	GSY1	-0.341201	-0.371635
YFR016C		0.274329	-0.413153
YFR017C		-1.8275	-0.3516
YFR018C		-1.63861	-1.90998
YFR019W	FAB1	0.262263	-0.7525
YFR020W		-0.495185	-0.483787
YFR021W	ATG18	-0.704761	1.32831
YFR022W		-0.417079	0.118335
YFR023W	4	0.228034	0.035203
YFR024C		0.464333	0.429377
YFR024C-A	LSB3	0.136005	0.076027
YFR025C	HIS2	-0.297576	-1.44472
YFR026C		1.38324	-0.582046
YFR030W	MET10	0.089434	1.39573
YFR031C-A	RPL2A	-0.477151	-0.772274
YFR032C		-0.101561	-0.942018
YFR032C-A	RPL29	-0.106417	0.090629
YFR033C	QCR6	-1.21061	-1.25006
YFR034C	PHO4	-0.427577	-0.554312
YFR035C		0.372135	0.217468
YFR038W		0.0135182	0.165715
YFR039C		-1.96652	0.435095
YFR040W	SAP155	-0.719923	0.717603
YFR041C	ERJ5	0.305183	-0.0467605
YFR043C		-0.655434	-0.888334
YFR044C		0.0629251	-0.785898
YFR045W		-0.106632	-1.06939
YFR046C	CNN1	0.226106	-0.458189
YFR047C	BNA6	-0.88204	0.168647
YFR048W	RMD8	-0.612822	0.393766
YFR049W	YMR31	0.215159	-0.225044
YFR053C	HXK1	0.172666	-0.323085
YFR054C		0.298186	-0.671229
YFR055W		0.271681	-0.0535697
YFR056C		-0.095655	-0.338789
YFR057W		0.212832	-0.215851
YGL002W	ERP6	0.512738	-0.557822
YGL004C	RPN14	-0.437586	-0.796558
YGL005C	COG7	-0.130179	-0.098372
YGL006W	PMC1	-0.675048	-0.331179
YGL007W		-0.248094	0.84841
YGL009C	LEU1	0.280566	-0.941951
YGL010W		-0.217495	-0.230217
YGL013C	PDR1	0.49305	-0.924365
YGL014W	PUF4	-1.69935	-0.176236
YGL015C		-1.48632	-0.848069
YGL016W	KAP122	0.272982	-0.0501989
YGL017W	ATE1	0.272185	-0.213777
YGL019W	CKB1	0.471568	-0.43556
YGL020C	MDM39	-1.16449	0.99984
YGL021W	1	-0.436938	-0.10759
YGL023C	PIB2	0.87936	1.31196
YGL026C	TRP5	0.664081	-1.56402
YGL027C	CWH41	0.645728	-0.136635
YGL028C	SCW11	-0.728828	-0.638308
YGL029W	CGR1	-3.03295	-0.503257
YGL031C	RPL24A	1.64782	-1.21577
YGL032C	AGA2	0.098165	-0.338454
YGL034C		0.057356	-0.143145
YGL035C	MIG1	0.0316169	0.132086
YGL036W		0.390731	0.739122
YGL037C	PNC1	-0.821431	0.460978
YGL039W		-0.762253	0.485687
YGL041C		0.955946	0.461787
YGL042C	YGL042C	0.234159	-4.43238
YGL043W	DST1	0.795905	-0.120202
YGL045W	RIM8	1.25961	-1.05954
YGL046W		1.09255	0.968712
YGL049C	TIF4632	-1.43849	1.11763
YGL050W		0.69756	0.232152
YGL051W	MST27	-1.31911	0.0145329
YGL053W	PRM8	0.162864	0.0762036
YGL054C	ERV14	1.39938	1.48054
YGL056C	SDS23	0.656593	0.612525
YGL057C		0.865842	0.100342
YGL058W	RAD6	0.382004	0.81488
YGL059W		1.85543	0.601211
YGL060W	YBP2	1.18626	0.738003
YGL062W	PYC1	0.654216	0.337924
YGL063W	PUS2	0.857667	-0.103912
YGL066W	SGF73	0.432225	4.57479
YGL067W	NPY1	-1.21856	-0.108717
YGL071W	RCS1	0.374628	-1.25145
YGL077C	HNM1	-0.774807	-0.497614
YGL078C	DBP3	-2.14238	0.526016
YGL079W		-0.0977376	-1.00035
YGL080W	FMP37	0.420861	-0.512112
YGL081W		-0.0412549	-0.406542
YGL082W		-0.72425	-0.864928
YGL083W	SCY1	-0.486752	0.205462
YGL084C	GUP1	0.559494	0.710351
YGL085W		0.779812	0.34944
YGL086W	1	-0.25015	0.16074
YGL087C	MMS2	-0.703561	-0.310429
YGL089C	MF(ALPHA)2	-0.081797	0.0774714
YGL090W	LIF1	0.433877	-0.382592
YGL094C	PAN2	-1.46707	-0.297444
YGL096W	TOS8	0.0694805	-0.0330696
YGL101W		0.678067	-0.948253
YGL104C	VPS73	0.3831	-0.493538
YGL108C		-1.08526	-0.509882
YGL109W		-1.3383	-0.51394
YGL110C	CUE3	0.224019	0.461888
YGL114W		0.566447	0.0859044
YGL115W	SNF4	-0.721567	1.75112
YGL117W		-0.802081	-0.138797
YGL118C		-0.0632834	-0.0112565
YGL121C	GPG1	0.421397	-0.524878
YGL124C	MON1	0.453051	1.43573
YGL125W	MET13	-0.154086	-0.865035
YGL126W	SCS3	0.460485	-0.218555
YGL127C	SOH1	-0.552359
YGL131C	SNT2	-1.93924	-0.191671
YGL132W		-2.2543	0.142434
YGL133W	ITC1	0.0231509	0.29215
YGL136C	MRM2	0.420939	-0.445436
YGL138C		0.64443	-0.197673
YGL139W		0.215962	-0.0914374
YGL140C		0.695856	-0.0344516
YGL141W	HUL5	0.471098	1.26642
YGL144C	ROG1	1.7348	-0.62055
YGL146C		-0.386467	-0.17269
YGL147C	RPL9A	-0.276293	2.04534
YGL148W	ARO2	-1.66041	1.2762
YGL149W		0.808289	0.366359
YGL151W	NUT1	1.59459	0.282026
YGL152C		0.281234	-0.728197
YGL153W	PEX14	0.618561	-0.536925
YGL154C	LYS5	0.668611	1.05458
YGL156W	AMS1	1.21893	-0.202066
YGL157W		0.479207	-0.251868
YGL158W	RCK1	0.52457	-0.619008
YGL159W		0.614316	-0.14493
YGL160W		-0.451855	-0.429274
YGL161C	YIP5	-0.48474	-0.148473
YGL162W	SUT1	0.627328	-0.549401
YGL163C	RAD54	1.36985	0.180037
YGL164C	YRB30	0.239788	-0.735145
YGL165C		-0.293538	-0.453256
YGL166W	2	-0.17485	-0.445721
YGL167C	PMR1	0.475377	0.155548
YGL168W	HUR1	-1.50825	0.481042
YGL170C	SPO74	2.48887	0.414438
YGL173C	KEM1	-0.250519	4.2
YGL174W	BUD13	-0.43423	0.742114
YGL175C	SAE2	0.500805	0.848069
YGL176C		1.25508	-0.861607
YGL177W		1.13686	-0.435441
YGL179C	TOS3	1.5227	-0.415856
YGL180W	ATG1	0.762749	1.30697
YGL181W	GTS1	0.644914	0.157327
YGL194C	HOS2	0.509878	-1.42509
YGL195W	GCN1	0.785041	1.76168
YGL196W		1.08434	0.380399
YGL197W	MDS3	0.473847	0.700422
YGL198W	YIP4	0.911212	1.33813
YGL199C		0.158475	0.876853
YGL202W	ARO8	-0.464536	0.141824
YGL203C	KEX1	-2.25883	0.525682
YGL205W	POX1	0.978001	0.248224
YGL208W	SIP2	0.756307	-0.198718
YGL209W	MIG2	0.162058	-0.509011
YGL210W	YPT32	0.689743	-0.595194
YGL211W	NCS6	1.17172	0.707416
YGL212W	VAM7	2.47615	1.67953
YGL213C	SKI8	-0.741408	2.00365
YGL214W		0.45828	0.0167942
YGL215W	CLG1	-1.47253	0.80021
YGL216W	KIP3	0.146948	0.683373
YGL217C		-0.364936	0.332868
YGL219C	MDM34	-0.202	-0.317813
YGL221C	NIF3	-2.03013	-0.338639
YGL222C	EDC1	0.0459059	-0.491935
YGL224C	SDT1	-0.244011	-1.5395
YGL226C-A	OST5	-0.268596	-0.616539
YGL226W		-0.463241	-1.96457
YGL227W	VID30	1.91032	-0.412753
YGL228W	SHE10	-0.127611	0.199582
YGL229C	SAP4	0.142637	0.175836
YGL230C		-0.249103	0.489687
YGL231C		0.865205	0.435742
YGL232W	TAN1	-0.603536	-1.28972
YGL234W	ADE5,7	-0.118579	-0.426017
YGL235W		0.400822	-1.07099
YGL236C	MTO1	0.110564	-1.04704
YGL237C	HAP2	-0.499418	-0.446345
YGL241W	KAP114	-0.00930713	-0.7369
YGL242C		-4.44007	0.0136194
YGL243W	TAD1	-1.60358	-1.61368
YGL248W	PDE1	-0.293513	-0.0534837
YGL249W	ZIP2	-0.254469	0.179271
YGL250W		-0.375429	-0.0470695
YGL251C	HFM1	-0.160048	-0.148068
YGL252C	RTG2	0.587423	-0.0957238
YGL253W	HXK2	0.0230374	-0.391537
YGL254W	FZF1	0.675893	-0.668017
YGL255W	ZRT1	0.212583	2.4478
YGL256W	ADH4	-2.26014	-0.474263
YGL257C	2	0.341707	-0.380654
YGL258W	VEL1	0.0802448	-0.362137
YGL259W	YPS5	0.223639	-0.641368
YGL260W		-0.123245	-0.891774
YGL261C		0.319542	-0.399871
YGL262W		3.1152	-0.161474
YGL263W	COS12	0.824109	0.0899685
YGR001C		-4.6887	-0.596909
YGR003W	CUL3	-0.315338	-0.452407
YGR004W	PEX31	0.982621	-0.422106
YGR007W	MUQ1	-0.547957	-0.286156
YGR008C	STF2	0.554958	-0.278828
YGR010W	NMA2	0.818487	-0.640205
YGR011W		1.04403	-0.314267
YGR012W		0.496581	-0.751123
YGR014W	MSB2	0.464599	-0.888179
YGR015C		-0.778923	-0.563262
YGR016W		-0.389828	-0.00164168
YGR017W		0.103102	0.298506
YGR018C		0.15552	0.486352
YGR019W	UGA1	-0.516371	2.72444
YGR021W		-5.51246	0.309508
YGR022C		-0.192637	0.314338
YGR023W	1	1.59925	-0.673192
YGR025W		1.42468	-0.539549
YGR026W		1.14182	0.117237
YGR027C	RPS25A	0.355588	2.00726
YGR028W	MSP1	-0.0320989	-0.0255958
YGR031W		0.429402	0.0588505
YGR032W	GSC2	0.580384	0.673339
YGR033C	FMP17	-0.994553	0.991838
YGR034W	RPL26B	0.0397018	2.08705
YGR035C		0.183354	1.09917
YGR037C	ACB1	-0.329685	1.23443
YGR038W	ORM1	-1.12778	0.298759
YGR039W		-1.18922	-0.110137
YGR040W	KSS1	-0.259078	0.39476
YGR041W	BUD9	0.251341	-0.27752
YGR042W		0.216432	-0.945773
YGR043C		-0.751714	-0.679691
YGR044C	RME1	-1.15555	-0.328864
YGR045C		0.193938	-0.547641
YGR049W	SCM4	0.0121948	-0.538371
YGR050C		0.5513	-0.209072
YGR051C		-1.2255	-0.761361
YGR052W	FMP48	-0.268391	0.297053
YGR053C		-0.0752259	0.480448
YGR054W		0.252186	0.212642
YGR055W	MUP1	1.77772	-0.225695
YGR058W		-0.100199	-0.396769
YGR059W	SPR3	-0.619393	-0.0438371
YGR061C	ADE6	0.122911	-2.25947
YGR066C		-0.123805	-0.566888
YGR067C		-0.100731	-0.49035
YGR068C		-1.21021	-1.44032
YGR069W		-0.872311	-0.603762
YGR070W	ROM1	-0.226397	-0.816161
YGR071C		-0.119868	-1.0613
YGR072W	UPF3	-0.462026	7.91624
YGR077C	PEX8	-0.746572	0.0405487
YGR078C	PAC10	0.840936	0.815477
YGR079W		0.614882	0.332336
YGR080W	TWF1	0.278714	0.34999
YGR081C	SLX9	-0.384477	-0.0743492
YGR084C	MRP13	0.07385	-1.15826
YGR085C	RPL11B	0.258198	-0.222016
YGR086C	PIL1	0.512271	-0.741361
YGR087C	PDC6	-0.46815	-0.949895
YGR088W	CTT1	-0.582743	-1.09307
YGR089W	NNF2	0.259307	-0.0862875
YGR092W	DBF2	-1.08919	1.34854
YGR093W		-0.875677	0.644008
YGR096W	TPC1	-0.718318	0.524648
YGR097W	ASK10	2.92123	-0.338249
YGR100W	MDR1	-0.680149	0.0625384
YGR101W	PCP1	-1.06928	-0.842969
YGR105W	VMA21	-0.140421	2.44843
YGR106C		0.46578	-0.722797
YGR107W		-0.324798	-0.646491
YGR108W	CLB1	0.385966	-0.311956
YGR109C	CLB6	1.30459	-0.37844
YGR110W		-0.150975	-0.231773
YGR111W		-0.207105	0.0354639
YGR117C		-0.065593	-0.228734
YGR118W	RPS23A	-2.77806	0.182309
YGR121C	MEP1	0.244353	0.375339
YGR122C-A		-0.54035	-0.502023
YGR122W		-2.64424	-0.995161
YGR123C	PPT1	0.328952	0.0377073
YGR124W	ASN2	0.731241	-0.293689
YGR125W		-1.10574	-0.19517
YGR126W		-0.557672	-0.487172
YGR127W		-0.458494	-0.580895
YGR129W	SYF2	0.134182	-0.519099
YGR130C		-0.127871	-0.116002
YGR131W		-0.330861	-0.95874
YGR132C	PHB1	1.12906	-0.854452
YGR133W	PEX4	0.492339	-0.384828
YGR134W	CAF130	0.194326	-0.533752
YGR135W	PRE9	0.0362988	1.57434
YGR136W	LSB1	0.448628	-0.283788
YGR137W		-0.267043	-0.00530383
YGR138C	TPO2	-0.0857404	-0.268777
YGR139W		-0.895484	0.102479
YGR141W	VPS62	-0.465003	0.749995
YGR142W	2	0.483991	0.682585
YGR143W	SKN1	2.80775	0.0222223
YGR144W	THI4	1.8175	-0.406465
YGR146C		0.20723	0.142806
YGR148C	RPL24B	0.115978	-0.0212781
YGR149W		0.813757	-0.268595
YGR151C		0.122841	-0.0405186
YGR152C	RSR1	0.492159	0.174586
YGR153W	TOS10	0.529937	0.949127
YGR154C		0.0865251	1.07695
YGR157W	CHO2	-0.189865	2.79219
YGR161C	RTS3	-0.577554	1.46139
YGR163W	GTR2	0.445592	-0.747383
YGR164W		0.211981	-0.0644379
YGR166W	KRE11	-0.460167	-0.0259057
YGR168C		0.151948	-0.151779
YGR169C	PUS6	-0.479657	-1.02895
YGR170W	PSD2	-0.314776	-0.389983
YGR173W	RBG2	0.00227992	-1.06552
YGR174C	CBP4	-0.225184	-1.11941
YGR176W		0.0962645	0.0566785
YGR177C	ATF2	0.0818351	-0.157763
YGR178C	PBP1	0.20074	0.054479
YGR181W	TIM13	-0.0711912	-0.136888
YGR182C		-0.148733	-0.00176454
YGR183C	QCR9	-1.30198	-1.72902
YGR184C	UBR1	0.673116	2.4977
YGR187C	HGH1	0.277835	0.296117
YGR188C	BUB1	-0.410195	0.151816
YGR189C	CRH1	-0.426047	-1.17503
YGR192C	TDH3	-0.217916	-1.16395
YGR193C	PDX1	0.039628	-0.557478
YGR194C	XKS1	-0.087761	-0.775257
YGR196C	FYV8	0.556026	-0.213344
YGR197C	SNG1	0.198849	0.352624
YGR199W	PMT6	-0.102369	0.0169546
YGR200C	ELP2	0.812325	0.387818
YGR201C		-0.204302	0.515995
YGR202C	PCT1	0.87656	-0.0417386
YGR203W		0.212084	-0.0460337
YGR205W		-0.630676	-1.46554
YGR206W		-0.291074	-0.818139
YGR207C		0.210511	-1.24373
YGR208W	SER2	1.15567	-0.465195
YGR209C	TRX2	1.23459	-0.227172
YGR210C		0.605084	0.132427
YGR212W	SLI1	0.265401	0.56938
YGR213C	RTA1	-0.448066	-0.350134
YGR214W	RPS0A	0.168566	1.09221
YGR217W	CCH1	-0.232539	0.252065
YGR221C	TOS2	-0.359982	0.0027374
YGR223C	HSV2	0.220582	-0.0455251
YGR224W	AZR1	-0.143925	-0.870702
YGR225W	AMA1	-0.0514666	-0.777666
YGR226C		-0.0325857	-0.825687
YGR227W	DIE2	0.784128	-0.140984
YGR228W		0.82218	-0.0539261
YGR229C	SMI1	0.232489	0.268511
YGR230W	BNS1	-0.231958	-0.520739
YGR231C	PHB2	-0.40763	-0.537871
YGR232W	NAS6	-0.0412769	-0.375763
YGR233C	PHO81	-0.325912	-0.331472
YGR234W	YHB1	0.159915	-0.407636
YGR235C		0.0930297	-0.374445
YGR236C	SPG1	0.175813	-0.347
YGR237C		0.367765	-0.327564
YGR238C	KEL2	0.316325	0.0225978
YGR239C	PEX21	0.638916	-0.339318
YGR241C	YAP1802	0.358266	0.169723
YGR242W		-0.148988	-0.196885
YGR243W	FMP43	0.26048	-0.707638
YGR244C	LSC2	0.318436	0.205425
YGR247W	CPD1	-0.220854	0.159382
YGR248W	SOL4	0.077389	0.314514
YGR249W	1	0.0358691	0.489037
YGR250C		0.983311	1.65561
YGR254W	ENO1	-0.861519	0.947604
YGR255C		-1.42333	0.0663172
YGR256W	GND2	0.647303	0.904608
YGR259C		0.905082	0.756658
YGR260W	TNA1	0.846838	0.129113
YGR261C	APL6	0.313224	0.0505551
YGR263C		-0.160333	-0.172288
YGR266W		-0.0332909	0.142441
YGR268C	HUA1	0.110887	0.314326
YGR269W		-0.329848	-0.0140324
YGR270W	YTA7	-3.05706	-1.09566
YGR271W	SLH1	0.287177	-0.659419
YGR272C		-4.85873	0.310179
YGR273C		-2.98331	0.140341
YGR275W	RTT102	0.19497	0.724744
YGR276C	RNH70	0.559809	0.0287471
YGR279C	SCW4	0.483311	1.54728
YGR281W	YOR1	0.799738	1.12539
YGR282C	2	0.538885	0.28711
YGR283C		0.747608	0.169797
YGR284C	ERV29	-0.137064	0.212045
YGR286C	BIO2	-0.746824	-0.413188
YGR287C		-0.198037	-0.125525
YGR288W	MAL13	0.0994463	-0.314922
YGR289C	MAL11	-0.177006	-0.482498
YGR290W		-0.0420097	-0.62986
YGR291C		-1.24457	-0.705068
YGR292W	MAL12	-0.443781	0.139982
YGR295C	COS6	-0.259543	-0.542843
YHL002W	HSE1	-0.43022	-0.814466
YHL003C	LAG1	0.810715	0.299382
YHL005C		-0.377034	-0.455724
YHL006C	SHU1	0.591873	-0.584507
YHL007C	STE20	-1.19317	0.108478
YHL008C		0.21351	-0.123252
YHL009C	YAP3	-0.412341	-0.0247733
YHL010C		-0.559625	-0.358188
YHL012W		-0.448756	-0.163616
YHL013C		0.263815	1.24738
YHL014C	YLF2	-0.208553	-0.937452
YHL016C	DUR3	-0.0798721	-1.10623
YHL017W		0.219712	-0.684233
YHL019C	APM2	0.0861756	-0.873432
YHL020C	OPI1	1.76423	-0.397118
YHL021C	FMP12	0.251462	1.03786
YHL022C	SPO11	0.165046	0.364451
YHL023C	RMD11	-0.522721	-1.69609
YHL024W	RIM4	0.0315831	0.304325
YHL025W	SNF6	-2.17615	0.453912
YHL026C		0.101258	0.0157301
YHL027W	RIM101	-2.03913	0.491223
YHL028W	WSC4	0.0161918	-0.942531
YHL029C		-3.62563	-0.182067
YHL030W	ECM29	0.994532	-0.394054
YHL031C	GOS1	1.06722	-0.00248647
YHL032C	GUT1	0.619379	1.0271
YHL033C	RPL8A	1.19508	3.84215
YHL034C	SBP1	0.730812	1.19883
YHL035C	VMR1	-0.13113	0.672241
YHL036W	MUP3	-2.26456	0.0479458
YHL037C		-0.443055	0.134017
YHL039W		-0.315694	-0.687492
YHL040C	ARN1	0.0277077	-0.75752
YHL041W		-0.284868	-0.846756
YHL042W		0.145592	-0.78697
YHL043W	ECM34	0.807784	0.191157
YHL044W		1.54171	0.696277
YHL045W		0.294134	0.482574
YHL046C		0.43217	0.702371
YHL047C	ARN2	-0.0154053	-0.301589
YHR001W-A	QCR10	-0.58883	-0.279185
YHR003C		-0.0658209	0.204746
YHR004C	NEM1	-0.140407	-0.0387066
YHR006W	STP2	-0.0796529	-0.182989
YHR008C	SOD2	0.481994	0.391427
YHR009C		-1.5545	-0.920552
YHR012W	VPS29	0.596325	0.367761
YHR014W	SPO13	2.4025	0.992162
YHR015W	MIP6	0.243998	-0.118494
YHR016C	YSC84	-0.262828	-0.44225
YHR017W	YSC83	-1.70909	-0.52042
YHR018C	ARG4	-0.956699	1.16734
YHR021C	RPS27B	-8.14376	-0.389356
YHR021W-A	ECM12	-0.173992	-0.0721084
YHR022C		0.143612	0.505904
YHR025W	THR1	-1.24588	2.22323
YHR028C	DAP2	0.633868	1.0691
YHR029C		0.710793	0.623526
YHR030C	SLT2	0.20271	0.525813
YHR031C	RRM3	1.41016	0.267365
YHR032W		0.424407	0.295433
YHR033W		-0.457139	0.204163
YHR034C	PIH1	-0.0594379	1.16887
YHR035W		-0.392057	0.301967
YHR037W	PUT2	-0.113804	0.101126
YHR039C	MSC7	0.253336	0.079829
YHR043C	DOG2	0.31466	1.01536
YHR044C	DOG1	1.21591	0.574239
YHR045W		0.471832	-0.446818
YHR046C	INM1	0.122685	-0.32311
YHR047C	AAP1'	0.577084	0.2442
YHR048W		-0.229883	-0.412788
YHR049C-A		-0.340218	-0.170359
YHR049W	FSH1	-0.0528138	-0.91111
YHR050W	SMF2	-0.146103	-0.255888
YHR057C	CPR2	-4.71137	-1.80058
YHR059W	FYV4	-3.07897	0.108976
YHR061C	GIC1	-4.33173	0.661009
YHR066W	SSF1	1.44395	0.0816952
YHR067W	HTD2	0.402226	0.23365
YHR073W	OSH3	0.2319	-0.555239
YHR075C	PPE1	-0.653928	-0.461606
YHR076W	PTC7	-0.480219	-0.4671
YHR077C	NMD2	0.873701	12.3273
YHR078W		0.0146283	-0.464953
YHR079C	IRE1	-0.00114436	-1.07134
YHR079C-B		-0.239256	-0.937751
YHR080C		-0.734918	-0.851802
YHR081W	LRP1	-0.0855708	-0.581705
YHR082C	KSP1	3.38044	0.706503
YHR086W	NAM8	-0.046529	-0.0751247
YHR087W		-0.556804	-0.197805
YHR092C	HXT4	-0.31919	0.0758152
YHR093W	AHT1	-0.00422276	0.0049356
YHR094C	HXT1	-0.474621	-0.196694
YHR095W		-0.0128246	-0.671509
YHR096C	HXT5	-0.0157444	-0.589462
YHR097C		0.354556	-1.02707
YHR103W	SBE22	-0.0932031	-0.661388
YHR104W	GRE3	-0.180745	-0.386826
YHR105W	YPT35	0.224361	-0.37256
YHR106W	TRR2	0.211035	0.104714
YHR108W	GGA2	-0.541181	-0.0129734
YHR109W	CTM1	0.065159	0.762098
YHR110W	ERP5	0.411177	0.794372
YHR111W	UBA4	0.58507	0.827899
YHR112C		-0.104121	-0.0240001
YHR113W		-0.280707	-0.730456
YHR114W	BZZ1	0.472479	-1.01067
YHR115C	DMA1	0.0416181	-1.08717
YHR116W	COX23	-3.03675	-3.25213
YHR117W	TOM71	0.90479	-0.137562
YHR121W	12	-0.111979	0.318407
YHR123W	EPT1	0.302408	0.24972
YHR124W	NDT80	-0.204243	-0.106474
YHR125W		-0.0447499	0.36094
YHR126C		-0.177807	0.178905
YHR127W		0.33789	-0.306084
YHR129C	1	0.0839254	-0.545142
YHR130C		0.305667	-0.702285
YHR131C		0.0665214	-0.785175
YHR132C	ECM14	0.37643	-0.974001
YHR132W-A		0.865907	0.0517396
YHR133C	NSG1	0.579457	0.546604
YHR134W	WSS1	0.326718	-0.154239
YHR135C	YCK1	0.287252	-0.19898
YHR136C	SPL2	-0.00107912	-0.792367
YHR137W	ARO9	0.425434	-0.474963
YHR138C		0.25286	0.196986
YHR139C	SPS100	0.223876	-0.372472
YHR139C-A		-0.0144026	0.236725
YHR140W		0.0815369	0.136716
YHR142W	CHS7	0.103615	0.0256625
YHR143W	DSE2	0.535389	-0.156831
YHR146W	CRP1	0.953751	0.827986
YHR150W	PEX28	0.0368626	-0.253719
YHR151C		0.0171874	0.0249946
YHR152W	SPO12	0.0935834	0.00774754
YHR153C	SPO16	-0.604422	-0.0142346
YHR154W	RTT107	-0.593199	-0.055269
YHR155W	YSP1	-0.0344438	0.0599059
YHR156C	LIN1	0.405275	0.938922
YHR157W	REC104	0.36492	1.00102
YHR158C	KEL1	0.702648	0.849802
YHR159W		0.740402	0.569957
YHR160C	PEX18	0.139234	0.154256
YHR161C	YAP1801	0.595861	0.402777
YHR162W		-0.235486	-0.304306
YHR163W	SOL3	-0.0812438	-0.379326
YHR167W	THP2	-1.51828	-2.08755
YHR171W	ATG7	0.086383	0.637604
YHR176W	FMO1	-0.0358076	-0.317464
YHR178W	STB5	0.745567	0.13126
YHR179W	OYE2	-0.2601	-0.325268
YHR180W		0.72407	-0.211698
YHR181W	SVP26	0.52998	-0.398793
YHR182W		0.166436	0.153411
YHR184W	1	-0.25259	-0.0937295
YHR185C	PFS1	0.093721	0.292184
YHR189W	PTH1	-2.43244	-0.873269
YHR191C	CTF8	-0.373074	-0.421219
YHR193C	EGD2	-4.29473	0.166227
YHR194W	MDM31	-2.54444	-0.519105
YHR195W	NVJ1	0.023174	-0.313776
YHR198C	FMP22	-0.610727	-0.815169
YHR199C	FMP34	0.471524	-0.540827
YHR200W	RPN10	3.39338	0.0410211
YHR202W		0.57357	0.59198
YHR203C	RPS4B	-0.0559073	0.953581
YHR204W	MNL1	-0.401405	-0.0079439
YHR206W	SKN7	-0.677067	0.70507
YHR207C	SET5	-0.434502	0.181771
YHR209W		0.0322351	0.127459
YHR210C		-0.296046	-0.607324
YIL001W		-0.507354	-0.738451
YIL002C	INP51	-0.350931	-0.933087
YIL005W	EPS1	0.34287	-0.585474
YIL006W		0.961985	-0.293997
YIL007C	NAS2	0.312332	0.310218
YIL008W	URM1	1.60697	0.716616
YIL009C-A	EST3	-0.231811	-0.0627842
YIL010W	DOT5	-0.312111	0.159924
YIL011W	TIR3	0.958149	1.44067
YIL012W		-0.258431	0.500048
YIL013C	PDR11	-0.477956	-0.914348
YIL014W	3	-0.319212	-0.32311
YIL015C-A		0.178768	-0.903329
YIL015W	BAR1	0.0103522	-0.277407
YIL016W	SNL1	0.428425	-0.569164
YIL017C	VID28	1.09973	0.710373
YIL020C	HIS6	-0.000844349	-0.0512965
YIL023C		0.478224	0.140231
YIL024C		-0.0453289	-0.00192005
YIL025C		-0.240645	-0.044676
YIL027C	KRE27	0.137537	0.363559
YIL028W		0.0965698	0.343141
YIL029C		0.121571	-0.51284
YIL030C	SSM4	-0.149948	-1.00477
YIL032C		0.477505	-0.204142
YIL034C	CAP2	1.0947	-0.369044
YIL035C	CKA1	0.397233	0.0758089
YIL036W	CST6	0.867028	-0.733797
YIL037C	PRM2	-0.0322056	0.176352
YIL038C	NOT3	0.04486	-0.303383
YIL039W		0.0680032	-0.132438
YIL040W	APQ12	0.941868	0.961923
YIL041W	GVP36	-0.391313	0.000193631
YIL042C		-0.158775	0.343012
YIL043C	CBR1	1.64429	1.09789
YIL044C	AGE2	1.078	0.696513
YIL045W	PIG2	0.264242	0.164514
YIL047C	SYG1	0.673021	0.1554
YIL049W	DFG10	0.473233	0.0075433
YIL050W	PCL7	-0.00905736	0.21702
YIL052C	RPL34B	0.395555	0.199865
YIL053W	RHR2	-0.425064	0.306477
YIL054W		0.63646	-0.0669521
YIL055C		-0.0168532	0.255348
YIL056W		0.469596	1.31923
YIL057C		0.356578	0.698573
YIL058W		0.373022	0.96811
YIL059C		0.668758	0.456326
YIL060W		-0.490306	0.196478
YIL064W		-0.93339	1.19588
YIL065C	FIS1	-0.708745	0.469565
YIL066C	RNR3	-0.725952	-0.653702
YIL070C	MAM33	0.482489	0.130494
YIL071C	PCI8	0.705698	-1.05393
YIL072W	HOP1	0.143926	-0.0430061
YIL073C	SPO22	-0.637927	-0.542924
YIL074C	SER33	1.28119	-1.13811
YIL076W	SEC28	1.34146	-1.55499
YIL077C		-1.23426	0.762759
YIL079C	AIR1	0.0776462	0.0512575
YIL084C	SDS3	-0.368201	-0.248474
YIL085C	KTR7	1.19242	0.4079
YIL086C		-0.0900521	0.794316
YIL087C		-0.0833572	0.644875
YIL088C	AVT7	-0.0727109	0.191335
YIL089W		0.673124	-1.18075
YIL092W		0.730578	0.0517922
YIL093C	RSM25	0.911157	-0.178973
YIL094C	LYS12	0.414245	-1.44703
YIL095W	PRK1	1.31837	-1.25903
YIL096C		-0.889208	-0.0120208
YIL097W	FYV10	0.870981	0.726003
YIL098C	FMC1	-1.4468
YIL099W	SGA1	-0.634546	-0.454162
YIL100W		-1.01842	-0.763149
YIL101C	XBP1	-0.753354	-0.0871368
YIL102C		0.108811	-0.551107
YIL103W	DPH1	0.441554	0.54513
YIL105C	LIT2	0.657628	-1.45617
YIL107C	PFK26	1.03182	-1.6787
YIL108W		0.926892	-1.13029
YIL110W		1.11809	0.35005
YIL111W	COX5B	0.227894	-0.0986305
YIL112W	HOS4	-2.14796	-1.21038
YIL113W	1	-0.503266	1.41767
YIL114C	POR2	-0.401905	-0.390894
YIL117C	PRM5	-0.933805	-0.293965
YIL119C	RPI1	0.276402	0.73063
YIL120W	QDR1	-0.0273172	-0.341637
YIL122W	POG1	0.241624	-0.66472
YIL123W	SIM1	0.556649	0.0177412
YIL124W	AYR1	0.340014	0.0399906
YIL125W	KGD1	0.676155	-0.303333
YIL128W	MET18	3.59466	1.17982
YIL130W	GIN1	1.63154	-0.883635
YIL131C	FKH1	-0.00320016	-0.445334
YIL132C	CSM2	-1.37056	1.08355
YIL133C	RPL16A	-0.997229	1.4564
YIL134W	FLX1	-1.66593	-1.8189
YIL135C	VHS2	-0.303355	0.295347
YIL136W	OM45	0.732379	0.314095
YIL137C	RBF108	0.102091	0.681979
YIL138C	TPM2	0.0558318	0.789149
YIL139C	REV7	-0.0899084	-0.654217
YIL140W	AXL2	-0.0542224	-0.38872
YIL141W		0.228324	-0.462098
YIL145C	PAN6	1.12659
YIL146C	ECM37	1.46923	-1.08482
YIL148W	RPL40A	-1.42592	0.759152
YIL149C	MLP2	-1.82026	-0.469797
YIL151C		-0.0114138	0.273597
YIL152W		-0.628127	1.05971
YIL153W	RRD1	0.893671	0.0299675
YIL154C	IMP2'	-0.575885	-0.403272
YIL155C	GUT2	0.162076	0.437786
YIL156W	UBP7	-0.163865	-1.0861
YIL157C	FMP35	0.326757	-0.343691
YIL158W		0.346012	-0.0809493
YIL160C	POT1	1.65773	-1.01858
YIL161W		1.99657	0.244996
YIL162W	SUC2	-1.46977	0.186421
YIL163C		-1.24172	1.35138
YIL164C	NIT1	-0.780092	-0.518666
[truncated: 2,313 more rows]
