# Supplementary material for: Genetic screens in Saccharomyces cerevisiae identify a role for 40S ribosome recycling factors Tma20 and Tma22 in nonsense-mediated decay
Source: G3 (Bethesda). 2024 Jan 10;14(3):jkad295. doi: 10.1093/g3journal/jkad295 (PMC10917514; doi:10.1093/g3journal/jkad295)
Supplement: jkad295_Supplementary_Data [file jkad295_supplementary_data.zip › File_S4_G3-2023-404709.xlsx]

## Sheet: screen_hits
gene_name	GFPRFP_ratio_1	GFPRFP_ratio_2	GFPRFP_ratio_3	pval	fold_change_vs_HIS3			Column names:
NMD2	4.38686	4.68009	4.64032	3.92e-09	1.6169			gene_name	Standard name or systematic gene identifier
UPF3	4.45743	4.8548	4.78505	2.81e-08	1.65738			GFPRFP_ratio_x	Ratio of GFP to RFP fluorescent signal collected by flow cytometry; three replicates per entry
TMA20	3.29795	3.1554	2.99265	2.89e-06	1.07973			pval	P-value of difference between mean values of GFPRFP_ratio for a given gene deletion and the HIS3 control
YDR431W	2.71121	2.52612	2.60986	8.2e-05	0.812208			fold_change_vs_his3	Mean of GFPRFP_ratio for a given gene divided by that of HIS3 control
EBS1	2.7109	2.67179	2.44812	0.000109695	0.809193
NAM7	2.55441	2.6014	2.52944	0.000140527	0.782124
SWS2	0.58308	0.344378	0.366191	0.000165121	-1.78852
BRE1	0.0394913	0.0725226	0.445464	0.000172305	-3.00298
XRN1	0.453336	0.487759	0.498175	0.000231854	-1.63463
RPS24A	2.67518	2.34361	2.52887	0.000325205	0.75606
NPR2	2.62736	2.549	3.00502	0.00041873	0.872375
MIT1	2.2765	2.52533	2.38783	0.000568746	0.685955
MBA1	2.42885	2.34701	2.32457	0.000649966	0.667937
SDC1	0.437407	0.797482	0.541404	0.00124964	-1.3311
APT2	0.551402	0.548203	0.826627	0.00133356	-1.21419
RVS167	3.0471	2.97625	2.46861	0.00146187	0.926128
BCS1	2.30766	2.51247	2.83603	0.0019405	0.776651
YBR032W	0.721417	0.783886	0.772764	0.00237954	-0.972158
RPS25A	2.21018	2.26128	2.10268	0.00314721	0.556831
RPL26B	2.75022	2.20215	2.35533	0.00510902	0.709448
VMA21	2.4945	2.52182	2.03432	0.00727475	0.657786
TPS1	0.790363	0.114553	0.222597	0.00834576	-1.98682
SGF29	2.01538	1.96098	2.24144	0.0131733	0.476435
BMH1	2.50278	2.75099	3.44498	0.0146713	0.960839
SKI8	2.57929	1.9865	2.21635	0.0174271	0.601771
RIM1	1.12598	0.755214	0.698308	0.0197279	-0.792874
UBP6	1.02015	1.02365	0.914642	0.0201333	-0.595127
YLR400W	2.11874	2.1684	1.84349	0.0209648	0.456065
TMA22	2.04626	2.10442	1.86356	0.0217066	0.428415
SPE2	2.62847	1.94611	2.40203	0.022217	0.642557
TCO89	0.946411	0.990571	1.08783	0.025285	-0.563124
YNL171C	0.643091	0.102479	-0.592778	0.0348294	-4.87033
QCR2	0.0133389	0.977784	0.272612	0.0377592	-1.82227
HMI1	0.677548	-0.610553	0.407542	0.0560556	-3.23537
REI1	2.44068	2.18497	3.39354	0.061865	0.843489
RAD27	1.98029	1.73215	1.95382	0.0662646	0.342429
ATP10	0.545874	1.21481	0.341957	0.0669743	-1.08776
CHO2	1.10189	1.09199	1.16911	0.0704127	-0.410224
NSG2	-0.460857	0.917163	0.404301	0.0756927	-2.37654
RAV2	0.954425	1.22353	1.1612	0.082238	-0.420485
YNL140C	0.802193	1.3174	0.942457	0.0828718	-0.545472
CBT1	1.25608	0.183685	0.169928	0.0959646	-1.47319
YMD8	1.23154	0.0967759	0.742939	0.113816	-1.10946
RPN4	1.34728	1.08361	0.864601	0.120595	-0.439479
TEP1	1.29778	1.1817	0.982471	0.124767	-0.368384
NUP60	1.65281	1.86408	1.94624	0.125525	0.289759
YJR120W	0.131697	1.29519	0.741923	0.130411	-1.04307
UBR1	2.18489	2.32522	1.55658	0.137262	0.44094
YPL247C	1.39973	1.02561	0.97977	0.146757	-0.392269
RPL16B	2.00435	2.19785	1.54702	0.157014	0.363396
SKI2	2.82892	2.1663	5.22859	0.171064	1.19389
STE50	1.75513	1.63404	1.95211	0.178937	0.257216
OLA1	1.65429	1.6814	1.95351	0.207224	0.243078
MSS18	-0.55917	0.551456	1.41731	0.209311	-1.66469
UBI4	1.46063	1.19832	0.878882	0.247711	-0.337101
COX17	1.53843	1.89854	1.7644	0.267637	0.21892
ATP18	1.34899	1.25567	0.143509	0.273783	-0.701496
REC102	1.87159	1.66715	1.59871	0.284498	0.201082
RPL8A	1.40074	1.97442	2.73733	0.291585	0.451794
RPS8A	1.4454	1.252	1.09576	0.299656	-0.23657
SGF11	1.69734	1.66963	1.69438	0.301854	0.179553
EAF7	1.43497	2.03043	1.79431	0.327496	0.235014
TAT1	1.38203	1.39895	1.04114	0.338808	-0.225597
RTT109	1.4463	1.23589	1.20563	0.343331	-0.201007
YBL065W	1.14487	1.40639	1.35409	0.361401	-0.194517
HDA1	1.74218	1.54964	1.71462	0.367176	0.163815
MRPL1	1.38432	1.93892	1.86584	0.370994	0.215511
RPP1A	1.35957	1.23533	1.38416	0.400808	-0.167543
WTM1	-0.476828	1.63677	1.32928	0.424292	-0.844277
WWM1	1.65083	2.64861	1.33417	0.440513	0.334089
YGL042C	1.01835	1.19772	1.68781	0.51204	-0.195056
COQ2	1.50681	1.33599	1.25175	0.5364	-0.126266
SKI3	1.02195	1.69652	3.03618	0.549978	0.364758
EST1	1.51738	1.71666	0.560986	0.612176	-0.235857
SGF73	1.09684	1.68851	1.28711	0.615308	-0.13407
PBI2	0.909701	1.7567	1.32544	0.625743	-0.162918
LSM6	2.47128	2.42529	-3.97101	0.636834	-2.27156
FDC1	1.41444	1.13774	1.63949	0.699878	-0.0924414
ARK1	1.37796	1.62988	1.6786	0.728335	0.0685255
KIN82	1.20614	1.5247	1.52296	0.738667	-0.0712183
KCH1	1.83763	1.11623	1.77862	0.777426	0.0826256
AKL1	1.33076	1.577	1.40662	0.796255	-0.0508171
MFM1	1.44753	1.36124	1.55256	0.852977	-0.0352033
ATG14	1.5175	1.67999	1.14566	0.865823	-0.0412293
MMS22	1.71654	0.299006	2.85447	0.875173	0.123959
LGE1	1.87158	0.675286	1.73036	0.888322	-0.0632925
THP2	2.16575	-0.126555	2.08682	0.894651	-0.11522
HOM3	1.23941	1.72393	1.59533	0.900436	0.0286441
MNE1	-0.152832	2.09254	2.34916	0.947389	-0.0593713
HTA1	1.44406	1.16401	1.89955	0.965122	0.0124001
STE24	1.42001	1.78409	1.23882	0.972189	-0.00845843
YOR309C	1.71417	1.93326	0.842289	0.986555	0.0066549
CDC73	2.42317	2.19319	-0.180761	0.99065	-0.0108401
COX12	0.686914	0.58002			-1.23366
IES5	0.52233	-0.0488449			-2.65361
VPS9	0.472993	0.449536			-1.69134
YNL170W	0.764179	-0.491059			-3.4474
ZRT1	2.01707	1.80983			0.361168
VPS9	2.04285	2.15423			0.49438
YJR079W	1.32117	2.17949			0.232622

## Sheet: HIS3_controls
gene_name	GFPRFP_ratio_1	GFPRFP_ratio_2	GFPRFP_ratio_3	GFPRFP_ratio_4	GFPRFP_ratio_5	GFPRFP_ratio_6	GFPRFP_ratio_7	GFPRFP_ratio_8	GFPRFP_ratio_9	GFPRFP_ratio_10	GFPRFP_ratio_11
HIS3	0.584688	1.62912	1.28503	1.99992	0.629524	1.86233	1.26784	2.13427	2.08328	0.833799	2.07672
