# Supplementary material for: Genetic screens in Saccharomyces cerevisiae identify a role for 40S ribosome recycling factors Tma20 and Tma22 in nonsense-mediated decay
Source: G3 (Bethesda). 2024 Jan 10;14(3):jkad295. doi: 10.1093/g3journal/jkad295 (PMC10917514; doi:10.1093/g3journal/jkad295)
Supplement: jkad295_Supplementary_Data [file jkad295_supplementary_data.zip › File_S5_G3-2023-404709.xlsx]

## Sheet: Oligos, plasmids, and media
Primers:	Lab Name	Sequence:
KD001	LL_fwd_set1_2PTCreporter	GGAAACATTCTCGGACACAAAC
KD002	LL_rev_set1_2PTCreporter	GCTTGACCTTAAGCAATACCACAGTCTTCAG
KD003	LL_fwd_set2_2PTCreporter	CTGAAGACTGTGGTATTGCTTAAGGTCAAGC
KD004	LL_rev_set2_2PTCreporter	GAATCATCATGGGATCCGCATG
KD005	LL_fwd_stemloop1_PCR1	CGTGCGTCCTCGTCTTCA
KD006	LL_rev_stemloop1_PCR1	GGGGCCGTGGTGGAGCTT TTGATGGAATTAGCCTTCTCCTTG
KD007	LL_fwd_stemloop1_PCR2	AAGCTCCACCACGGCCCCCAAGCTTGGGCCGTGGTGGAGCTT CCTTAAGAAAATGAGTAAAGGAGAAGAAC
KD008	LL_rev_stemloop1_PCR2	GATGTATACATTGTGTGAGTTATAGTTGTAC
KD009	LL_rev_stemloop2_PCR1	GGGGCCGTGGTGGAGCTT GTCTTCAG TGGTG TGGTGG
KD010	LL_fwd_stemloop2_PCR2	AAGCTCCACCACGGCCCCCAAGCTTGGGCCGTGGTGGAGCTT TGTGGTATTGCTTTGGGTCAAG
KD011	KD_revP_ptc_ptchp	TTACTTCACTTAGGACATAGCTTGACCCAAAGCAATACCAC
KD012	KD_fwd_ptcs-only	GCTATGTCCTAAGTGAAGTAATTCAAGGAAGCCTTGGGTG
KD013	KD_fwd_ptcsHP	ATGTCCTAAGTGAAGTAATTCAAGGAAGCCTTGGGTGCCGTCCGTGGAGTAAAAAAGCTCCACCACGGCCCCCAAGCTTGGGCCGTGGTGGAGCTTAGGTTTGGATCAGGTTTCGC
KD014
KD015
KD016
KD017
Probes for Northern:
GFP	GCATTGAACACCATACGTCAGAGTAGTGACAAGTGTTGGC
HIS3	GAAGGCAGATTCAGAACGGTGGTGGTCGTTCTTACCAC
RFP	CACCATCTTCTGGATACATTCTTTCTGATGAAGCTTC
Geneblocks:
Plasmids:	Description:
pECB1806	Bidirectional gal promoter with RFP control and GLN4-inserts-GFP; insert = AGG CGA 3x ; AMP, Met17, LEU2
pJC797	pRS416 backbone with URA3, AMP, FL-HIS (100% opt)
pKD065	Bidirectional gal promoter with RFP control and GFP-2A-FLAG-HIS3(optimal); AMP, Met17, LEU2
pKD081	Bidirectional gal promoter with RFP control and GFP-2A-FLAG-HIS3(with insert); insert = UAA; AMP, Met17, LEU2
pLN090 AKA '2 PTC'	Bidirectional gal promoter with RFP control and GFP-2A-FLAG-HIS3(with insert); insert = UAA + 2nd PTC; AMP, Met17, LEU2
pJH2972	URA3; Cas9; guide RNA
Yeast media:
YPAD	20g/L bacto peptone, 10g/L yeast extract, 2% glucose, 80mg/L ade
YPAGR	20g/L bacto peptone, 10g/L yeast extract, 2% galactose, 2% raffinose, 80mg/L ade
SC/A/GR/-Ura	2g/L SD media lacking uracil, 2% galactose, 2% raffinose, 1.71 g/L YNB, 5g/L ammonium sulfate, 80 mg/L adenine
DIP	SD/MSG plates (2 g/L drop out media lacking methionine and cysteine, 2% glucose, 1.71 g/L YNB, 1g/L MSG, 2% agar) containing 80 mg/L adenine, 200 mg/L G418
HAP	SD/MSG plates (2 g/L drop out media lacking methionine, cysteine, histidine arginine and lysine, 2% glucose, 1.71 g/L YNB, 1g/L MSG, 2% agar) containing 80 mg/L adenine, 200 mg/L G418, 50 mg/L canavanine, 50 mg/L thialysine
HAPGR	SD/MSG plates (2 g/L drop out media lacking methionine, cysteine, histidine arginine and lysine, 2% galactose, 2% raffinose 1.71 g/L YNB, 1g/L MSG, 2% agar) containing 80 mg/L adenine, 200 mg/L G418, 50 mg/L canavanine, 50 mg/L thialysine

## Sheet: Strains
Strain ID	Genotype	Source
yKD082	MATa his3Δ1 leu2Δ0 met15Δ0 ura3Δ0	D'Orazio et al 2019
yKD131	MATa his3Δ1 leu2Δ0 met15Δ0 ura3Δ0 ade2::RFP_Pgal_GFP-2A-FLHIS3_MET17	D'Orazio et al 2019
yKD134	MATa his3Δ1 leu2Δ0 met15Δ0 ura3Δ0 ade2::RFP_Pgal_GFP-2A-FLHIS3-UAA-HIS3_MET17	This study
y7092	MATα can1Δ::STE2pr-Sp_his5 lyp1Δ his3Δ1 leu2Δ0 ura3Δ0 met15Δ0	Brown/Boone Lab
yKD176	MATα can1Δ::STE2pr-Sp_his5 lyp1Δ his3Δ1 leu2Δ0 ura3Δ0 met15Δ0 ade2::RFP_Pgal_GFP-2A-FLHIS3_MET17	D'Orazio et al 2019
yKD179	MATα can1Δ::STE2pr-Sp_his5 lyp1Δ his3Δ1 leu2Δ0 ura3Δ0 met15Δ0 ade2::RFP_Pgal_GFP-2A-FLHIS3-UAA_HIS3_MET17	This study
yKD466	MATa his3Δ1 leu2Δ0 met15Δ0 ura3Δ0 ade2::RFP_Pgal_GFP-2A-FLHIS3_MET17 tma64Δ::NAT	This study
yKD467	MATa his3Δ1 leu2Δ0 met15Δ0 ura3Δ0 ade2::RFP_Pgal_GFP-2A-FLHIS3-UAA-HIS3_MET17 tma64Δ::NAT	This study
yKD468	MATa his3Δ1 leu2Δ0 met15Δ0 ura3Δ0 ade2::RFP_Pgal_GFP-2A-FLHIS3_MET17 tma64Δ::NAT upf1Δ::KAN	This study
yKD469	MATa his3Δ1 leu2Δ0 met15Δ0 ura3Δ0 ade2::RFP_Pgal_GFP-2A-FLHIS3-UAA-HIS3_MET17 tma64Δ::NAT upf1Δ::KAN	This study
yKD470	MATa his3Δ1 leu2Δ0 met15Δ0 ura3Δ0 ade2::RFP_Pgal_GFP-2A-FLHIS3_MET17 tma64Δ::NAT tma20Δ::HYG	This study
yKD471	MATa his3Δ1 leu2Δ0 met15Δ0 ura3Δ0 ade2::RFP_Pgal_GFP-2A-FLHIS3-UAA-HIS3_MET17 tma64Δ::NAT tma20Δ::HYG	This study
yKD472	MATa his3Δ1 leu2Δ0 met15Δ0 ura3Δ0 ade2::RFP_Pgal_GFP-2A-FLHIS3_MET17 tma64Δ::NAT tma22Δ::HYG	This study
yKD473	MATa his3Δ1 leu2Δ0 met15Δ0 ura3Δ0 ade2::RFP_Pgal_GFP-2A-FLHIS3-UAA-HIS3_MET17 tma64Δ::NAT tma22Δ::HYG	This study
yKD474	MATa his3Δ1 leu2Δ0 met15Δ0 ura3Δ0 ade2::RFP_Pgal_GFP-2A-FLHIS3_MET17 tma64Δ::NAT tma20Δ::HYG upf1Δ::KAN	This study
yKD475	MATa his3Δ1 leu2Δ0 met15Δ0 ura3Δ0 ade2::RFP_Pgal_GFP-2A-FLHIS3-UAA-HIS3_MET17 tma64Δ::NAT tma20Δ::HYG upf1Δ::KAN	This study
yKD476	MATa his3Δ1 leu2Δ0 met15Δ0 ura3Δ0 ade2::RFP_Pgal_GFP-2A-FLHIS3_MET17 tma64Δ::NAT tma22Δ::HYG upf1Δ::KAN	This study
yKD477	MATa his3Δ1 leu2Δ0 met15Δ0 ura3Δ0 ade2::RFP_Pgal_GFP-2A-FLHIS3-UAA-HIS3_MET17 tma64Δ::NAT tma22Δ::HYG upf1Δ::KAN	This study
yKD478	MATa his3Δ1 leu2Δ0 met15Δ0 ura3Δ0 upf1Δ::HYG	This study
yKD479	MATa his3Δ1 leu2Δ0 met15Δ0 ura3Δ0 hcr1Δ::HYG	This study
yKD480	MATa his3Δ1 leu2Δ0 met15Δ0 ura3Δ0 tma64Δ::HYG	This study
yKD481	MATa his3Δ1 leu2Δ0 met15Δ0 ura3Δ0 tma20Δ::HYG	This study
yKD482	MATa his3Δ1 leu2Δ0 met15Δ0 ura3Δ0 tma22Δ::HYG	This study
yKD484	MATa his3Δ1 leu2Δ0 met15Δ0 ura3Δ0 tma20Δ::HYG tma64Δ::NAT	This study
yKD485	MATa his3Δ1 leu2Δ0 met15Δ0 ura3Δ0 tma22Δ::HYG tma64Δ::NAT	This study
yKD486	MATa his3Δ1 leu2Δ0 met15Δ0 ura3Δ0 tma20Δ::HYG tma22Δ::NAT	This study
yKD487	MATa his3Δ1 leu2Δ0 met15Δ0 ura3Δ0 hcr1Δ::HYG upf1Δ::KAN	This study
yKD488	MATa his3Δ1 leu2Δ0 met15Δ0 ura3Δ0 tma20Δ::HYG tma64Δ::NAT upf1Δ::KAN	This study
yKD526	pLN90 in yKD082	This study
yKD527	pLN90 in yKD478	This study
yKD528	pLN90 in yKD479	This study
yKD529	pLN90 in yKD480	This study
yKD530	pLN90 in yKD481	This study
yKD531	pLN90 in yKD482	This study
yKD532	pLN90 in yKD483	This study
yKD533	pLN90 in yKD484	This study
yKD534	pLN90 in yKD485	This study
yKD535	pLN90 in yKD486	This study
yKD536	SL1 into yKD082	This study
yKD537	SL2 into yKD082	This study
yKD548	pLN90 into yKD488	This study
yKD551	pLN90 into yKD487	This study
yKD558	pKD170 or '2PTC + Start' into yKD082	This study
yKD559	pKD170 or '2PTC + Start' into yKD478	This study
yKD560	pKD170 or '2PTC + Start' into yKD479	This study
yKD561	pKD170 or '2PTC + Start' into yKD484	This study
yKD562	pKD170 or '2PTC + Start' into yKD487	This study
yKD563	pKD170 or '2PTC + Start' into yKD488	This study
yKD564	pKD171 or '2PTC + Start + SL' into yKD082	This study
yKD565	pKD171 or '2PTC + Start + SL' into yKD478	This study
yKD566	pKD171 or '2PTC + Start + SL' into yKD479	This study
yKD567	pKD171 or '2PTC + Start + SL' into yKD484	This study
yKD568	pKD171 or '2PTC + Start + SL' into yKD487	This study
yKD569	pKD171 or '2PTC + Start + SL' into yKD488	This study
